# Supplementary material for: Clinical assessment of a non-invasive wearable MEMS pressure sensor array for monitoring of arterial pulse waveform, heart rate and detection of atrial fibrillation
Source: NPJ Digit Med. 2019 May 14;2:39. doi: 10.1038/s41746-019-0117-x (PMC6550190; doi:10.1038/s41746-019-0117-x)
Supplement: Supplementary file 3 — Data Set 1 [file 41746_2019_117_MOESM3_ESM.txt]

SENSOR 0	SENSOR 1	SENSOR 2
1294353718	1294072762	1293554148
1294353550	1294073107	1293553978
1294353836	1294073430	1293554475
1294353442	1294072786	1293553762
1294353918	1294073458	1293554319
1294353298	1294072882	1293553906
1294352291	1294072887	1293556078
1294352837	1294072945	1293555906
1294352485	1294073012	1293552389
1294354189	1294072454	1293556321
1294354084	1294072940	1293554334
1294352397	1294071962	1293553713
1294353437	1294073096	1293552471
1294353269	1294072584	1293553383
1294352895	1294072460	1293555270
1294353689	1294073737	1293554249
1294353822	1294073033	1293552708
1294351554	1294072654	1293552118
1294352789	1294073209	1293554007
1294352817	1294073475	1293554075
1294352758	1294073451	1293554674
1294352700	1294073191	1293554252
1294352378	1294073317	1293554357
1294352560	1294073049	1293554344
1294352695	1294073190	1293554738
1294351846	1294072478	1293553676
1294351808	1294072570	1293554170
1294351256	1294073123	1293553257
1294351823	1294073192	1293551921
1294350196	1294071973	1293554040
1294352096	1294072994	1293553594
1294352275	1294073374	1293554425
1294352399	1294072358	1293553917
1294351085	1294073142	1293554425
1294349912	1294072591	1293554421
1294351039	1294072914	1293553115
1294351294	1294071782	1293555767
1294351554	1294072117	1293554041
1294351975	1294072705	1293554438
1294352334	1294073125	1293554739
1294351777	1294072580	1293553926
1294351637	1294072557	1293553825
1294351676	1294072530	1293554171
1294351672	1294073065	1293554414
1294351446	1294072301	1293554329
1294351528	1294072761	1293554293
1294351193	1294072020	1293555315
1294352027	1294073032	1293554876
1294351378	1294072350	1293555190
1294350948	1294075583	1293555871
1294352750	1294072828	1293554551
1294353663	1294069953	1293554118
1294351813	1294073373	1293555678
1294350889	1294072268	1293555076
1294352894	1294073100	1293554406
1294351239	1294072160	1293552422
1294349814	1294073178	1293554124
1294350988	1294072564	1293554261
1294351590	1294072357	1293554280
1294351179	1294072152	1293553935
1294351522	1294072727	1293554157
1294351801	1294072531	1293554454
1294351618	1294072471	1293554325
1294351835	1294072759	1293554469
1294352334	1294073029	1293554667
1294352173	1294072907	1293554192
1294351539	1294072840	1293554248
1294352810	1294073717	1293554334
1294353077	1294071527	1293553431
1294353918	1294072632	1293554560
1294353682	1294072786	1293550542
1294355184	1294075525	1293555950
1294350232	1294072837	1293552696
1294353288	1294074025	1293553363
1294354619	1294072866	1293553715
1294353757	1294075250	1293554253
1294353343	1294075608	1293554234
1294354042	1294074764	1293552450
1294356097	1294074605	1293552704
1294356796	1294075090	1293552858
1294357147	1294075199	1293552579
1294357474	1294075348	1293552662
1294358053	1294075729	1293552648
1294358382	1294075490	1293552018
1294359293	1294076182	1293552248
1294360239	1294075977	1293552359
1294360124	1294075771	1293552065
1294360472	1294075931	1293551440
1294362906	1294076898	1293552024
1294361751	1294075612	1293551557
1294361981	1294074823	1293552264
1294363538	1294076921	1293552412
1294365038	1294076307	1293549639
1294365102	1294076629	1293550836
1294364266	1294076022	1293549364
1294362940	1294078463	1293550283
1294367556	1294078051	1293550079
1294367017	1294076286	1293550239
1294366455	1294076700	1293550239
1294367411	1294076882	1293549740
1294368000	1294077154	1293550076
1294368471	1294077279	1293549750
1294368591	1294077183	1293549991
1294368877	1294077394	1293549741
1294369505	1294077680	1293550112
1294369197	1294076952	1293549961
1294370196	1294077390	1293549563
1294369752	1294077029	1293550812
1294370276	1294077444	1293550049
1294371881	1294077891	1293552962
1294371337	1294078263	1293549177
1294370912	1294077132	1293549327
1294370655	1294077515	1293550318
1294371095	1294077585	1293552892
1294370475	1294074824	1293550461
1294371854	1294078095	1293550812
1294373742	1294078740	1293550100
1294376142	1294077206	1293550442
1294371780	1294079123	1293550442
1294372071	1294078110	1293550044
1294371909	1294077701	1293549903
1294372092	1294078106	1293550609
1294372772	1294078465	1293550663
1294372871	1294078149	1293550529
1294372195	1294077736	1293549820
1294372325	1294077875	1293550244
1294371957	1294077853	1293550119
1294371681	1294077781	1293550648
1294370107	1294078782	1293550528
1294372981	1294077665	1293549504
1294372625	1294078876	1293550749
1294374122	1294078090	1293548591
1294372579	1294078136	1293551046
1294372810	1294078998	1293550671
1294371159	1294077387	1293551614
1294371787	1294077535	1293550760
1294372887	1294072833	1293551173
1294373260	1294078647	1293551093
1294372838	1294078049	1293551093
1294372878	1294078059	1293550702
1294373226	1294077923	1293550774
1294373529	1294078537	1293551216
1294373414	1294078466	1293551020
1294373680	1294078519	1293551099
1294373492	1294078473	1293550590
1294373379	1294078055	1293550378
1294373709	1294078553	1293550856
1294373632	1294077030	1293550234
1294372306	1294079375	1293550912
1294373327	1294077460	1293551201
1294373769	1294074844	1293551216
1294372688	1294079202	1293551071
1294372255	1294078465	1293550037
1294373584	1294079024	1293550402
1294372627	1294077111	1293552223
1294372745	1294082905	1293550483
1294373312	1294076535	1293551263
1294369356	1294078255	1293552208
1294373741	1294078759	1293552208
1294373581	1294077986	1293551162
1294372858	1294078053	1293550936
1294373493	1294078721	1293551865
1294373240	1294077832	1293551239
1294373521	1294077898	1293551426
1294373180	1294078337	1293551454
1294373139	1294078247	1293551411
1294373792	1294078152	1293551526
1294373278	1294078598	1293552017
1294373797	1294077265	1293551402
1294373524	1294077462	1293550043
1294373963	1294078606	1293552113
1294373063	1294080432	1293551586
1294373050	1294077885	1293550648
1294373459	1294078093	1293551658
1294373568	1294077148	1293551371
1294376778	1294078786	1293552365
1294372603	1294072418	1293551551
1294373465	1294078319	1293552148
1294372416	1294078586	1293552148
1294371683	1294077617	1293551090
1294371496	1294077739	1293551542
1294372010	1294078063	1293551773
1294371462	1294077560	1293551480
1294371280	1294077403	1293551927
1294371198	1294078104	1293552464
1294370818	1294077978	1293552481
1294370314	1294077505	1293551882
1294370703	1294076930	1293552214
1294370626	1294076728	1293551859
1294372013	1294077314	1293551855
1294369978	1294077777	1293552076
1294370369	1294077199	1293551142
1294370869	1294075620	1293552110
1294369831	1294076772	1293551754
1294369219	1294076939	1293551851
1294366792	1294076819	1293552740
1294367861	1294077140	1293552474
1294369288	1294076607	1293551118
1294368312	1294075561	1293551180
1294367974	1294076269	1293552036
1294368216	1294076498	1293552360
1294367800	1294076387	1293552353
1294368111	1294076711	1293552585
1294367604	1294076610	1293552696
1294367931	1294077111	1293552971
1294367539	1294076664	1293552532
1294367169	1294076277	1293552085
1294367160	1294075688	1293551881
1294366085	1294077185	1293553085
1294367668	1294076732	1293551513
1294367760	1294077891	1293553801
1294367416	1294075594	1293550023
1294366537	1294078441	1293552632
1294367481	1294076108	1293552878
1294365321	1294075192	1293550125
1294368132	1294079157	1293557189
1294364730	1294077582	1293552828
1294365395	1294075702	1293551501
1294366633	1294076438	1293552560
1294366128	1294076270	1293553089
1294366162	1294076170	1293553150
1294365859	1294076004	1293553358
1294365931	1294076413	1293553094
1294365571	1294076157	1293553477
1294365369	1294076202	1293553510
1294364951	1294076094	1293553087
1294364960	1294076074	1293553415
1294365307	1294076269	1293553334
1294364115	1294078362	1293553181
1294363716	1294074850	1293553242
1294362368	1294076478	1293554268
1294363988	1294075889	1293553322
1294364778	1294076036	1293553287
1294362145	1294075247	1293554333
1294363505	1294075268	1293553309
1294364127	1294079820	1293551474
1294362455	1294076476	1293554155
1294362113	1294076986	1293554065
1294358779	1294075008	1293553609
1294361916	1294074766	1293553325
1294361400	1294074878	1293553205
1294361369	1294075432	1293553442
1294361460	1294075246	1293553400
1294361003	1294075343	1293553638
1294361174	1294075243	1293553840
1294361136	1294075390	1293553471
1294360686	1294074653	1293553353
1294359624	1294073794	1293551509
1294360210	1294075695	1293552725
1294359939	1294074784	1293553609
1294359293	1294075029	1293553041
1294355820	1294073779	1293553547
1294360071	1294076810	1293555051
1294361301	1294076011	1293552882
1294359115	1294075650	1293554086
1294359257	1294074709	1293552632
1294359663	1294074247	1293552479
1294358514	1294074305	1293553218
1294358923	1294074948	1293554269
1294358240	1294074718	1293553806
1294357969	1294074167	1293553536
1294358017	1294074063	1293554065
1294357897	1294074127	1293553655
1294357717	1294074343	1293554017
1294357668	1294074335	1293553801
1294357277	1294074145	1293553651
1294357709	1294074449	1293554109
1294357644	1294074103	1293553008
1294358240	1294074462	1293554045
1294357640	1294075367	1293553710
1294357476	1294075600	1293555364
1294357161	1294073401	1293553671
1294357563	1294074492	1293555637
1294356393	1294074891	1293554248
1294357020	1294075224	1293554378
1294357368	1294074920	1293554066
1294359016	1294076630	1293554461
1294358017	1294073887	1293553511
1294356006	1294072733	1293553153
1294357464	1294074367	1293553153
1294357409	1294074336	1293553965
1294357690	1294074586	1293554057
1294357688	1294074141	1293553950
1294357971	1294074220	1293553521
1294357825	1294074656	1293553967
1294358267	1294074803	1293553982
1294358214	1294074673	1293553507
1294358305	1294074760	1293553657
1294358452	1294075413	1293555540
1294359031	1294074817	1293553363
1294357685	1294075490	1293554372
1294359785	1294074829	1293553810
1294360042	1294075087	1293553204
1294358485	1294074223	1293549764
1294358716	1294073499	1293554098
1294359901	1294074947	1293553214
1294359559	1294075626	1293554133
1294360614	1294075229	1293551863
1294360331	1294075022	1293553223
1294359747	1294076618	1293553223
1294360441	1294075700	1293553767
1294360518	1294076046	1293554410
1294360583	1294075623	1293553998
1294360266	1294075525	1293553618
1294360602	1294075589	1293553691
1294359860	1294075482	1293553603
1294360090	1294075487	1293553710
1294359881	1294073531	1293553473
1294359668	1294074986	1293553314
1294361027	1294076600	1293553060
1294358456	1294075767	1293553110
1294359165	1294074974	1293554022
1294358485	1294074920	1293553560
1294359175	1294075426	1293555140
1294359958	1294075815	1293553205
1294359379	1294074970	1293553724
1294359011	1294075571	1293554661
1294356306	1294075471	1293553611
1294358478	1294074890	1293552965
1294359702	1294074229	1293552965
1294358896	1294074861	1293553665
1294358863	1294074697	1293553892
1294358478	1294074914	1293553675
1294358375	1294074571	1293553622
1294358404	1294074412	1293553329
1294358091	1294074644	1293553498
1294358533	1294074632	1293553752
1294357709	1294074153	1293553410
1294357935	1294073699	1293553930
1294356859	1294074910	1293553516
1294357760	1294077009	1293554406
1294356475	1294073910	1293553780
1294355922	1294074638	1293553613
1294357407	1294073507	1293552849
1294357825	1294075384	1293553272
1294357061	1294073961	1293552545
1294357198	1294074699	1293554967
1294356263	1294074464	1293553271
1294358065	1294073791	1293554063
1294357037	1294074633	1293553651
1294356662	1294073428	1293552991
1294356198	1294073613	1293553229
1294356270	1294073645	1293553252
1294356657	1294073906	1293553479
1294355948	1294073706	1293553286
1294355864	1294073401	1293553214
1294356498	1294073780	1293553735
1294355492	1294073466	1293553550
1294356782	1294073411	1293553329
1294354903	1294073322	1293553597
1294354968	1294072562	1293553497
1294354858	1294074360	1293552381
1294355624	1294072753	1293552350
1294354538	1294074457	1293552234
1294357375	1294073549	1293552868
1294355290	1294073559	1293553824
1294355499	1294069660	1293554419
1294355439	1294073047	1293550360
1294356323	1294073783	1293553895
1294357503	1294073722	1293553238
1294356157	1294073964	1293553185
1294355917	1294073732	1293553449
1294356506	1294073764	1293553449
1294356356	1294073722	1293553359
1294356124	1294073568	1293553651
1294356270	1294073741	1293553637
1294357142	1294074708	1293553933
1294357183	1294074317	1293554000
1294356638	1294073883	1293553618
1294357027	1294074173	1293553638
1294357005	1294074851	1293552206
1294356465	1294074026	1293555593
1294356645	1294073321	1293553767
1294355522	1294074048	1293554543
1294357488	1294073983	1293554520
1294358005	1294073847	1293553848
1294357097	1294073176	1293557279
1294357988	1294074502	1293556495
1294358516	1294074453	1293556618
1294357390	1294073818	1293554132
1294358118	1294074481	1293554132
1294357993	1294074447	1293554089
1294357909	1294074400	1293554256
1294358216	1294074414	1293554406
1294358445	1294074542	1293554502
1294357976	1294074830	1293554309
1294357794	1294074473	1293553939
1294358255	1294074843	1293554129
1294358079	1294074724	1293553931
1294357231	1294075183	1293554550
1294357743	1294074965	1293554532
1294358094	1294074440	1293554566
1294357680	1294073270	1293555531
1294357594	1294074603	1293555497
1294357803	1294074660	1293554148
1294356434	1294074517	1293554938
1294357455	1294075397	1293554483
1294359072	1294075340	1293553983
1294360939	1294073828	1293552848
1294357462	1294074698	1293554153
1294357070	1294074091	1293554100
1294355657	1294074157	1293554070
1294355434	1294073959	1293553873
1294355461	1294073972	1293554049
1294355059	1294074058	1293554008
1294354874	1294073640	1293554132
1294354855	1294073970	1293553936
1294354218	1294073810	1293554126
1294354058	1294073272	1293554106
1294353822	1294073674	1293556601
1294353834	1294073210	1293554102
1294354646	1294072887	1293553675
1294353219	1294073693	1293554237
1294352282	1294073237	1293553901
1294352695	1294074288	1293553510
1294351355	1294074578	1293552761
1294352707	1294072181	1293553126
1294353169	1294074666	1293559007
1294353680	1294073174	1293554328
1294353985	1294072295	1293554540
1294352296	1294071792	1293554482
1294352037	1294072803	1293554482
1294352222	1294072804	1293554500
1294351953	1294072282	1293554314
1294352442	1294073438	1293554690
1294352215	1294072846	1293554279
1294351989	1294072691	1293553977
1294352354	1294073029	1293554164
1294352335	1294073174	1293554496
1294352671	1294074768	1293554495
1294352815	1294072445	1293554882
1294352921	1294073474	1293555231
1294353544	1294073029	1293553394
1294353029	1294072913	1293555784
1294353373	1294071382	1293556317
1294352152	1294071768	1293552757
1294352249	1294073506	1293554149
1294352974	1294072851	1293553954
1294353881	1294067802	1293555210
1294351088	1294072907	1293555468
1294352812	1294071639	1293554986
1294353131	1294077372	1293554976
1294352438	1294072539	1293554839
1294352318	1294072764	1293554863
1294352027	1294072647	1293554708
1294352049	1294072506	1293554722
1294351794	1294072453	1293554618
1294352123	1294072743	1293554852
1294352402	1294072892	1293554911
1294351746	1294072726	1293554785
1294351037	1294073030	1293554929
1294352505	1294073411	1293554699
1294349372	1294072687	1293554059
1294351071	1294071567	1293553310
1294352930	1294072556	1293555392
1294351157	1294072613	1293551974
1294351888	1294072528	1293555016
1294350535	1294073227	1293554866
1294352541	1294072338	1293554603
1294346606	1294072354	1293556118
1294351817	1294079012	1293552710
1294349882	1294072120	1293552708
1294349802	1294072274	1293554434
1294350088	1294072149	1293554785
1294349389	1294072176	1293554487
1294349422	1294072123	1293554454
1294349605	1294072264	1293554463
1294349122	1294072476	1293554550
1294348916	1294071894	1293554491
1294348908	1294071920	1293554536
1294348034	1294072926	1293554473
1294349276	1294072070	1293554685
1294348070	1294071332	1293554232
1294348601	1294071922	1293554890
1294347580	1294069311	1293555034
1294347344	1294073500	1293558347
1294346189	1294071182	1293552185
1294346629	1294071036	1293552405
1294345959	1294071033	1293554794
1294344705	1294072713	1293554846
1294346931	1294071537	1293552777
1294346432	1294071475	1293554213
1294345895	1294070931	1293555050
1294345600	1294070525	1293554732
1294345624	1294070565	1293555405
1294345144	1294071038	1293554947
1294345245	1294070631	1293555231
1294345000	1294070717	1293554852
1294345088	1294070366	1293554728
1294345084	1294071206	1293555453
1294345768	1294070621	1293555404
1294344769	1294069816	1293554410
1294344134	1294068354	1293555165
1294343695	1294070927	1293555544
1294345134	1294069384	1293555030
1294343744	1294070739	1293555195
1294344651	1294069163	1293555093
1294345378	1294069690	1293553008
1294343388	1294069736	1293555899
1294344799	1294067018	1293556531
1294346214	1294071354	1293556282
1294339775	1294070790	1293555139
1294345180	1294070941	1293554972
1294345919	1294071620	1293555411
1294345483	1294071115	1293555269
1294346157	1294071431	1293555377
1294345908	1294071524	1293555410
1294345775	1294071076	1293554882
1294346273	1294071502	1293555405
1294346444	1294071803	1293555654
1294346487	1294071409	1293555299
1294348202	1294072694	1293555361
1294346985	1294071699	1293554020
1294346388	1294073615	1293555626
1294347178	1294071111	1293554608
1294345615	1294070874	1293554213
1294347832	1294070992	1293554891
1294347310	1294074531	1293556242
1294348271	1294072448	1293554562
1294352741	1294071360	1293556407
1294346286	1294071735	1293555306
1294347539	1294071257	1293554770
1294346201	1294071414	1293554564
1294346974	1294071608	1293555136
1294346578	1294071519	1293555064
1294346297	1294071189	1293554805
1294346294	1294071241	1293554891
1294346075	1294071444	1293554954
1294346250	1294071514	1293555344
1294345838	1294071241	1293554626
1294345464	1294071981	1293554808
1294345560	1294071837	1293555601
1294343757	1294070363	1293555049
1294344802	1294069866	1293554641
1294345881	1294070903	1293555376
1294345503	1294070580	1293555142
1294346880	1294070355	1293555410
1294343512	1294070281	1293553493
1294344798	1294067759	1293556206
1294344677	1294072972	1293553494
1294344209	1294069272	1293554982
1294345512	1294071278	1293554156
1294344970	1294071044	1293554977
1294345174	1294071124	1293554954
1294344786	1294070674	1293554765
1294345449	1294070759	1293554871
1294345089	1294071167	1293554991
1294345512	1294071188	1293554664
1294345722	1294071194	1293554646
1294346489	1294071510	1293555092
1294346122	1294071392	1293554798
1294346446	1294070983	1293554199
1294344696	1294071657	1293554939
1294347772	1294072723	1293555058
1294345148	1294071023	1293555113
1294346828	1294073765	1293554718
1294347224	1294072436	1293554165
1294349058	1294072354	1293553616
1294345866	1294073853	1293554358
1294348640	1294073457	1293552760
1294352195	1294074240	1293552283
1294352068	1294073193	1293552628
1294351873	1294073092	1293552628
1294353010	1294073395	1293552584
1294354033	1294074225	1293552882
1294354552	1294074118	1293552507
1294355506	1294074695	1293552696
1294356371	1294074688	1293552382
1294356852	1294074544	1293552286
1294357517	1294074986	1293552090
1294358908	1294074837	1293552945
1294359281	1294075390	1293551430
1294361373	1294075674	1293549975
1294358920	1294075213	1293550686
1294361049	1294075370	1293551922
1294363471	1294074712	1293550677
1294362222	1294076041	1293551662
1294362140	1294075510	1293551358
1294365278	1294074153	1293550215
1294363617	1294076038	1293552967
1294362738	1294077755	1293551278
1294363187	1294076299	1293550243
1294364427	1294076584	1293550249
1294364805	1294076522	1293550582
1294365470	1294076668	1293550576
1294365371	1294076343	1293550517
1294366047	1294077156	1293550767
1294365926	1294076556	1293550359
1294366008	1294076975	1293550878
1294366431	1294077220	1293550744
1294366462	1294076370	1293549523
1294367060	1294076926	1293550618
1294367240	1294076533	1293550570
1294365076	1294077089	1293550345
1294366030	1294076586	1293551397
1294367060	1294077646	1293549297
1294368553	1294078067	1293551013
1294368187	1294077802	1293552508
1294368605	1294077260	1293550311
1294367281	1294076711	1293553256
1294368969	1294076663	1293552128
1294369319	1294076902	1293550618
1294368963	1294077936	1293552560
1294369634	1294078052	1293551541
1294369353	1294077674	1293551090
1294370095	1294077461	1293551464
1294369997	1294077592	1293551215
1294369990	1294077769	1293550850
1294370088	1294077902	1293551390
1294370407	1294077837	1293551320
1294370212	1294078569	1293551358
1294369960	1294078120	1293549940
1294370575	1294076355	1293551272
1294369706	1294078076	1293550556
1294370888	1294078149	1293550359
1294371351	1294078332	1293552141
1294370534	1294078188	1293554304
1294370808	1294078327	1293552515
1294370809	1294078263	1293551556
1294371087	1294076786	1293550460
1294371497	1294076952	1293550658
1294371423	1294076739	1293550578
1294369948	1294077358	1293551604
1294370796	1294077774	1293551579
1294371299	1294077906	1293551787
1294370691	1294078091	1293551614
1294371022	1294078306	1293551498
1294371003	1294078180	1293551564
1294371017	1294078096	1293551358
1294370866	1294078074	1293551114
1294370850	1294077696	1293551167
1294370599	1294078229	1293551416
1294371131	1294076776	1293551835
1294372116	1294078586	1293551186
1294369951	1294077837	1293551248
1294371335	1294078250	1293552028
1294371542	1294079208	1293551124
1294371460	1294078284	1293552623
1294371808	1294078308	1293552478
1294371479	1294079003	1293550826
1294373874	1294079141	1293552070
1294371919	1294078529	1293552296
1294372752	1294079243	1293551776
1294370792	1294078638	1293551776
1294371895	1294078513	1293551961
1294372140	1294078202	1293552171
1294372096	1294078828	1293551998
1294371979	1294078785	1293552104
1294372074	1294078505	1293552367
1294371690	1294078833	1293552296
1294371720	1294078779	1293552508
1294371724	1294078820	1293552310
1294372685	1294079013	1293553103
1294371126	1294078048	1293551287
1294370568	1294078824	1293551699
1294371631	1294078400	1293551096
1294371941	1294077963	1293551807
1294371968	1294077573	1293552159
1294370888	1294078446	1293551248
1294374295	1294078596	1293551806
1294374105	1294077063	1293553185
1294371635	1294080805	1293552770
1294373084	1294079626	1293551137
1294371605	1294077040	1293551138
1294371599	1294079155	1293552170
1294371421	1294078696	1293552708
1294371181	1294078840	1293552323
1294370780	1294078550	1293552353
1294371169	1294078783	1293552590
1294370799	1294078332	1293552286
1294370768	1294078414	1293552330
1294370489	1294078489	1293552681
1294371011	1294079035	1293552436
1294369915	1294077853	1293551728
1294369833	1294077505	1293552315
1294369905	1294077433	1293552267
1294369679	1294079488	1293553550
1294367863	1294079388	1293553395
1294369811	1294077606	1293552276
1294369691	1294078135	1293552204
1294371679	1294077087	1293552491
1294371075	1294081319	1293552382
1294370938	1294078547	1293546236
1294368624	1294073134	1293552958
1294368766	1294078143	1293552781
1294368610	1294078247	1293553094
1294368615	1294077992	1293552608
1294368125	1294077701	1293552929
1294367945	1294077412	1293552642
1294367921	1294077252	1293552641
1294367543	1294077066	1293552454
1294367354	1294077303	1293552705
1294368670	1294078015	1293552950
1294367978	1294077303	1293553017
1294367508	1294075697	1293553104
1294366388	1294077990	1293552998
1294367198	1294077335	1293551840
1294366806	1294075800	1293552075
1294366815	1294076636	1293551872
1294366724	1294077022	1293552828
1294367966	1294076703	1293552944
1294370023	1294076804	1293552642
1294367560	1294075658	1293554396
1294365986	1294075851	1293553706
1294366739	1294075376	1293553706
1294365520	1294077105	1293553012
1294365165	1294076442	1293552911
1294364965	1294076492	1293552929
1294365088	1294077113	1293553420
1294365357	1294077163	1293553607
1294365095	1294076631	1293553281
1294364319	1294076865	1293553204
1294364442	1294076597	1293553383
1294364656	1294077257	1293553206
1294364372	1294076826	1293552502
1294364201	1294078415	1293552254
1294364031	1294076432	1293552796
1294363747	1294076802	1293553295
1294362654	1294077026	1293552527
1294364466	1294077118	1293555063
1294362515	1294076876	1293553220
1294360943	1294075543	1293552290
1294365208	1294075191	1293551762
1294364631	1294074678	1293553108
1294362039	1294076521	1293553346
1294363219	1294076097	1293553248
1294363851	1294076592	1293553735
1294362995	1294076179	1293553508
1294363291	1294076458	1293553728
1294362817	1294076424	1293553852
1294363396	1294076589	1293553887
1294362743	1294076163	1293553434
1294363562	1294076584	1293553373
1294363485	1294076679	1293553810
1294364865	1294076922	1293553825
1294362642	1294076962	1293554689
1294364295	1294075215	1293555053
1294364028	1294076043	1293551825
1294365030	1294077478	1293555160
1294365078	1294077582	1293553502
1294365006	1294077070	1293553406
1294363752	1294075290	1293554083
1294364521	1294075178	1293553170
1294365098	1294077428	1293553026
1294365136	1294075984	1293554475
1294363983	1294075496	1293554475
1294364336	1294077170	1293553728
1294364831	1294077608	1293553907
1294364055	1294077241	1293553566
1294364302	1294077408	1293553665
1294364506	1294077063	1293554121
1294364228	1294077523	1293553968
1294364031	1294076969	1293553732
1294363557	1294076711	1293553905
1294363939	1294077523	1293552670
1294364542	1294076831	1293552079
1294365146	1294077437	1293553818
1294364732	1294076794	1293552911
1294364667	1294075655	1293551017
1294364281	1294077260	1293553122
1294364108	1294077803	1293554089
1294362481	1294077049	1293553588
1294364235	1294076912	1293556260
1294362568	1294076733	1293554486
1294365670	1294077090	1293553951
1294364451	1294077649	1293553951
1294363291	1294076562	1293553559
1294363656	1294076796	1293553484
1294363106	1294076728	1293553325
1294363341	1294076702	1293553620
1294362416	1294076422	1293553474
1294362796	1294076565	1293553406
1294363281	1294076879	1293553354
1294363075	1294076401	1293553441
1294362760	1294076821	1293553118
1294362813	1294075942	1293553761
1294363392	1294076195	1293552955
1294363382	1294078154	1293554430
1294363954	1294076911	1293553833
1294362032	1294075870	1293553426
1294362825	1294077512	1293554722
1294361976	1294076664	1293553060
1294363051	1294077210	1293554066
1294363067	1294076491	1293553700
1294361073	1294075683	1293551030
1294362969	1294075413	1293551452
1294362008	1294075430	1293551452
1294363399	1294076882	1293553512
1294363159	1294076754	1293553272
1294363810	1294077455	1293553789
1294363810	1294077103	1293553404
1294363115	1294076956	1293553291
1294363692	1294077036	1293553124
1294363630	1294076727	1293553137
1294364168	1294077058	1293552696
1294364725	1294077444	1293553773
1294364238	1294077422	1293553719
1294363384	1294078247	1293553191
1294366830	1294077072	1293552702
1294365739	1294077846	1293553335
1294364329	1294077076	1293552980
1294362313	1294075574	1293553448
1294364891	1294078080	1293552659
1294364226	1294077365	1293553602
1294365196	1294074541	1293555754
1294364317	1294076539	1293553553
1294365835	1294077325	1293553553
1294365473	1294077617	1293553855
1294365170	1294077588	1293553534
1294366004	1294077742	1293553360
1294365614	1294077396	1293553605
1294365812	1294077774	1293553577
1294365790	1294077571	1293553319
1294365984	1294077560	1293553450
1294366566	1294077873	1293553782
1294366227	1294077284	1293553317
1294365840	1294076110	1293552850
1294365922	1294075705	1293552719
1294365780	1294078280	1293555545
1294366311	1294077748	1293553173
1294366893	1294078927	1293552688
1294365783	1294077796	1293553486
1294366592	1294078936	1293553671
1294366864	1294075962	1293552042
1294363961	1294077622	1293552086
1294367205	1294078118	1293551438
1294366208	1294077550	1293552352
1294365631	1294077582	1293553168
1294366090	1294077891	1293553394
1294365590	1294077404	1293553028
1294365612	1294077504	1293552873
1294365617	1294077097	1293552989
1294365119	1294077424	1293552873
1294365081	1294077571	1293552696
1294365002	1294077692	1293553173
1294364639	1294077407	1293553067
1294363190	1294077081	1293553036
1294364610	1294077117	1293553528
1294364300	1294076938	1293552818
1294365552	1294076815	1293550591
1294365266	1294077500	1293551611
1294364459	1294076847	1293552754
1294363572	1294076155	1293552307
1294363380	1294081785	1293553844
1294364060	1294076721	1293551857
1294362356	1294078120	1293553596
1294361974	1294077102	1293553311
1294364629	1294077532	1293553774
1294363668	1294076932	1293553003
1294363545	1294076743	1293552944
1294364262	1294076797	1293553335
1294364319	1294077281	1293553636
1294364168	1294077122	1293553776
1294364312	1294077315	1293553632
1294363786	1294077055	1293553065
1294364985	1294077972	1293553655
1294364233	1294076636	1293554492
1294363887	1294077193	1293554022
1294364682	1294077302	1293551844
1294364192	1294076562	1293554426
1294364973	1294077130	1293556443
1294364888	1294077819	1293550412
1294364944	1294077369	1293554165
1294366818	1294077802	1293553757
1294366023	1294081056	1293552742
1294364668	1294079275	1293556184
1294364759	1294077455	1293553859
1294365288	1294077488	1293553859
1294364790	1294077230	1293553768
1294365518	1294077765	1293553700
1294365749	1294078073	1293554553
1294365208	1294077665	1293553951
1294365292	1294077762	1293554022
1294365629	1294077633	1293553686
1294366013	1294078562	1293554360
1294365869	1294078042	1293553878
1294364824	1294077761	1293553807
1294365742	1294077723	1293552528
1294364713	1294078037	1293554085
1294365016	1294076864	1293552966
1294365271	1294077406	1293552616
1294365946	1294078468	1293553440
1294364622	1294077830	1293553119
1294362032	1294076070	1293554028
1294367171	1294081712	1293553824
1294365165	1294077331	1293553704
1294364475	1294076216	1293551211
1294364139	1294077987	1293553825
1294364557	1294077660	1293553749
1294364350	1294077720	1293554052
1294364603	1294077824	1293553956
1294364189	1294077902	1293553599
1294364201	1294077990	1293553671
1294363774	1294077400	1293553353
1294363447	1294077210	1293553633
1294363570	1294077504	1293553522
1294364274	1294077646	1293552062
1294363615	1294077627	1293555244
1294362517	1294077192	1293554746
1294361751	1294075612	1293553719
1294364502	1294079096	1293553937
1294362339	1294075644	1293552110
1294363505	1294076581	1293555352
1294362890	1294075246	1293554816
1294362512	1294076598	1293554989
1294359644	1294077068	1293552786
1294364250	1294077422	1293549203
1294362435	1294071743	1293552965
1294362721	1294076816	1293552965
1294362301	1294076896	1293553759
1294362289	1294077032	1293553710
1294362154	1294077116	1293553652
1294362214	1294077060	1293553964
1294362210	1294076674	1293553800
1294362025	1294076816	1293554070
1294362592	1294077005	1293554635
1294361525	1294076690	1293555242
1294361938	1294076972	1293554661
1294362349	1294076672	1293553829
1294361448	1294076376	1293553997
1294361080	1294076129	1293553992
1294361179	1294076342	1293553473
1294362359	1294077036	1293556175
1294361417	1294077315	1293556273
1294362491	1294077252	1293555164
1294364978	1294077084	1293553844
1294360218	1294077760	1293553807
1294362082	1294075802	1293554685
1294361044	1294077122	1293554186
1294361926	1294076684	1293553915
1294362572	1294077479	1293554148
1294362522	1294077579	1293554162
1294361909	1294077066	1293554330
1294362572	1294077856	1293554221
1294362969	1294077704	1293554533
1294362820	1294077414	1293554057
1294362930	1294077354	1293554259
1294363329	1294077327	1293555397
1294365321	1294077731	1293555700
1294363197	1294078240	1293555398
1294363846	1294078657	1293554508
1294363690	1294077511	1293555086
1294361112	1294076953	1293553997
1294361873	1294076786	1293554330
1294361587	1294076631	1293553041
1294364214	1294077526	1293553505
1294363887	1294077425	1293553638
1294362534	1294077274	1293553537
1294362856	1294077590	1293554302
1294362623	1294077468	1293554712
1294362380	1294077111	1293553882
1294361820	1294077073	1293554406
1294362065	1294077507	1293554546
1294361717	1294077571	1293553897
1294361414	1294077158	1293554223
1294361537	1294077026	1293554162
1294361152	1294077338	1293554306
1294360472	1294076812	1293553651
1294361145	1294076275	1293554157
1294360818	1294076614	1293554004
1294361626	1294077813	1293553820
1294359612	1294074939	1293555713
1294360117	1294077005	1293553791
1294358106	1294076275	1293552402
1294359519	1294074415	1293552647
1294360905	1294079919	1293554876
1294361220	1294075920	1293553945
1294361119	1294078240	1293553186
1294356400	1294075907	1293554665
1294359963	1294076858	1293554665
1294359425	1294076831	1293554701
1294359228	1294076589	1293554273
1294359300	1294076308	1293554563
1294359458	1294076497	1293554598
1294359259	1294076747	1293554520
1294358973	1294076264	1293554407
1294358490	1294076099	1293554517
1294359391	1294076323	1293554325
1294358365	1294074783	1293555604
1294359754	1294077841	1293554938
1294358029	1294075641	1293555218
1294357351	1294077914	1293554671
1294357760	1294074886	1293551956
1294356720	1294076234	1293557260
1294357275	1294076190	1293554314
1294358689	1294075768	1293555942
1294356659	1294074455	1293553681
1294357462	1294076485	1293555353
1294355704	1294074522	1293552543
1294357649	1294076892	1293555238
1294357878	1294076067	1293554853
1294357669	1294076250	1293555121
1294357378	1294075973	1293554389
1294357236	1294075810	1293554903
1294357366	1294075820	1293554680
1294357517	1294075995	1293554733
1294357392	1294076177	1293554957
1294357637	1294075827	1293554757
1294356823	1294075816	1293554789
1294356244	1294075995	1293553868
1294356083	1294074800	1293554617
1294356637	1294076054	1293554485
1294356852	1294076001	1293555338
1294358442	1294076299	1293555288
1294358310	1294075194	1293555959
1294356282	1294075223	1293554213
1294356273	1294077158	1293553382
1294359259	1294076075	1293553436
1294358423	1294076108	1293554391
1294356614	1294075661	1293554868
1294356815	1294076265	1293554426
1294357334	1294076102	1293554726
1294356998	1294076054	1293554386
1294357068	1294076041	1293554402
1294357315	1294075896	1293554165
1294357207	1294075952	1293554334
1294357812	1294076537	1293554547
1294358177	1294076619	1293554544
1294358170	1294076540	1293553698
1294357606	1294076525	1293554681
1294360102	1294077625	1293554240
1294361037	1294077876	1293555120
1294360532	1294077147	1293554737
1294358584	1294076150	1293555687
1294359235	1294077180	1293554517
1294359836	1294078229	1293553653
1294359581	1294076455	1293554338
1294360770	1294076510	1293552803
1294362337	1294077961	1293553711
1294359980	1294077654	1293552476
1294361984	1294078008	1293553140
1294362769	1294078498	1293553518
1294363108	1294077926	1293553071
1294363288	1294078263	1293552901
1294363896	1294078405	1293552763
1294364398	1294078729	1293552682
1294365713	1294079011	1293552269
1294365359	1294078985	1293552080
1294366030	1294078004	1293552190
1294366919	1294079013	1293552550
1294367325	1294081338	1293551940
1294367981	1294080127	1293554419
1294367613	1294078487	1293551942
1294368370	1294078759	1293551269
1294369617	1294080236	1293549817
1294369927	1294081232	1293550145
1294370059	1294079527	1293551056
1294370319	1294079853	1293551232
1294372035	1294081106	1293551392
1294372005	1294082186	1293550558
1294373061	1294080515	1293550544
1294373351	1294080504	1293550000
1294374340	1294081245	1293550469
1294374183	1294081037	1293550443
1294375002	1294081234	1293550693
1294374942	1294080818	1293550404
1294375388	1294080838	1293550149
1294375554	1294081242	1293550524
1294375916	1294081314	1293550166
1294376293	1294081404	1293551651
1294377513	1294081122	1293550140
1294376550	1294080172	1293551333
1294375610	1294082610	1293552211
1294377023	1294083081	1293550150
1294376629	1294080523	1293551313
1294376135	1294081607	1293550968
1294376197	1294081003	1293548646
1294378165	1294080294	1293550800
1294376895	1294081817	1293550144
1294375751	1294081708	1293551311
1294374449	1294081915	1293550428
1294378353	1294081787	1293550115
1294378933	1294081736	1293549885
1294379319	1294082389	1293550495
1294378721	1294081985	1293550504
1294379480	1294082575	1293550298
1294379793	1294082383	1293550874
1294380016	1294082485	1293550687
1294380016	1294082565	1293550830
1294381320	1294083912	1293550900
1294380824	1294082346	1293551010
1294381735	1294083134	1293550208
1294382170	1294081425	1293550242
1294380783	1294084174	1293548749
1294381538	1294082027	1293550981
1294379750	1294082400	1293551640
1294382550	1294082870	1293552608
1294380946	1294082695	1293550802
1294384484	1294082429	1293550662
1294383449	1294085908	1293551853
1294381263	1294083339	1293549443
1294382678	1294083589	1293551196
1294383138	1294083153	1293551134
1294383838	1294083879	1293551530
1294382959	1294083438	1293550975
1294383479	1294083467	1293551322
1294383580	1294083757	1293551318
1294383377	1294083217	1293550892
1294383934	1294083935	1293551530
1294383274	1294082194	1293550528
1294384010	1294083784	1293551187
1294383722	1294085727	1293551603
1294383255	1294084934	1293551172
1294384621	1294082927	1293549407
1294384427	1294084260	1293553267
1294384638	1294085820	1293551133
1294383473	1294084635	1293551325
1294382651	1294082391	1293551618
1294381242	1294080341	1293550724
1294385667	1294085762	1293551451
1294383352	1294083514	1293550824
1294383071	1294083015	1293550824
1294384283	1294083751	1293551578
1294383558	1294083498	1293551279
1294383735	1294084045	1293551076
1294383120	1294083103	1293550633
1294383535	1294083590	1293551359
1294383122	1294083725	1293551484
1294383131	1294084076	1293551635
1294382988	1294083416	1293552172
1294381820	1294083243	1293551056
1294382973	1294084444	1293550143
1294384117	1294082607	1293549600
1294381942	1294084954	1293553492
1294382203	1294083126	1293552298
1294381955	1294082479	1293552941
1294379764	1294081348	1293552537
1294381623	1294082905	1293551397
1294381202	1294077803	1293551132
1294381793	1294083065	1293552770
1294382042	1294083108	1293550289
1294378125	1294081648	1293550289
1294381022	1294082713	1293551829
1294380428	1294082482	1293551682
1294380264	1294082516	1293551557
1294380263	1294082548	1293551628
1294380362	1294082232	1293551855
1294379969	1294082386	1293551680
1294380220	1294082549	1293551816
1294381012	1294082950	1293551766
1294378898	1294082125	1293551599
1294380095	1294082315	1293551243
1294379891	1294082540	1293551075
1294379848	1294081692	1293553138
1294380014	1294080975	1293552191
1294379640	1294082993	1293552310
1294379915	1294081771	1293549634
1294379641	1294082552	1293552358
1294380828	1294082612	1293553982
1294380338	1294082288	1293551109
1294380605	1294083919	1293550519
1294379943	1294083427	1293552138
1294380660	1294082772	1293552157
1294381018	1294083087	1293551955
1294381443	1294083361	1293552263
1294381080	1294083084	1293552204
1294381399	1294083571	1293551897
1294381472	1294083587	1293551729
1294381962	1294083959	1293552440
1294382156	1294083539	1293552473
1294381361	1294084495	1293552464
1294384060	1294084566	1293553695
1294382118	1294083582	1293552585
1294382646	1294083951	1293553089
1294382332	1294084298	1293551710
1294382786	1294084037	1293555088
1294381654	1294083992	1293550657
1294382911	1294084047	1293554650
1294382363	1294083688	1293554237
1294382554	1294084468	1293557401
1294383570	1294090381	1293553795
1294382791	1294083943	1293552642
1294382060	1294083219	1293552642
1294382539	1294084199	1293552897
1294381851	1294084194	1293552598
1294382368	1294084418	1293552839
1294382297	1294084210	1293552888
1294382507	1294084721	1293552964
1294382299	1294084215	1293552778
1294382169	1294084236	1293552907
1294382255	1294083608	1293552555
1294381868	1294083603	1293552666
1294381003	1294083539	1293553074
1294380941	1294082045	1293553041
1294381318	1294084641	1293551090
1294381061	1294082653	1293551503
1294381399	1294084412	1293553434
1294380746	1294084595	1293553776
1294379803	1294082674	1293553076
1294380242	1294085548	1293552407
1294383652	1294084142	1293554946
1294384798	1294083302	1293551216
1294375720	1294084350	1293553843
1294379384	1294083304	1293552916
1294379158	1294083316	1293553262
1294379009	1294083243	1293553074
1294378531	1294083055	1293552723
1294378410	1294082743	1293552988
1294378198	1294082940	1293552711
1294378396	1294083395	1293553243
1294378161	1294082892	1293553407
1294378017	1294082964	1293554536
1294376769	1294082424	1293555866
1294377099	1294084124	1293554540
1294377999	1294082806	1293553620
1294377876	1294083081	1293553393
1294375117	1294083739	1293553460
1294376628	1294082701	1293553426
1294376022	1294082708	1293552565
1294377894	1294080477	1293553876
1294376227	1294089083	1293553382
1294378777	1294086961	1293556080
1294375842	1294082211	1293553113
1294376027	1294082061	1293553113
1294375872	1294082325	1293553114
1294376060	1294082328	1293553390
1294375852	1294082367	1293553276
1294375825	1294082106	1293553386
1294375424	1294081912	1293553128
1294374980	1294081736	1293553055
1294375157	1294081843	1293553406
1294375009	1294081737	1293553243
1294375088	1294080062	1293552479
1294375496	1294081191	1293554617
1294374821	1294081931	1293550307
1294375583	1294083230	1293552848
1294375551	1294082287	1293553348
1294375489	1294081625	1293553386
1294376092	1294082351	1293552435
1294371748	1294081696	1293555939
1294375261	1294083643	1293552402
1294376121	1294086293	1293553295
1294375708	1294084545	1293552869
1294375470	1294082267	1293553647
1294375647	1294082631	1293553323
1294375974	1294082732	1293553094
1294375842	1294082772	1293553742
1294375856	1294082568	1293553559
1294375659	1294082615	1293553444
1294376219	1294082934	1293553881
1294376123	1294082958	1293553160
1294376234	1294083331	1293553290
1294376440	1294082767	1293553660
1294373990	1294082431	1293553156
1294375765	1294083659	1293553986
1294376449	1294083243	1293552737
1294376034	1294083597	1293553597
1294376972	1294082972	1293553527
1294377036	1294085576	1293555779
1294375227	1294081598	1293554574
1294375465	1294083619	1293552233
1294382005	1294082040	1293553413
1294377471	1294084853	1293553771
1294378495	1294082751	1293547288
1294376361	1294082841	1293547288
1294376964	1294083278	1293553688
1294376404	1294082775	1293553444
1294376296	1294082559	1293552963
1294376687	1294082541	1293553376
1294376861	1294083208	1293553685
1294376611	1294082668	1293553406
1294376469	1294082913	1293553271
1294376601	1294083105	1293553390
1294377367	1294082788	1293553597
1294377089	1294081902	1293553516
1294375794	1294083132	1293552901
1294376745	1294082689	1293553007
1294375744	1294082887	1293552988
1294377036	1294083190	1293554194
1294377269	1294082447	1293553780
1294375662	1294081587	1293553861
1294377176	1294084382	1293554728
1294377034	1294080166	1293553559
1294375372	1294080642	1293552394
1294376676	1294082922	1293553242
1294376310	1294082884	1293553453
1294375698	1294082628	1293552973
1294375989	1294082312	1293553247
1294376095	1294082796	1293553311
1294375520	1294082328	1293553247
1294375406	1294082230	1293553298
1294375432	1294082182	1293553205
1294375501	1294082506	1293553746
1294375604	1294081992	1293553294
1294375750	1294082341	1293553206
1294377276	1294082677	1293553087
1294375962	1294082083	1293553525
1294374895	1294081856	1293553318
1294374141	1294082181	1293552968
1294376173	1294082562	1293552616
1294374893	1294083148	1293554919
1294369062	1294081449	1293551392
1294373975	1294080832	1293553963
1294374319	1294082152	1293553032
1294372771	1294085412	1293552896
1294374309	1294082085	1293552896
1294374600	1294081745	1293553699
1294374286	1294081796	1293553066
1294374055	1294081864	1293553368
1294373680	1294081394	1293553046
1294373797	1294081406	1293552915
1294373809	1294081582	1293553083
1294374028	1294081627	1293553646
1294373288	1294081492	1293553280
1294372846	1294080880	1293553050
1294373876	1294082037	1293552583
1294374758	1294081910	1293553131
1294374903	1294081750	1293554502
1294374410	1294081390	1293554140
1294373276	1294081724	1293554938
1294374023	1294081297	1293553001
1294373788	1294081106	1293555760
1294374259	1294081856	1293553920
1294369076	1294081077	1293555534
1294374042	1294080887	1293553198
1294374090	1294081888	1293553198
1294374305	1294081659	1293553430
1294373899	1294081607	1293553344
1294374297	1294082069	1293553424
1294374761	1294081667	1293553574
1294374655	1294082016	1293553631
1294374662	1294081638	1293553396
1294374693	1294081868	1293553977
1294374883	1294082464	1293553511
1294375112	1294081912	1293553464
1294373410	1294082250	1293554010
1294375191	1294081686	1293554117
1294375304	1294082040	1293553295
1294374418	1294082950	1293554146
1294374864	1294080127	1293553123
1294374936	1294081048	1293553699
1294375051	1294082112	1293553414
1294375150	1294082613	1293554409
1294375369	1294082298	1293553602
1294374759	1294081534	1293552940
1294376390	1294081923	1293553791
1294374744	1294082194	1293553940
1294374533	1294082075	1293553599
1294374326	1294081870	1293553781
1294374011	1294081369	1293553387
1294373944	1294081731	1293553767
1294374172	1294081915	1293553982
1294373730	1294082240	1293553824
1294373896	1294082043	1293554031
1294373492	1294080827	1293553978
1294374204	1294083363	1293555020
1294372560	1294081334	1293553180
1294372341	1294081481	1293554804
1294373847	1294081507	1293553501
1294374295	1294081752	1293553655
1294374838	1294081692	1293553449
1294374062	1294081758	1293553108
1294372401	1294081857	1293553122
1294372427	1294082327	1293554572
1294371688	1294088271	1293554064
1294372546	1294082570	1293553641
1294372231	1294081300	1293553641
1294372317	1294081329	1293553985
1294372478	1294081491	1293554052
1294371991	1294081300	1293554025
1294372368	1294081342	1293554068
1294372137	1294080888	1293554083
1294372616	1294081868	1293553978
1294371746	1294081146	1293553694
1294372044	1294079668	1293553997
1294372322	1294081482	1293554247
1294372089	1294081633	1293553242
1294373329	1294080973	1293553733
1294373740	1294080706	1293553647
1294371270	1294080611	1293553522
1294371263	1294080036	1293554117
1294370717	1294080475	1293553089
1294373111	1294081088	1293554036
1294376203	1294079857	1293554271
1294371804	1294080757	1293555392
1294371688	1294082024	1293551216
1294371063	1294080694	1293553270
1294371371	1294080853	1293553542
1294370855	1294080797	1293553638
1294371686	1294081314	1293554008
1294371682	1294080840	1293554134
1294371404	1294081153	1293554154
1294371665	1294081047	1293554114
1294371256	1294081039	1293553680
1294371626	1294081402	1293554224
1294370633	1294081756	1293554603
1294371249	1294080159	1293553724
1294370958	1294080747	1293553091
1294371138	1294081620	1293554437
1294372549	1294081341	1293555058
1294371129	1294082025	1293554806
1294370703	1294080823	1293554665
1294371270	1294080227	1293552826
1294372083	1294082932	1293554032
1294370138	1294078428	1293554254
1294371982	1294080592	1293553413
1294374577	1294081439	1293554500
1294370871	1294080478	1293553537
1294371097	1294080890	1293554248
1294371140	1294081184	1293554276
1294370684	1294081048	1293553867
1294370869	1294081082	1293554127
1294370866	1294081029	1293554214
1294370268	1294080658	1293554078
1294371001	1294080585	1293554248
1294370016	1294080658	1293554416
1294370215	1294080304	1293553964
1294369180	1294080115	1293553642
1294371621	1294079246	1293553581
1294369780	1294080291	1293552752
1294369783	1294081008	1293553531
1294369333	1294080350	1293551925
1294369687	1294080552	1293554011
1294369749	1294080332	1293554837
1294368315	1294079762	1293556091
1294368754	1294080698	1293554608
1294366128	1294079762	1293553582
1294368180	1294080190	1293553582
1294368125	1294080152	1293554563
1294367875	1294079772	1293554502
1294367512	1294079847	1293553819
1294367803	1294079996	1293554717
1294367324	1294079841	1293554677
1294367065	1294079610	1293554146
1294366729	1294079081	1293554266
1294367099	1294080078	1293554665
1294368108	1294079429	1293554449
1294367054	1294079474	1293555567
1294367241	1294079256	1293551893
1294366755	1294079311	1293554515
1294364720	1294079381	1293554641
1294365240	1294081564	1293554484
1294363728	1294078606	1293553795
1294365304	1294079620	1293556953
1294364816	1294079084	1293556660
1294365573	1294080166	1293554640
1294365564	1294078096	1293554887
1294364019	1294078090	1293554887
1294364925	1294078572	1293554569
1294364319	1294078522	1293554117
1294364833	1294078518	1293554587
1294364572	1294078378	1293554383
1294364168	1294078492	1293554521
1294364019	1294078402	1293554575
1294364394	1294078575	1293554922
1294364105	1294078303	1293553575
1294364144	1294077667	1293554906
1294363356	1294078678	1293554349
1294364410	1294078080	1293555372
1294366102	1294080374	1293554689
1294364814	1294079817	1293554414
1294365210	1294077710	1293554175
1294364699	1294078761	1293555251
1294364953	1294079567	1293556270
1294366563	1294080536	1293556656
1294363577	1294078487	1293553549
1294363099	1294080214	1293555004
1294365278	1294079615	1293555406
1294365273	1294079349	1293554474
1294366100	1294079688	1293555017
1294365513	1294079461	1293555024
1294365415	1294079809	1293554920
1294365631	1294079825	1293555209
1294365451	1294079448	1293554729
1294365256	1294079628	1293554694
1294365470	1294079190	1293554733
1294365203	1294079738	1293553714
1294363433	1294079032	1293554490
1294365828	1294079978	1293554795
1294364740	1294079003	1293554719
1294363901	1294077454	1293553094
1294362942	1294080750	1293552430
1294363632	1294079543	1293553555
1294361248	1294077435	1293555171
1294364569	1294078398	1293554251
1294364052	1294076355	1293555838
1294361491	1294080211	1293555275
1294363144	1294079166	1293555332
1294363396	1294079144	1293554895
1294363368	1294078894	1293555141
1294363291	1294078989	1293555193
1294362786	1294078428	1293555098
1294362846	1294078580	1293554810
1294362306	1294078732	1293554592
1294362767	1294078245	1293554852
1294362664	1294079032	1293555208
1294362512	1294077344	1293554987
1294363627	1294077635	1293553272
1294360936	1294078188	1293554233
1294362289	1294079227	1293555295
1294361691	1294079016	1293554704
1294363896	1294078101	1293555044
1294361671	1294079650	1293555371
1294363082	1294079283	1293554693
1294362928	1294078711	1293554512
1294358432	1294077209	1293555368
1294364355	1294080452	1293556328
1294363430	1294078587	1293553553
1294363800	1294078622	1293553553
1294364141	1294079456	1293554823
1294364475	1294079443	1293554526
1294365343	1294080161	1293554729
1294365864	1294080403	1293554963
1294366061	1294080404	1293554550
1294366217	1294080284	1293554212
1294366678	1294080454	1293554664
1294368084	1294080783	1293554424
1294368231	1294080611	1293553785
1294367133	1294081410	1293554319
1294367757	1294081819	1293553790
1294368404	1294081622	1293553036
1294368858	1294081673	1293553602
1294369511	1294081659	1293552732
1294369129	1294083482	1293554496
1294370176	1294082309	1293550828
1294368687	1294082365	1293553930
1294372292	1294082541	1293551168
1294372462	1294082330	1293554075
1294373157	1294083022	1293554075
1294374139	1294083113	1293551591
1294374814	1294083622	1293550952
1294375249	1294083844	1293551105
1294376046	1294083861	1293551123
1294376705	1294083960	1293550802
1294377103	1294084217	1293550684
1294378071	1294084608	1293550809
1294378067	1294084098	1293550773
1294379421	1294084649	1293549770
1294377890	1294084007	1293550279
1294379617	1294085003	1293549235
1294380295	1294085029	1293550648
1294380967	1294084380	1293550119
1294381177	1294085711	1293550187
1294381626	1294086289	1293550326
1294381522	1294085634	1293548327
1294379303	1294084558	1293550692
1294382263	1294084992	1293551288
1294382168	1294086919	1293551405
1294382375	1294085378	1293551403
1294382830	1294085662	1293549447
1294383406	1294085517	1293549904
1294383668	1294086209	1293549750
1294383601	1294085210	1293549649
1294383752	1294085985	1293550158
1294383954	1294085780	1293549740
1294384815	1294086848	1293550065
1294384658	1294085426	1293549961
1294385119	1294087190	1293550869
1294384665	1294086786	1293549653
1294385215	1294086709	1293551037
1294384405	1294087612	1293550032
1294386068	1294086557	1293551517
1294387208	1294087270	1293549907
1294385475	1294086387	1293549408
1294383910	1294085141	1293550143
1294387946	1294085240	1293549486
1294388360	1294086492	1293549674
1294385701	1294086006	1293548919
1294385028	1294087215	1293547525
1294386115	1294086993	1293550380
1294385888	1294086893	1293550149
1294385972	1294086773	1293550436
1294386101	1294086952	1293550330
1294386270	1294086704	1293550091
1294385886	1294086272	1293550283
1294385951	1294087146	1293550158
1294386103	1294087005	1293550388
1294386315	1294085866	1293550249
1294386113	1294087396	1293549938
1294385649	1294086910	1293550174
1294386104	1294083658	1293549091
1294384019	1294085197	1293550168
1294386093	1294088055	1293552240
1294386326	1294086679	1293550481
1294386351	1294087108	1293549479
1294388373	1294085895	1293551292
1294381616	1294086743	1293550912
1294385616	1294087039	1293547044
1294384524	1294086655	1293550489
1294385690	1294086395	1293550489
1294385144	1294086605	1293550749
1294384963	1294086501	1293550389
1294384686	1294086132	1293550292
1294384980	1294086366	1293550481
1294384686	1294085852	1293550291
1294384946	1294086603	1293550778
1294384922	1294086876	1293551162
1294384432	1294086448	1293550620
1294385278	1294086914	1293551119
1294384793	1294086112	1293551412
1294384468	1294086680	1293551268
1294384151	1294085974	1293549976
1294384581	1294085785	1293550422
1294384696	1294085207	1293549706
1294385677	1294086807	1293549663
1294382550	1294085368	1293549797
1294385419	1294088191	1293550556
1294384222	1294087503	1293551007
1294383524	1294081941	1293552104
1294384607	1294086366	1293551272
1294384199	1294086342	1293550768
1294383949	1294086043	1293551066
1294383985	1294086059	1293551017
1294384013	1294086332	1293550916
1294384054	1294085966	1293551248
1294383819	1294086272	1293550835
1294383673	1294085762	1293550730
1294384161	1294086033	1293550999
1294384063	1294086165	1293551904
1294383453	1294085937	1293550039
1294383820	1294083621	1293549058
1294384404	1294086623	1293551298
1294384631	1294086258	1293551506
1294383398	1294085903	1293548865
1294384970	1294083984	1293550466
1294382104	1294086285	1293551230
1294384571	1294088292	1293550713
1294388225	1294085705	1293551436
1294384246	1294086057	1293550808
1294383204	1294086330	1293551217
1294384351	1294086213	1293551039
1294384549	1294086431	1293551274
1294384378	1294086402	1293551289
1294384464	1294086478	1293551489
1294384560	1294086975	1293551538
1294384632	1294086519	1293551322
1294384413	1294086650	1293551143
1294384353	1294086490	1293551311
1294384459	1294087286	1293552047
1294383370	1294086374	1293551297
1294385326	1294087611	1293551311
1294383884	1294084319	1293553017
1294384139	1294086951	1293551897
1294384094	1294089423	1293552580
1294384487	1294086919	1293553291
1294384196	1294086369	1293550854
1294391572	1294087258	1293552439
1294383633	1294086342	1293549758
1294381520	1294086283	1293550799
1294383535	1294086618	1293550926
1294382931	1294086096	1293550980
1294382710	1294086647	1293551682
1294383394	1294086687	1293552282
1294382479	1294086442	1293551888
1294382638	1294086591	1293552019
1294382332	1294086325	1293551902
1294382304	1294085995	1293551908
1294382206	1294086415	1293552356
1294381441	1294086000	1293552110
1294381313	1294086241	1293552993
1294381631	1294085226	1293553109
1294380747	1294084987	1293551351
1294380429	1294084233	1293552291
1294380568	1294084963	1293553010
1294379899	1294085341	1293552571
1294379877	1294085186	1293552748
1294381200	1294085823	1293553574
1294378886	1294085264	1293551911
1294380229	1294085115	1293552070
1294380388	1294086402	1293552055
1294377630	1294084665	1293552220
1294378603	1294085426	1293552220
1294377700	1294084909	1293552258
1294377527	1294085115	1293552576
1294376897	1294084441	1293552099
1294376833	1294084680	1293552562
1294376352	1294084119	1293552152
1294376431	1294084670	1293553070
1294376101	1294083900	1293552281
1294375580	1294084651	1293551637
1294374747	1294083928	1293553324
1294373906	1294083544	1293551114
1294376222	1294083844	1293551248
1294374934	1294081900	1293552753
1294373958	1294082665	1293551613
1294373831	1294084236	1293552306
1294375054	1294084391	1293552151
1294375779	1294084369	1293554381
1294373573	1294084266	1293550891
1294375435	1294083866	1293550579
1294373060	1294083374	1293552844
1294372620	1294084489	1293552844
1294373399	1294082850	1293552401
1294373471	1294083187	1293552690
1294373504	1294083318	1293552800
1294373108	1294083566	1293552656
1294372759	1294082910	1293552680
1294373120	1294083150	1293552680
1294372421	1294082961	1293552600
1294372149	1294083227	1293552546
1294372272	1294082583	1293552195
1294371993	1294083259	1293552114
1294371775	1294084215	1293557054
1294372102	1294081321	1293552715
1294372513	1294084193	1293552702
1294372114	1294083411	1293552524
1294372510	1294082410	1293551681
1294373457	1294082613	1293552443
1294371489	1294081737	1293552379
1294369987	1294080976	1293548317
1294371153	1294082842	1293552740
1294371004	1294082355	1293552590
1294371334	1294082431	1293552578
1294371669	1294082490	1293552738
1294372039	1294082597	1293552920
1294371772	1294082104	1293552383
1294371886	1294083179	1293553125
1294371876	1294082279	1293552580
1294371869	1294082448	1293552745
1294371313	1294082099	1293552494
1294371303	1294081527	1293552478
1294372116	1294082519	1293552508
1294371611	1294081702	1293552388
1294370112	1294082468	1293553094
1294372371	1294081955	1293552614
1294372309	1294081085	1293553423
1294372914	1294082689	1293552143
1294372409	1294082753	1293552600
1294370960	1294087768	1293552499
1294371866	1294082123	1293552974
1294373224	1294081554	1293553287
1294371681	1294080928	1293553233
1294371318	1294082397	1293553233
1294370965	1294082283	1293552782
1294370996	1294082482	1293552810
1294370660	1294081609	1293552451
1294370687	1294082230	1293552485
1294370799	1294081944	1293552720
1294370730	1294082181	1293552610
1294369932	1294081683	1293552301
1294370345	1294082269	1293552488
1294369624	1294081172	1293552127
1294370605	1294082652	1293552495
1294370696	1294082586	1293552474
1294368300	1294082665	1293552648
1294369692	1294080313	1293552734
1294367695	1294081293	1293553397
1294369456	1294081348	1293551287
1294368658	1294080449	1293552902
1294369384	1294082517	1293552321
1294368928	1294081524	1293553163
1294368632	1294081398	1293552339
1294369137	1294081309	1293552845
1294368182	1294080755	1293552031
1294369300	1294081476	1293552826
1294369245	1294081414	1293552749
1294368853	1294081295	1293552479
1294369011	1294081300	1293552608
1294369062	1294080952	1293552547
1294369264	1294081524	1293552538
1294369786	1294081021	1293553109
1294369437	1294080821	1293552604
1294369086	1294081465	1293552738
1294369634	1294081407	1293552431
1294369487	1294082123	1293552638
1294369470	1294079975	1293552330
1294368896	1294079243	1293551331
1294371104	1294080648	1293552522
1294369838	1294081920	1293551542
1294369987	1294081345	1293554685
1294373083	1294081103	1293551160
1294370167	1294081601	1293552282
1294369435	1294080533	1293552124
1294369288	1294080723	1293552248
1294369901	1294080859	1293552947
1294369634	1294080750	1293552456
1294369129	1294080839	1293552406
1294369382	1294080806	1293552456
1294369422	1294081024	1293552402
1294369136	1294080821	1293552531
1294369256	1294080773	1293552651
1294369345	1294079805	1293552358
1294369588	1294081388	1293552705
1294368151	1294082911	1293551474
1294368572	1294080869	1293551860
1294368418	1294081154	1293552998
1294368296	1294081526	1293553013
1294367330	1294080323	1293553546
1294372452	1294082014	1293553205
1294369060	1294079250	1293551864
1294370377	1294081843	1293553456
1294369184	1294080677	1293551906
1294369865	1294080963	1293552326
1294368755	1294080137	1293552326
1294369353	1294080749	1293552678
1294369195	1294080592	1293552596
1294369084	1294080851	1293552273
1294369166	1294080878	1293552408
1294368767	1294080457	1293552014
1294369161	1294080765	1293552652
1294368259	1294080356	1293552194
1294369072	1294080451	1293552538
1294367282	1294081860	1293552946
1294368848	1294080372	1293552220
1294368627	1294080387	1293552562
1294371295	1294081412	1293552226
1294368694	1294078687	1293554560
1294368041	1294080095	1293554541
1294368646	1294081138	1293552422
1294370925	1294079751	1293553173
1294367841	1294080313	1293553286
1294368886	1294082131	1293553214
1294368608	1294080957	1293552518
1294367950	1294079576	1293552518
1294367985	1294080153	1293552733
1294368301	1294080542	1293553273
1294367591	1294080022	1293552718
1294368438	1294080488	1293553028
1294368293	1294080776	1293553268
1294368550	1294081210	1293553214
1294368224	1294080933	1293553373
1294368514	1294082251	1293552518
1294368188	1294082110	1293553662
1294367575	1294080268	1293552867
1294368591	1294080707	1293551479
1294369096	1294081084	1293553642
1294366354	1294079317	1293551397
1294367601	1294081066	1293552444
1294368942	1294080816	1293553483
1294367471	1294080574	1293555049
1294366491	1294081737	1293552833
1294367978	1294081444	1293552319
1294369302	1294080672	1293551489
1294368070	1294082484	1293553911
1294369319	1294081298	1293553432
1294369250	1294080959	1293553177
1294369509	1294081558	1293553711
1294368406	1294080970	1293553070
1294368880	1294081276	1293553618
1294368759	1294081100	1293553688
1294368082	1294080698	1293553190
1294368377	1294080584	1293553099
1294368200	1294080957	1293553205
1294368914	1294080494	1293553178
1294368666	1294080472	1293553149
1294367875	1294080949	1293552964
1294367407	1294081502	1293553037
1294367335	1294081069	1293554119
1294367029	1294078705	1293553450
1294368305	1294080656	1293553820
1294366385	1294081822	1293552771
1294368668	1294081229	1293553710
1294367433	1294080201	1293552829
1294366263	1294079895	1293553314
1294366666	1294079573	1293553223
1294366926	1294080012	1293553230
1294366354	1294079709	1293552912
1294366179	1294080376	1293553460
1294366244	1294079953	1293553501
1294366556	1294080185	1293553478
1294366458	1294079940	1293553132
1294366640	1294080241	1293553743
1294365403	1294079985	1293552470
1294365470	1294079655	1293553506
1294366388	1294079832	1293552422
1294364725	1294080111	1293553028
1294363714	1294078136	1293553428
1294364682	1294081234	1293552205
1294366693	1294081564	1293555204
1294364908	1294080052	1293552892
1294365247	1294077959	1293553622
1294364552	1294077731	1293555508
1294366129	1294081572	1293553645
1294364002	1294077984	1293552659
1294364447	1294079033	1293552659
1294363562	1294078731	1293553228
1294363327	1294079036	1293553537
1294363550	1294078658	1293553517
1294363536	1294078934	1293553436
1294363214	1294078907	1293553517
1294362933	1294078769	1293553329
1294363567	1294079028	1293553562
1294363072	1294079120	1293553767
1294363442	1294078659	1293553877
1294362680	1294078929	1293552800
1294364168	1294079012	1293552600
1294361092	1294078628	1293551518
1294362974	1294079323	1293553422
1294363101	1294078064	1293550399
1294361890	1294079391	1293553122
1294361731	1294078216	1293551239
1294363303	1294079637	1293554375
1294361912	1294077664	1293554385
1294362793	1294077954	1293554132
1294362479	1294077981	1293554132
1294362440	1294078881	1293554002
1294362493	1294079083	1293553540
1294362459	1294079040	1293553695
1294361962	1294079238	1293553724
1294362116	1294078985	1293554098
1294362017	1294078764	1293553848
1294362267	1294078967	1293554058
1294362315	1294078992	1293553959
1294361991	1294078703	1293553648
1294361960	1294078184	1293554268
1294361246	1294077334	1293553768
1294361479	1294077912	1293552969
1294361686	1294078213	1293555093
1294361652	1294079235	1293553686
1294361765	1294078868	1293553897
1294359634	1294077121	1293555560
1294363353	1294079049	1293554122
1294360828	1294077699	1293555482
1294361073	1294083651	1293554067
1294360948	1294078300	1293554064
1294360355	1294078042	1293553877
1294360369	1294078183	1293554081
1294359968	1294077829	1293553963
1294360215	1294077979	1293554064
1294360732	1294078115	1293554234
1294359660	1294077982	1293554008
1294359682	1294077721	1293554022
1294360035	1294078724	1293554255
1294361414	1294078535	1293553141
1294360470	1294078048	1293554217
1294359064	1294078096	1293554699
1294359554	1294076938	1293554354
1294359247	1294078726	1293554301
1294359456	1294078968	1293555424
1294359261	1294077777	1293553398
1294359206	1294078396	1293554378
1294358377	1294077282	1293554618
1294362301	1294078466	1293554046
1294360722	1294077952	1293554002
1294359730	1294076960	1293554384
1294359136	1294078104	1293553884
1294359228	1294078078	1293554369
1294359110	1294077715	1293554163
1294359530	1294077819	1293554163
1294358642	1294077547	1293554113
1294358690	1294077779	1293553730
1294358870	1294077995	1293554401
1294358471	1294077758	1293554104
1294357991	1294077678	1293553405
1294359343	1294076723	1293554446
1294357995	1294078545	1293554122
1294357724	1294076720	1293553302
1294357721	1294077717	1293555237
1294357286	1294077560	1293553570
1294357368	1294075977	1293552961
1294356979	1294077433	1293554360
1294358194	1294077398	1293553408
1294357085	1294078446	1293551056
1294358063	1294076493	1293553815
1294356964	1294077667	1293554310
1294357606	1294077622	1293554247
1294357243	1294077801	1293554407
1294357974	1294078261	1293554107
1294357918	1294077766	1293554439
1294357407	1294077480	1293554289
1294357472	1294077681	1293554358
1294357589	1294077741	1293554734
1294357611	1294077552	1293554243
1294357133	1294077500	1293555502
1294357330	1294077766	1293553576
1294358620	1294078993	1293554531
1294359084	1294078255	1293557515
1294357244	1294079075	1293555077
1294357359	1294078489	1293555779
1294358180	1294077129	1293555750
1294357520	1294080212	1293556567
1294358716	1294079025	1293554578
1294358240	1294078578	1293555873
1294357839	1294077744	1293554362
1294358257	1294078308	1293554146
1294357166	1294077664	1293554146
1294358310	1294078037	1293554540
1294357971	1294078040	1293554530
1294357911	1294077568	1293553954
1294358649	1294078586	1293554887
1294358156	1294078386	1293554262
1294358786	1294078340	1293554281
1294358543	1294078191	1293554104
1294359394	1294078827	1293554575
1294359362	1294078684	1293554064
1294361184	1294079211	1293556183
1294360458	1294079418	1293553425
1294361023	1294077824	1293554194
1294359228	1294079753	1293554920
1294361782	1294077669	1293553675
1294362207	1294081042	1293553671
1294361760	1294079756	1293553926
1294360520	1294081064	1293552594
1294363473	1294079626	1293551527
1294362844	1294080577	1293553286
1294363615	1294081279	1293551878
1294364334	1294080481	1293552181
1294365761	1294081678	1293552435
1294366073	1294081462	1293552362
1294366361	1294081382	1293552075
1294366686	1294081638	1293552243
1294367628	1294081928	1293551950
1294368026	1294082085	1293551840
1294368212	1294081726	1293551308
1294367394	1294082583	1293551498
1294369120	1294081308	1293550926
1294369720	1294083254	1293550638
1294368670	1294084053	1293553478
1294370381	1294082357	1293551599
[truncated: 84,030 more rows]
