# Supplementary material for: Clinical assessment of a non-invasive wearable MEMS pressure sensor array for monitoring of arterial pulse waveform, heart rate and detection of atrial fibrillation
Source: NPJ Digit Med. 2019 May 14;2:39. doi: 10.1038/s41746-019-0117-x (PMC6550190; doi:10.1038/s41746-019-0117-x)
Supplement: Supplementary file 4 — Data Set 2 [file 41746_2019_117_MOESM4_ESM.txt]

SENSOR 0	SENSOR 1	SENSOR 2
1294674766	1295307389	1293715800
1294679072	1295303306	1293710276
1294674724	1295306657	1293712746
1294673740	1295309022	1293710704
1294674446	1295310658	1293711142
1294673339	1295311465	1293710301
1294672394	1295312398	1293709591
1294671947	1295313842	1293709068
1294671875	1295314983	1293708691
1294670384	1295315856	1293707858
1294668789	1295317006	1293706996
1294669368	1295318007	1293707485
1294668414	1295318366	1293706737
1294668558	1295321159	1293706305
1294667949	1295320434	1293706268
1294666027	1295323654	1293707333
1294667116	1295328114	1293703006
1294665123	1295324408	1293705096
1294664497	1295326685	1293702061
1294666379	1295327332	1293702891
1294663528	1295327984	1293702256
1294661367	1295328506	1293702992
1294663210	1295332508	1293702544
1294658892	1295330669	1293702544
1294657083	1295333007	1293701193
1294656571	1295334084	1293701507
1294655602	1295335113	1293700741
1294653526	1295335938	1293700128
1294653503	1295337464	1293699895
1294653375	1295338775	1293700274
1294651548	1295338715	1293699274
1294650892	1295340873	1293698924
1294649642	1295340621	1293700486
1294647440	1295342241	1293698913
1294648225	1295345492	1293698427
1294646544	1295345090	1293699629
1294645911	1295345020	1293695602
1294646095	1295346097	1293697952
1294645895	1295347648	1293694095
1294644646	1295349444	1293697146
1294643909	1295350013	1293696911
1294642427	1295352318	1293694433
1294636261	1295348423	1293696129
1294641466	1295353115	1293697445
1294641803	1295352900	1293697445
1294640609	1295354285	1293695753
1294640113	1295355112	1293695822
1294639688	1295356455	1293695459
1294639304	1295357212	1293695491
1294639136	1295358444	1293695162
1294638511	1295358785	1293695003
1294637815	1295359578	1293694594
1294639248	1295360879	1293695156
1294638311	1295361636	1293694956
1294635844	1295361987	1293694274
1294636373	1295363842	1293695692
1294638727	1295362156	1293693584
1294637919	1295363679	1293694279
1294635524	1295365238	1293695838
1294636461	1295365936	1293695317
1294635484	1295364936	1293693585
1294635301	1295364397	1293692191
1294634299	1295367184	1293693436
1294636557	1295365894	1293691825
1294636565	1295370668	1293693432
1294636036	1295371021	1293692920
1294635276	1295371042	1293692710
1294635204	1295371871	1293692718
1294635308	1295372915	1293692594
1294635356	1295373998	1293692802
1294634323	1295374230	1293692194
1294634731	1295375546	1293692274
1294634459	1295376286	1293691708
1294633882	1295377170	1293691828
1294634251	1295377972	1293690304
1294633866	1295379703	1293691593
1294629598	1295377713	1293690958
1294633194	1295379029	1293692947
1294629326	1295381099	1293691298
1294632304	1295381866	1293690271
1294629333	1295380730	1293689635
1294630046	1295380406	1293689182
1294627707	1295384415	1293693637
1294624271	1295385160	1293687655
1294627716	1295383802	1293687750
1294627572	1295384976	1293686972
1294626179	1295387388	1293688343
1294625587	1295388100	1293688060
1294624912	1295389005	1293688122
1294624056	1295389411	1293687423
1294623775	1295390054	1293687051
1294622703	1295390305	1293686762
1294622141	1295390827	1293686764
1294621639	1295391388	1293686533
1294620869	1295389474	1293686324
1294619676	1295391310	1293685200
1294619876	1295392552	1293686735
1294617921	1295390471	1293686561
1294617305	1295393122	1293687680
1294620147	1295390773	1293686988
1294617088	1295392654	1293683627
1294617448	1295393250	1293687519
1294616649	1295392955	1293684736
1294616397	1295395595	1293687122
1294614694	1295391607	1293685891
1294616742	1295393873	1293684686
1294614229	1295392707	1293685286
1294613246	1295392742	1293685470
1294613052	1295392204	1293685685
1294613307	1295392556	1293685912
1294612515	1295392224	1293685768
1294612395	1295391846	1293685760
1294612501	1295391168	1293685703
1294611804	1295390742	1293685431
1294612138	1295390686	1293686021
1294612203	1295389324	1293686192
1294611747	1295389545	1293684920
1294610653	1295388205	1293685071
1294611595	1295388189	1293688422
1294609923	1295388082	1293685746
1294610580	1295387527	1293686800
1294611804	1295386268	1293687856
1294610867	1295385360	1293686103
1294613469	1295385798	1293688054
1294612466	1295385907	1293686384
1294611761	1295382870	1293685994
1294613619	1295384297	1293687612
1294610656	1295384383	1293687604
1294612332	1295381865	1293687168
1294612514	1295382045	1293687577
1294612692	1295380930	1293687351
1294612716	1295379794	1293687287
1294612924	1295378884	1293687987
1294613564	1295378899	1293687900
1294613884	1295378206	1293688370
1294614887	1295376392	1293688647
1294613734	1295375413	1293687101
1294616119	1295375394	1293689028
1294613614	1295372884	1293689704
1294615192	1295373925	1293688698
1294615720	1295374400	1293687808
1294616616	1295371762	1293687837
1294613155	1295370274	1293688261
1294618297	1295368555	1293690055
1294616359	1295368967	1293691462
1294616472	1295364230	1293687397
1294615526	1295362256	1293689561
1294618250	1295365798	1293687464
1294618026	1295364676	1293687464
1294618786	1295362733	1293689644
1294618978	1295361844	1293689932
1294619562	1295360899	1293690049
1294619570	1295360447	1293689774
1294620092	1295359643	1293689802
1294620356	1295358454	1293690266
1294620491	1295357351	1293689980
1294620836	1295355950	1293690049
1294620948	1295354708	1293690196
1294621412	1295355529	1293688192
1294623695	1295354676	1293690097
1294622334	1295352595	1293692042
1294621789	1295352864	1293689395
1294622701	1295353165	1293691013
1294622198	1295349759	1293688956
1294622454	1295352037	1293690120
1294621877	1295349262	1293692506
1294623006	1295346746	1293691633
1294622502	1295349394	1293690023
1294623156	1295349340	1293690754
1294623166	1295348658	1293690754
1294622911	1295347082	1293689503
1294623294	1295347419	1293689894
1294622637	1295346417	1293689657
1294622958	1295346205	1293689318
1294622910	1295346475	1293688902
1294623070	1295346393	1293689272
1294622519	1295346099	1293688769
1294620797	1295345844	1293688727
1294622383	1295346157	1293687198
1294622454	1295344968	1293688230
1294622149	1295346341	1293689532
1294621973	1295346139	1293689767
1294621814	1295346761	1293688332
1294623262	1295348964	1293688888
1294621846	1295349396	1293687280
1294620380	1295349222	1293688064
1294621372	1295347695	1293688781
1294620451	1295349337	1293688760
1294621983	1295351428	1293686675
1294621422	1295350745	1293687365
1294618285	1295350160	1293687365
1294619970	1295354424	1293687174
1294618946	1295354872	1293686540
1294619250	1295356665	1293686694
1294618587	1295357550	1293686373
1294617954	1295358279	1293686439
1294617601	1295359821	1293686107
1294617169	1295361521	1293686116
1294616346	1295363635	1293685183
1294616697	1295365284	1293686386
1294615766	1295365194	1293684604
1294615111	1295369087	1293685296
1294615110	1295370169	1293686297
1294613045	1295373964	1293687483
1294612811	1295373975	1293684884
1294613924	1295371156	1293684329
1294612060	1295375117	1293684479
1294607013	1295380788	1293684326
1294612323	1295379166	1293686217
1294610642	1295379718	1293682229
1294609577	1295384842	1293683686
1294608902	1295386780	1293683744
1294608244	1295388580	1293683794
1294607524	1295390128	1293683738
1294606821	1295391462	1293683069
1294606124	1295393546	1293682957
1294605892	1295396061	1293683194
1294605027	1295397754	1293682850
1294604412	1295399936	1293683338
1294604611	1295402092	1293682437
1294604317	1295403262	1293682081
1294602803	1295404020	1293682352
1294605062	1295407298	1293682561
1294599839	1295407993	1293682274
1294601370	1295414323	1293679996
1294600504	1295413845	1293683134
1294601848	1295412945	1293683334
1294599792	1295415414	1293684085
1294598789	1295420877	1293680525
1294597555	1295417366	1293684428
1294597558	1295420892	1293682636
1294596315	1295422027	1293682624
1294595642	1295424876	1293682223
1294595048	1295426619	1293682460
1294594318	1295427470	1293682286
1294593697	1295428483	1293681936
1294593582	1295430079	1293682508
1294592888	1295431040	1293682205
1294592193	1295432005	1293681942
1294591366	1295433223	1293682480
1294590429	1295434785	1293681303
1294592071	1295433851	1293682662
1294591437	1295435148	1293682711
1294588828	1295435348	1293681669
1294588733	1295437651	1293681726
1294588841	1295437654	1293684121
1294588992	1295440400	1293678383
1294590585	1295442195	1293679846
1294586355	1295441110	1293684698
1294587247	1295441470	1293682281
1294588027	1295444251	1293681344
1294584860	1295442195	1293682759
1294586775	1295443499	1293682767
1294586132	1295444978	1293683292
1294585390	1295445033	1293682621
1294584550	1295445266	1293683326
1294584525	1295445833	1293683429
1294584069	1295445922	1293683077
1294583532	1295446495	1293682847
1294583764	1295446852	1293683699
1294583467	1295447257	1293683950
1294582280	1295447676	1293684184
1294581859	1295446924	1293683926
1294581984	1295448699	1293685692
1294582667	1295448393	1293684385
1294580906	1295445613	1293684868
1294583323	1295447298	1293684534
1294580656	1295447402	1293685487
1294580921	1295447058	1293684703
1294579057	1295443269	1293684284
1294584727	1295447449	1293684645
1294578744	1295448242	1293686567
1294581013	1295446146	1293690003
1294579654	1295445840	1293684853
1294579542	1295445435	1293685153
1294579214	1295445239	1293685535
1294578031	1295444120	1293685106
1294577727	1295443427	1293684832
1294578350	1295444151	1293685736
1294577659	1295442857	1293685530
1294577250	1295442376	1293685458
1294576663	1295442088	1293685651
1294576282	1295441350	1293685388
1294576085	1295443358	1293685747
1294574794	1295440585	1293687935
1294576387	1295437431	1293684329
1294577343	1295438982	1293683750
1294576394	1295437712	1293685479
1294575654	1295439566	1293686156
1294575640	1295439284	1293683047
1294572929	1295437805	1293687343
1294573377	1295445232	1293688138
1294569223	1295436332	1293685801
1294573513	1295435244	1293686387
1294572139	1295431339	1293686319
1294572301	1295433713	1293686189
1294571808	1295433394	1293686195
1294571694	1295432584	1293686296
1294571400	1295432042	1293686227
1294570968	1295431531	1293686043
1294570943	1295431634	1293686251
1294570639	1295431157	1293686577
1294570442	1295430591	1293685836
1294568514	1295430152	1293686144
1294570289	1295427927	1293686031
1294569421	1295428706	1293686422
1294569052	1295429183	1293685351
1294569591	1295427196	1293685101
1294569741	1295429262	1293683985
1294568627	1295426718	1293685645
1294568574	1295424873	1293686762
1294569911	1295426726	1293683809
1294567836	1295429300	1293685469
1294567532	1295425699	1293685002
1294568507	1295427396	1293685642
1294566689	1295427616	1293685656
1294566827	1295428140	1293685405
1294565924	1295428250	1293684931
1294565996	1295428418	1293684859
1294565984	1295429152	1293684964
1294565606	1295429344	1293684929
1294565020	1295429304	1293684256
1294564706	1295429348	1293683919
1294564216	1295430144	1293683897
1294564406	1295430789	1293683680
1294565571	1295431078	1293684039
1294564392	1295431404	1293682605
1294563230	1295431809	1293681846
1294562379	1295432695	1293681590
1294562370	1295433642	1293682689
1294561723	1295430210	1293683314
1294563108	1295435996	1293682244
1294562671	1295434452	1293681233
1294561899	1295437740	1293680965
1294558509	1295436151	1293680364
1294560894	1295439274	1293682923
1294560763	1295438532	1293681160
1294561282	1295439500	1293681141
1294560496	1295439161	1293680198
1294560548	1295440413	1293680322
1294560748	1295441168	1293680496
1294560060	1295442229	1293679861
1294559957	1295442349	1293679439
1294560022	1295444014	1293679707
1294559260	1295444312	1293679012
1294560007	1295445572	1293679200
1294559288	1295445005	1293679168
1294559140	1295447755	1293677133
1294561048	1295446783	1293678148
1294560870	1295447442	1293678142
1294559224	1295447017	1293679577
1294559568	1295450720	1293678386
1294558509	1295454383	1293675104
1294560648	1295450589	1293674165
1294557992	1295452021	1293677922
1294559971	1295451376	1293675869
1294561231	1295454634	1293678113
1294559442	1295455427	1293678162
1294559364	1295456541	1293677058
1294559558	1295457256	1293677069
1294559051	1295457430	1293676650
1294559399	1295458166	1293676274
1294558918	1295458454	1293676154
1294559102	1295458643	1293676188
1294558904	1295459284	1293675992
1294558728	1295459698	1293676160
1294559765	1295459903	1293676134
1294558859	1295461010	1293676097
1294558222	1295461097	1293676754
1294558653	1295458636	1293677098
1294560664	1295459171	1293676188
1294560920	1295461691	1293671826
1294560063	1295463720	1293676300
1294559421	1295463713	1293676754
1294559388	1295464679	1293674183
1294558999	1295465353	1293675999
1294558522	1295463548	1293676991
1294557480	1295459915	1293675622
1294559588	1295463062	1293675622
1294559547	1295463536	1293675979
1294559376	1295462861	1293675690
1294559417	1295462843	1293675621
1294560017	1295462874	1293675997
1294559305	1295462469	1293675362
1294559516	1295462142	1293675270
1294559752	1295462016	1293676013
1294559830	1295461111	1293675897
1294560930	1295462178	1293675612
1294558808	1295461270	1293679024
1294563858	1295462053	1293677123
1294561843	1295461000	1293679000
1294560783	1295460035	1293675080
1294560101	1295461624	1293676933
1294559914	1295463248	1293673901
1294560371	1295460519	1293674615
1294558222	1295457357	1293676360
1294556517	1295457374	1293674855
1294558377	1295461697	1293678459
1294560461	1295458757	1293674863
1294559459	1295459888	1293674863
1294559336	1295458730	1293676109
1294559938	1295458989	1293675928
1294559604	1295458776	1293675809
1294559444	1295458058	1293675702
1294559403	1295458051	1293675675
1294559106	1295457952	1293675950
1294558732	1295457566	1293675850
1294559621	1295457725	1293675812
1294558923	1295456586	1293676204
1294558312	1295457357	1293674545
1294559172	1295456606	1293673583
1294559679	1295454798	1293674194
1294559879	1295458317	1293675521
1294557506	1295454969	1293675779
1294558615	1295453381	1293675070
1294557045	1295452913	1293675783
1294558349	1295455597	1293675588
1294559663	1295454602	1293675751
1294558221	1295454481	1293675439
1294557569	1295454189	1293674201
1294557937	1295451283	1293674201
1294557118	1295452827	1293674863
1294557184	1295452682	1293675187
1294557633	1295453185	1293675560
1294557500	1295452343	1293675030
1294557622	1295452674	1293675041
1294556746	1295451938	1293674936
1294556460	1295451372	1293674713
1294556388	1295451420	1293673391
1294557694	1295452729	1293675249
1294557628	1295451231	1293676276
1294555449	1295448895	1293679255
1294555086	1295450181	1293672677
1294555878	1295451310	1293673347
1294555776	1295451534	1293671046
1294554891	1295451033	1293674822
1294554374	1295449680	1293673628
1294556807	1295450161	1293674145
1294555752	1295450371	1293675165
1294553986	1295450572	1293671934
1294555860	1295450007	1293670284
1294553422	1295449876	1293673497
1294553426	1295449482	1293673637
1294553647	1295450168	1293673657
1294552992	1295449334	1293673396
1294552992	1295449767	1293673276
1294552614	1295449832	1293673080
1294553208	1295450199	1293673300
1294552368	1295449880	1293672659
1294552703	1295449918	1293673075
1294553185	1295450072	1293672732
1294551072	1295450130	1293673565
1294550888	1295447683	1293671729
1294550398	1295448063	1293673226
1294551248	1295448819	1293671408
1294550826	1295448874	1293672167
1294551063	1295449845	1293674096
1294551899	1295450600	1293671409
1294546810	1295446866	1293672534
1294551330	1295451187	1293671486
1294548498	1295450895	1293669694
1294549519	1295450518	1293671392
1294549058	1295451914	1293671381
1294548491	1295452031	1293671451
1294548189	1295452837	1293671337
1294548430	1295453102	1293671723
1294547478	1295452906	1293671118
1294547524	1295453568	1293671006
1294546858	1295453953	1293671138
1294547114	1295454736	1293671544
1294546068	1295454358	1293670741
1294546257	1295453641	1293670754
1294546332	1295455759	1293672271
1294545491	1295454149	1293672223
1294546227	1295454963	1293669638
1294547841	1295455657	1293671308
1294544812	1295455110	1293667621
1294543681	1295454450	1293669308
1294545545	1295455304	1293672550
1294544200	1295455416	1293669937
1294545636	1295454312	1293672089
1294544278	1295452467	1293670158
1294544607	1295454708	1293670158
1294545044	1295453448	1293671017
1294545429	1295452697	1293671412
1294545523	1295451581	1293671369
1294546668	1295451050	1293672127
1294546644	1295449584	1293672148
1294547430	1295447044	1293672680
1294548275	1295444944	1293673204
1294550760	1295442459	1293673715
1294551218	1295440403	1293674263
1294551365	1295436851	1293674071
1294551969	1295434421	1293675834
1294557531	1295429303	1293677950
1294557612	1295427090	1293678765
1294560492	1295422504	1293681879
1294562055	1295417050	1293679843
1294564847	1295412731	1293680304
1294568950	1295407433	1293682368
1294571087	1295399854	1293683432
1294571904	1295395386	1293683480
1294576962	1295388326	1293686883
1294579398	1295386498	1293686883
1294586095	1295374329	1293689914
1294589449	1295369299	1293692110
1294592876	1295363727	1293693002
1294596538	1295358829	1293695090
1294599572	1295352760	1293695880
1294602863	1295347619	1293697129
1294605844	1295342243	1293698379
1294608487	1295336795	1293700085
1294612539	1295332076	1293700215
1294614541	1295327581	1293703384
1294619426	1295321079	1293701892
1294622694	1295317218	1293702188
1294623840	1295312656	1293705058
1294626115	1295306076	1293704805
1294629462	1295306271	1293705987
1294632913	1295300552	1293709986
1294633202	1295294548	1293710314
1294636156	1295291880	1293712973
1294639568	1295289032	1293709401
1294642099	1295284316	1293712842
1294646824	1295278952	1293716425
1294649010	1295275427	1293716713
1294651093	1295272524	1293717541
1294653192	1295269982	1293718276
1294655306	1295267771	1293719261
1294655912	1295264257	1293719024
1294657995	1295262176	1293720108
1294659830	1295260482	1293721179
1294661511	1295257460	1293720714
1294663977	1295256885	1293720981
1294664042	1295255964	1293722186
1294665564	1295252053	1293722559
1294669736	1295254205	1293721088
1294671929	1295252026	1293724305
1294668982	1295251257	1293722019
1294673253	1295248435	1293724970
1294672211	1295250164	1293723595
1294672892	1295249242	1293726452
1294673221	1295245120	1293724853
1294675256	1295246509	1293724858
1294675536	1295247533	1293724858
1294676431	1295246694	1293723662
1294677426	1295247552	1293723524
1294678219	1295247894	1293723492
1294678490	1295248353	1293722944
1294678907	1295249209	1293722917
1294678696	1295249388	1293722633
1294679481	1295250734	1293722348
1294679535	1295251601	1293721632
1294678873	1295252541	1293722271
1294679650	1295250192	1293719761
1294679802	1295254723	1293723074
1294681700	1295254459	1293719759
1294680952	1295259331	1293719045
1294678775	1295257694	1293720308
1294679712	1295258521	1293718635
1294678763	1295261972	1293718152
1294680211	1295261047	1293716892
1294679008	1295263135	1293715802
1294679578	1295265616	1293714188
1294679379	1295267741	1293716721
1294678495	1295269294	1293715156
1294678762	1295271278	1293714452
1294678153	1295272546	1293714246
1294678025	1295274387	1293714169
1294677671	1295275175	1293713221
1294676990	1295276289	1293712023
1294676915	1295277795	1293712042
1294675935	1295278861	1293711158
1294675977	1295280619	1293711024
1294676562	1295282538	1293710485
1294675359	1295285533	1293709957
1294674711	1295284361	1293710838
1294675110	1295287591	1293708518
1294672587	1295289801	1293709311
1294672483	1295289316	1293709682
1294672076	1295289963	1293708472
1294671970	1295292058	1293706761
1294672151	1295293346	1293705685
1294672117	1295293988	1293706633
1294669850	1295295925	1293705757
1294667150	1295295850	1293705757
1294666125	1295298563	1293705538
1294664516	1295299673	1293704826
1294663979	1295300938	1293705045
1294662504	1295301759	1293704583
1294662280	1295303070	1293704458
1294661287	1295304068	1293704204
1294660398	1295305066	1293703739
1294659381	1295306226	1293703854
1294656987	1295307210	1293703443
1294656971	1295304859	1293703673
1294655337	1295308217	1293705050
1294657107	1295308393	1293702666
1294654232	1295308175	1293701895
1294652870	1295312161	1293702605
1294653431	1295316010	1293702242
1294651965	1295313643	1293701793
1294650211	1295313847	1293702722
1294649939	1295313315	1293703286
1294649667	1295317442	1293704273
1294649948	1295318406	1293703924
1294648514	1295319292	1293701102
1294647977	1295320357	1293700904
1294647489	1295321500	1293700971
1294646327	1295321659	1293700710
1294645719	1295322249	1293700576
1294644886	1295322962	1293700029
1294644469	1295324003	1293700104
1294643941	1295324340	1293699848
1294644582	1295325177	1293699898
1294643452	1295324978	1293699730
1294643068	1295324895	1293701340
1294643356	1295326955	1293699594
1294642668	1295326340	1293698927
1294642371	1295327940	1293699129
1294642796	1295329174	1293699341
1294642740	1295332010	1293695338
1294642115	1295331740	1293697950
1294645687	1295329712	1293698176
1294641875	1295332280	1293701937
1294640385	1295335127	1293696484
1294639112	1295334260	1293697987
1294639176	1295335093	1293697368
1294639528	1295336026	1293697794
1294639264	1295336152	1293697514
1294638543	1295336657	1293696538
1294638864	1295337610	1293697007
1294638575	1295338307	1293696935
1294637775	1295338729	1293696434
1294637566	1295339844	1293696127
1294637350	1295340481	1293695077
1294637334	1295341572	1293695899
1294637470	1295341250	1293695589
1294636525	1295342105	1293694039
1294637053	1295341378	1293693982
1294634403	1295347140	1293693682
1294636061	1295343019	1293691864
1294635644	1295347760	1293693131
1294635220	1295348899	1293695100
1294631256	1295349278	1293692256
1294633434	1295349424	1293693204
1294630190	1295350247	1293689695
1294633450	1295350952	1293693382
1294632296	1295352418	1293692116
1294631856	1295353880	1293692126
1294630927	1295354549	1293691564
1294630735	1295356076	1293691299
1294629814	1295356876	1293691038
1294629125	1295357661	1293689954
1294628740	1295359542	1293690345
1294628075	1295360946	1293690254
1294627162	1295361300	1293691632
1294627715	1295363787	1293690919
1294625032	1295363514	1293689267
1294624866	1295364617	1293686747
1294623439	1295366603	1293690712
1294624152	1295363733	1293688097
1294623761	1295366821	1293686130
1294624544	1295365696	1293689286
1294622590	1295366833	1293689217
1294624296	1295366652	1293686639
1294622078	1295369982	1293687018
1294619374	1295370223	1293687386
1294619699	1295371820	1293687386
1294618338	1295373043	1293686447
1294617809	1295373644	1293686495
1294617329	1295374767	1293686455
1294616759	1295375572	1293686659
1294616136	1295375887	1293685908
1294615231	1295376534	1293686089
1294614758	1295377368	1293686110
1294614775	1295378461	1293686018
1294614599	1295378740	1293686060
1294614486	1295381695	1293685992
1294612836	1295381056	1293685565
1294611882	1295382490	1293689791
1294611827	1295379999	1293687223
1294611642	1295380280	1293687292
1294613405	1295382931	1293685672
1294612356	1295383715	1293688177
1294608876	1295381081	1293686914
1294609088	1295383296	1293689290
1294610123	1295385666	1293689090
1294610234	1295383484	1293686764
1294609865	1295386820	1293686764
1294609169	1295387641	1293686693
1294609153	1295388090	1293686978
1294608594	1295388306	1293686349
1294607896	1295388091	1293686581
1294608088	1295389330	1293686925
1294608951	1295389770	1293687220
1294608845	1295390567	1293687694
1294609166	1295391285	1293686683
1294607868	1295392037	1293687564
1294606677	1295391143	1293688363
1294606757	1295391820	1293687752
1294605518	1295389736	1293690081
1294608416	1295390215	1293688209
1294606388	1295391324	1293686064
1294609408	1295391721	1293688518
1294608046	1295393817	1293687346
1294607349	1295392388	1293687714
1294609672	1295391655	1293688726
1294609168	1295391144	1293686596
1294607155	1295393020	1293689278
1294609352	1295392702	1293689033
1294609728	1295392622	1293689572
1294609522	1295392124	1293689498
1294610016	1295392916	1293689900
1294610271	1295392980	1293690366
1294609886	1295392548	1293690174
1294610121	1295391411	1293690322
1294610519	1295391699	1293690532
1294610217	1295390942	1293690507
1294610362	1295390293	1293691396
1294608128	1295391084	1293692750
1294610898	1295389342	1293688566
1294611938	1295388675	1293689051
1294610812	1295388430	1293691864
1294608553	1295390876	1293690014
1294611035	1295390106	1293689402
1294612556	1295388820	1293692402
1294610035	1295384067	1293687174
1294612939	1295386450	1293693659
1294610515	1295388236	1293691170
1294610255	1295388436	1293690148
1294610931	1295387411	1293691695
1294611265	1295388039	1293691726
1294611403	1295387432	1293691634
1294611465	1295387894	1293692292
1294610905	1295386698	1293691678
1294611155	1295386178	1293691476
1294611067	1295386663	1293691249
1294611319	1295387494	1293692131
1294610450	1295387142	1293691406
1294611698	1295387474	1293690132
1294611074	1295388175	1293690061
1294610378	1295389718	1293690662
1294613621	1295390421	1293689957
1294609064	1295391711	1293690339
1294610609	1295389187	1293688502
1294611314	1295388813	1293690021
1294609944	1295386362	1293690982
1294608160	1295392381	1293690697
1294614542	1295389225	1293689890
1294608006	1295391267	1293691524
1294608840	1295391310	1293691110
1294609007	1295394531	1293689420
1294608967	1295395539	1293689793
1294608918	1295397120	1293689408
1294608294	1295397544	1293688921
1294608358	1295398755	1293688747
1294607775	1295399385	1293688038
1294607056	1295399898	1293687462
1294607926	1295401913	1293687730
1294607343	1295402320	1293687606
1294607984	1295402557	1293688817
1294609690	1295402760	1293686936
1294605324	1295403998	1293686188
1294606582	1295405766	1293685425
1294603804	1295408316	1293685630
1294608101	1295407967	1293685797
1294607150	1295409211	1293686956
1294605243	1295407600	1293687030
1294603395	1295411350	1293686583
1294606910	1295411476	1293685435
1294606772	1295414097	1293685077
1294605581	1295412997	1293685077
1294605061	1295413732	1293684482
1294604973	1295414282	1293684600
1294604460	1295414501	1293683690
1294604731	1295415403	1293684166
1294604373	1295415789	1293683960
1294603796	1295416516	1293683591
1294604115	1295417520	1293683940
1294604050	1295418577	1293684073
1294603648	1295417317	1293683540
1294602798	1295418198	1293682085
1294605529	1295420838	1293681254
1294604409	1295417931	1293683655
1294602129	1295418677	1293687173
1294603400	1295421793	1293682967
1294600655	1295421622	1293684741
1294602570	1295420644	1293681813
1294602780	1295420185	1293682025
1294598390	1295422704	1293679683
1294598023	1295420872	1293681120
1294602741	1295423778	1293680796
1294598051	1295424858	1293681363
1294597842	1295425356	1293681384
1294597418	1295425960	1293681109
1294597107	1295426324	1293680846
1294596464	1295427425	1293680978
1294596321	1295427875	1293680626
1294595728	1295428198	1293680631
1294595240	1295428829	1293680370
1294594418	1295428923	1293679982
1294594946	1295429276	1293679942
1294594872	1295430662	1293681838
1294592638	1295431791	1293680997
1294591167	1295431349	1293676341
1294593582	1295432186	1293678552
1294589707	1295433418	1293679156
1294591807	1295434723	1293678161
1294590810	1295435663	1293679931
1294592468	1295436826	1293680236
1294594255	1295438601	1293678528
1294589474	1295437767	1293678712
1294589161	1295439209	1293679721
1294587979	1295438886	1293677203
1294588488	1295440135	1293677830
1294587603	1295440890	1293677544
1294587679	1295441676	1293677580
1294586906	1295441244	1293676736
1294587029	1295442723	1293677034
1294586265	1295442895	1293676877
1294586209	1295443485	1293676896
1294585938	1295444909	1293676563
1294585839	1295444398	1293674951
1294585289	1295446591	1293675722
1294585668	1295447844	1293680436
1294587043	1295446334	1293679695
1294583939	1295446629	1293675743
1294583837	1295448369	1293677357
1294586028	1295447747	1293675109
1294585920	1295448767	1293677568
1294583428	1295448977	1293672303
1294583533	1295448908	1293672557
1294578798	1295450947	1293675439
1294581032	1295451386	1293675431
1294581878	1295451276	1293674833
1294581940	1295452127	1293675163
1294581868	1295452591	1293674986
1294580871	1295452298	1293674850
1294581133	1295452806	1293674625
1294580923	1295453181	1293674477
1294579581	1295452748	1293674223
1294579418	1295451791	1293674490
1294579850	1295455082	1293674731
1294580764	1295451417	1293673738
1294576916	1295453796	1293673560
1294578915	1295454670	1293673563
1294577032	1295453191	1293673076
1294576975	1295455862	1293672670
1294577402	1295453342	1293673114
1294575879	1295453167	1293672884
1294576423	1295452724	1293671533
1294577063	1295452146	1293677975
1294575387	1295454448	1293672997
1294575574	1295453474	1293671313
1294574593	1295453933	1293673461
1294574968	1295454328	1293673815
1294574235	1295453394	1293673142
1294573545	1295453569	1293673434
1294573881	1295453737	1293673098
1294573494	1295453549	1293673065
1294573016	1295453648	1293672777
1294572798	1295453573	1293672848
1294572888	1295453631	1293672564
1294574620	1295453915	1293671492
1294572782	1295453480	1293672069
1294572841	1295455474	1293673197
1294572308	1295454370	1293672514
1294571520	1295452704	1293673494
1294570335	1295454880	1293673128
1294573333	1295453929	1293673276
1294570273	1295454190	1293672494
1294571018	1295454567	1293670677
1294570211	1295453050	1293671515
1294569272	1295453544	1293668760
1294570030	1295454674	1293672521
1294569319	1295454231	1293672034
1294569758	1295454695	1293672591
1294570014	1295455052	1293672842
1294568727	1295454715	1293672192
1294568989	1295455264	1293672480
1294569031	1295455841	1293672203
1294568991	1295456091	1293672688
1294568499	1295456044	1293672401
1294568973	1295455162	1293672380
1294567405	1295456308	1293671944
1294567584	1295459388	1293672176
1294566990	1295459100	1293672741
1294569129	1295456827	1293671700
1294567955	1295458618	1293671862
1294568387	1295456967	1293673632
1294567769	1295454997	1293671338
1294567082	1295461395	1293674740
1294568425	1295460942	1293674058
1294565884	1295458022	1293669880
1294569470	1295461079	1293671615
1294566940	1295460571	1293672979
1294566432	1295460159	1293672033
1294566830	1295461001	1293672562
1294566551	1295460997	1293672296
1294566373	1295460984	1293672530
1294565949	1295461228	1293671943
1294566184	1295461430	1293672139
1294566496	1295461958	1293672836
1294566313	1295461906	1293672738
1294566512	1295461714	1293673063
1294565842	1295463649	1293673393
1294566072	1295464701	1293672560
1294567164	1295464082	1293672696
1294566903	1295464062	1293672459
1294566486	1295463082	1293670874
1294566216	1295461608	1293673922
1294565020	1295462432	1293673999
1294564287	1295464130	1293670066
1294564797	1295462672	1293672160
1294564814	1295462631	1293673004
1294565149	1295460538	1293672282
1294565293	1295461162	1293673292
1294565251	1295463421	1293674025
1294564124	1295462416	1293672919
1294564779	1295463497	1293673678
1294564988	1295463335	1293674114
1294564440	1295463101	1293673683
1294564542	1295462813	1293673551
1294564605	1295463681	1293674130
1294563724	1295463060	1293674000
1294563691	1295462679	1293673738
1294563674	1295461070	1293673366
1294565012	1295461845	1293672648
1294563626	1295463208	1293672669
1294564220	1295462703	1293673377
1294564908	1295463108	1293670937
1294563085	1295463633	1293672676
1294564343	1295462147	1293676005
1294562116	1295463719	1293676227
1294564307	1295463788	1293674484
1294562766	1295459843	1293673520
1294562499	1295463228	1293673823
1294562234	1295463091	1293673823
1294562182	1295463398	1293673629
1294561592	1295463404	1293673547
1294561976	1295464060	1293673731
1294561606	1295463086	1293673339
1294561593	1295463870	1293674021
1294561044	1295463955	1293673173
1294561484	1295463990	1293673611
1294561501	1295463948	1293673590
1294560882	1295464949	1293673104
1294561395	1295463029	1293673407
1294560816	1295462962	1293671787
1294560842	1295465920	1293671956
1294561603	1295465085	1293671264
1294561842	1295461352	1293674033
1294561479	1295462036	1293672718
1294559810	1295461372	1293670811
1294563227	1295462885	1293672651
1294558206	1295462910	1293672361
1294560678	1295461016	1293675307
1294559786	1295458682	1293672581
1294561176	1295462745	1293672581
1294561189	1295462354	1293672735
1294561609	1295462642	1293672998
1294561174	1295462519	1293672973
1294561133	1295462112	1293672432
1294561835	1295462318	1293673148
1294562156	1295462034	1293672729
1294561954	1295462140	1293672555
1294561864	1295461260	1293672005
1294561765	1295461985	1293671876
1294562995	1295463057	1293673001
1294562257	1295460726	1293672197
1294561109	1295462872	1293674123
1294560261	1295461365	1293671916
1294561279	1295462932	1293674306
1294563123	1295462106	1293672910
1294563295	1295461278	1293670669
1294561509	1295462973	1293674172
1294561186	1295460741	1293671241
1294561681	1295463419	1293672436
1294561826	1295462054	1293672679
1294561919	1295462927	1293673189
1294561850	1295462490	1293672742
1294561466	1295462507	1293672582
1294560901	1295462259	1293672373
1294560723	1295462318	1293672295
1294560988	1295461741	1293672199
1294560788	1295462493	1293672850
1294560372	1295462050	1293672148
1294560640	1295462992	1293673185
1294559096	1295462150	1293673100
1294558158	1295461212	1293672377
1294560578	1295460170	1293671870
1294560008	1295463671	1293674461
1294560882	1295459926	1293675460
1294558484	1295461246	1293676551
1294559203	1295460708	1293673267
1294558627	1295461885	1293672691
1294558240	1295461105	1293670413
1294557515	1295461492	1293671795
1294557240	1295461086	1293673403
1294560679	1295463548	1293673403
1294557406	1295463012	1293673135
1294556746	1295462805	1293672477
1294557236	1295463867	1293673334
1294556727	1295463893	1293672746
1294555889	1295463289	1293672131
1294555871	1295464041	1293672543
1294554952	1295464040	1293672363
1294554781	1295464350	1293671953
1294554563	1295465068	1293672289
1294555327	1295465654	1293671428
1294554376	1295467125	1293672139
1294552931	1295465936	1293673683
1294555154	1295466153	1293671642
1294554595	1295467762	1293671966
1294553069	1295466368	1293673262
1294553273	1295467769	1293673111
1294552480	1295467279	1293671723
1294552214	1295468430	1293667422
1294549050	1295469459	1293673307
1294548643	1295470992	1293672068
1294551099	1295471206	1293672007
1294550249	1295472089	1293671198
1294549550	1295472784	1293671317
1294549307	1295473093	1293671316
1294549380	1295474095	1293671348
1294548826	1295474662	1293671116
1294549044	1295475537	1293671012
1294548328	1295475950	1293670702
1294548081	1295476536	1293670755
1294547486	1295476318	1293670381
1294547568	1295476437	1293670237
1294548019	1295476910	1293669848
1294544740	1295480316	1293670098
1294546433	1295479817	1293671146
1294545187	1295478789	1293669876
1294545451	1295480880	1293669083
1294545973	1295480206	1293669527
1294544139	1295484140	1293669367
1294543510	1295479652	1293670030
1294545843	1295482160	1293674275
1294545306	1295484872	1293669048
1294545594	1295485212	1293670636
1294543659	1295487236	1293669569
1294543231	1295488088	1293669059
1294542649	1295488176	1293668958
1294542562	1295488688	1293669190
1294542135	1295488877	1293668624
1294541831	1295489553	1293668373
1294541449	1295489683	1293668390
1294541084	1295489571	1293668106
1294540627	1295491185	1293669069
1294540578	1295490502	1293668860
1294539898	1295490409	1293666146
1294541095	1295488835	1293669276
1294541228	1295491088	1293667820
1294540789	1295491119	1293670033
1294542388	1295490381	1293667983
1294540179	1295490638	1293669192
1294538983	1295489469	1293668067
1294542297	1295489044	1293668083
1294540629	1295487082	1293667306
1294542541	1295486040	1293670587
1294542545	1295483649	1293670587
1294543844	1295480439	1293670171
1294545367	1295477600	1293670818
1294546720	1295474519	1293671199
1294548506	1295470726	1293671525
1294550689	1295467847	1293673029
1294552651	1295463728	1293673793
1294554660	1295459312	1293675116
1294557076	1295454196	1293676533
1294559814	1295450967	1293677334
1294560204	1295445400	1293680389
1294563773	1295441453	1293680327
1294568369	1295434654	1293683751
1294571449	1295431788	1293680358
1294572735	1295423650	1293682369
1294577736	1295418221	1293684205
1294580344	1295414630	1293687241
1294582148	1295406459	1293686049
1294585418	1295401446	1293685305
1294590344	1295398383	1293688983
1294594690	1295388710	1293692383
1294599311	1295384532	1293693943
1294602362	1295379373	1293695256
1294605390	1295374849	1293696138
1294608353	1295370812	1293697304
1294611620	1295366157	1293699122
1294613615	1295361592	1293699682
1294616586	1295357840	1293701423
1294619420	1295353762	1293702544
1294622119	1295349946	1293703710
1294623777	1295347592	1293704888
1294626339	1295343414	1293705563
1294629726	1295342002	1293709399
1294631800	1295337051	1293708050
1294634003	1295336261	1293709110
1294637182	1295332799	1293711855
1294639032	1295328577	1293710397
1294638263	1295324721	1293712551
1294641867	1295324564	1293712864
1294642139	1295318315	1293715184
1294646704	1295317848	1293715352
1294651630	1295316398	1293715360
1294651998	1295312607	1293716654
1294653423	1295310767	1293717357
1294655153	1295309433	1293718037
1294655994	1295307662	1293718277
1294657459	1295306660	1293718878
1294659166	1295305739	1293719591
1294660214	1295304577	1293720170
1294661985	1295304782	1293720830
1294663587	1295303540	1293719864
1294667006	1295304074	1293721254
1294665058	1295301866	1293719395
1294667958	1295301735	1293720223
1294666468	1295302864	1293719983
1294666165	1295303780	1293721430
1294665089	1295302502	1293721354
1294668198	1295301921	1293721336
1294671835	1295298999	1293721358
1294670619	1295301048	1293721300
1294669360	1295301780	1293719516
1294672411	1295299396	1293720752
1294672522	1295302071	1293720752
1294673100	1295302905	1293720656
1294673114	1295303467	1293720018
1294673196	1295304395	1293719383
1294673494	1295305466	1293719733
1294673180	1295305859	1293718995
1294673124	1295306659	1293718654
1294673566	1295307869	1293718459
1294673607	1295308837	1293717878
1294673536	1295309797	1293717654
1294673133	1295311221	1293717394
1294674470	1295313692	1293715723
1294672124	1295313990	1293716377
1294673188	1295318290	1293713691
1294671122	1295318595	1293714893
1294670768	1295317970	1293713384
1294670898	1295318946	1293714887
1294672973	1295321238	1293711809
1294671043	1295323216	1293718419
1294671851	1295322984	1293711815
1294671132	1295325133	1293710421
1294668526	1295326590	1293709623
1294668094	1295328068	1293709198
1294667525	1295329328	1293708803
1294667582	1295331409	1293708528
1294665915	1295332126	1293707330
1294665755	1295334263	1293706983
1294665426	1295335414	1293706932
1294664706	1295336711	1293706059
1294663618	1295337560	1293705597
1294662328	1295339540	1293705491
1294662793	1295338240	1293703366
1294661879	1295343286	1293702581
1294660886	1295345804	1293705691
1294659701	1295343308	1293703171
1294658492	1295347040	1293701916
1294658772	1295347060	1293704602
1294659140	1295351232	1293703238
1294655761	1295346701	1293700280
1294658005	1295351163	1293701774
1294655274	1295353966	1293701035
1294654552	1295353715	1293701062
1294653120	1295355046	1293700799
1294652374	1295355783	1293700296
1294651830	1295357218	1293700284
1294650645	1295358091	1293699918
1294649996	1295358889	1293699398
1294649475	1295360143	1293699259
1294648386	1295360828	1293699415
1294647409	1295361445	1293698908
1294646071	1295362777	1293698664
1294646680	1295363028	1293696940
1294644077	1295363786	1293699321
1294645783	1295363234	1293700010
1294644229	1295369472	1293698189
1294646376	1295365830	1293697546
1294644125	1295366290	1293696823
1294641586	1295369605	1293696756
1294643404	1295371849	1293698135
1294642155	1295369531	1293695884
1294640601	1295370423	1293698141
1294638415	1295372476	1293696995
1294641258	1295372870	1293696993
1294639200	1295373578	1293696846
1294638623	1295374339	1293696815
1294638311	1295375301	1293696950
1294637422	1295375543	1293696557
1294637910	1295376806	1293696403
1294636973	1295376998	1293696908
1294636685	1295377953	1293696652
1294636661	1295378602	1293696868
1294636197	1295379012	1293696807
1294635164	1295380230	1293697992
1294638102	1295380653	1293697612
1294637254	1295383817	1293697167
1294638014	1295383023	1293698554
1294635700	1295381572	1293693818
1294634282	1295384160	1293696539
1294635316	1295382854	1293698574
1294633153	1295385113	1293696844
1294635484	1295386681	1293693400
1294630615	1295387157	1293696001
1294629821	1295388879	1293696029
1294633722	1295388191	1293696029
1294632473	1295390156	1293695094
1294631792	1295391975	1293694952
1294630912	1295392877	1293694870
1294630984	1295394098	1293695206
1294630759	1295395284	1293694647
1294629998	1295396338	1293694573
1294629278	1295397697	1293694148
1294627628	1295398587	1293693930
1294627556	1295402757	1293694346
1294628076	1295399534	1293696351
1294627516	1295404010	1293690924
1294628372	1295405408	1293693464
1294628475	1295406047	1293694342
1294626362	1295408063	1293691899
1294624320	1295409537	1293693102
1294627275	1295409297	1293692645
1294625608	1295412767	1293691348
1294622169	1295409850	1293689250
1294622935	1295414333	1293690921
1294623343	1295416067	1293691258
1294620925	1295417827	1293691407
1294619996	1295419515	1293690979
1294619555	1295420671	1293690934
1294618347	1295421953	1293690777
1294618217	1295423283	1293690979
1294616687	1295423763	1293690679
1294616200	1295424931	1293690034
1294615663	1295425895	1293690469
1294615102	1295427309	1293690240
1294612843	1295427539	1293691569
1294612302	1295428045	1293688429
1294611834	1295430267	1293690327
1294614022	1295430824	1293688991
1294610139	1295431229	1293689686
1294610619	1295429304	1293693217
1294609490	1295434085	1293690670
1294608288	1295434157	1293689325
1294608441	1295432815	1293689026
1294607544	1295437771	1293690086
1294607104	1295433082	1293690758
1294607483	1295436184	1293690766
1294605778	1295436878	1293690871
1294604523	1295436315	1293690587
1294604531	1295437431	1293690568
1294603547	1295436978	1293690953
1294603012	1295436470	1293690396
1294602668	1295436196	1293690222
1294602233	1295435818	1293690950
1294602090	1295435255	1293691471
1294600313	1295434521	1293690983
1294601737	1295436751	1293691620
1294600198	1295433295	1293691804
1294602058	1295437589	1293689984
1294597840	1295434579	1293692152
1294599305	1295432784	1293696084
1294600183	1295438196	1293687261
1294600895	1295437293	1293694439
1294598707	1295434523	1293693093
1294597989	1295439123	1293693142
1294595941	1295433584	1293689662
1294599565	1295437873	1293691389
1294598255	1295436676	1293691389
1294598282	1295437609	1293693530
1294598020	1295437256	1293693603
1294597454	1295436889	1293693730
1294597692	1295437036	1293693601
1294597551	1295437108	1293693706
1294597986	1295437815	1293694654
1294597493	1295437620	1293694685
1294598391	1295438196	1293694298
1294596956	1295437970	1293694800
1294597126	1295437469	1293694968
1294596914	1295439246	1293695333
1294598922	1295437475	1293692756
1294596109	1295438948	1293695203
1294596431	1295436284	1293695164
1294595869	1295437060	1293694979
1294596722	1295436219	1293694876
1294594504	1295439229	1293695360
1294596270	1295437603	1293694013
1294595230	1295436185	1293693015
1294596948	1295438189	1293695734
1294597471	1295438811	1293695734
1294596990	1295437856	1293696183
1294596637	1295438018	1293695675
1294596566	1295438502	1293696469
1294596303	1295437977	1293695916
1294596670	1295438512	1293696114
1294596942	1295438948	1293696079
1294597035	1295438883	1293696711
1294597269	1295439044	1293696465
1294597678	1295439325	1293696426
1294598031	1295439140	1293694963
1294596893	1295439329	1293699226
1294598069	1295439806	1293695333
1294597773	1295442558	1293697827
1294597923	1295439936	1293694836
1294598245	1295439984	1293697285
1294597203	1295441251	1293696839
1294595630	1295440235	1293696781
1294597740	1295444467	1293698037
1294598526	1295440310	1293698457
1294597339	1295445208	1293695696
1294596236	1295443159	1293696770
1294596681	1295444206	1293696924
1294596810	1295445332	1293697065
1294595812	1295445047	1293696271
1294595973	1295446158	1293696706
1294595805	1295447185	1293696498
1294595420	1295447624	1293696538
1294595308	1295448571	1293696135
1294595356	1295449893	1293695870
1294596124	1295449282	1293694701
1294592733	1295451740	1293695693
1294593329	1295452258	1293694904
1294595105	1295454022	1293693830
1294593992	1295452924	1293696211
1294594193	1295452264	1293696553
1294592298	1295452624	1293693655
1294591999	1295453167	1293697918
1294593333	1295455526	1293698776
1294594222	1295451898	1293696710
1294593575	1295456058	1293695116
1294595708	1295456479	1293695104
1294591442	1295457874	1293694473
1294591212	1295458810	1293694230
1294591019	1295459281	1293693854
1294590612	1295458803	1293693350
1294590501	1295460265	1293693611
1294590581	1295460773	1293693433
1294589283	1295461068	1293692848
1294590146	1295461079	1293693360
1294589460	1295462956	1293692229
1294588954	1295464600	1293693125
1294587568	1295463451	1293693475
1294588169	1295465829	1293692514
1294585570	1295466799	1293692545
1294586681	1295463663	1293691465
1294587427	1295468821	1293692579
1294585927	1295466412	1293691195
1294587077	1295466033	1293691135
1294589932	1295466443	1293690814
1294585440	1295466179	1293689156
1294586960	1295466822	1293690480
1294586657	1295466457	1293689655
1294586559	1295466941	1293689310
1294586282	1295466823	1293689429
1294586424	1295467243	1293689340
1294586064	1295466587	1293688628
1294585595	1295467028	1293688186
1294585815	1295467312	1293688366
1294585924	1295468607	1293688655
1294586238	1295467611	1293687879
1294585529	1295467620	1293688687
1294584055	1295466391	1293686871
1294585371	1295468319	1293685075
1294583778	1295467821	1293687985
1294583805	1295468740	1293687722
1294584164	1295469474	1293685327
1294583108	1295468891	1293687930
1294583558	1295469669	1293684642
1294578334	1295470926	1293686534
1294582605	1295470236	1293685723
1294582435	1295469660	1293687137
1294584061	1295470499	1293685225
1294582204	1295470290	1293685278
1294582547	1295470899	1293685522
1294581686	1295471041	1293684739
1294581067	1295471025	1293684576
1294581195	1295471588	1293684389
1294580650	1295471869	1293684193
1294580658	1295472432	1293684079
1294579546	1295472655	1293683985
1294579030	1295472656	1293683891
1294579197	1295472462	1293684227
1294576855	1295472240	1293683585
1294577294	1295472312	1293685784
1294576336	1295473574	1293684240
1294577358	1295475552	1293683609
1294578031	1295472717	1293681038
1294576864	1295476104	1293679979
1294574582	1295477569	1293683799
1294577101	1295475714	1293684014
1294573770	1295475645	1293682322
1294573223	1295475220	1293681651
1294574824	1295476481	1293680807
1294574121	1295476586	1293682108
1294573740	1295477384	1293682133
1294573217	1295477207	1293682033
1294573680	1295478104	1293682086
1294572279	1295477166	1293681518
1294572270	1295478130	1293681881
1294572100	1295478152	1293681640
1294571901	1295478536	1293681603
1294571477	1295478354	1293682617
1294570995	1295475389	1293681544
1294570844	1295479304	1293680570
1294571820	1295478588	1293677906
1294568888	1295480765	1293685123
1294570652	1295478608	1293679225
1294569898	1295483585	1293681918
1294569543	1295478339	1293680761
1294570780	1295480517	1293681202
1294564991	1295480005	1293680538
1294566688	1295480466	1293680492
1294566733	1295479677	1293680448
1294567812	1295479874	1293680448
1294567015	1295479797	1293680711
1294566112	1295479850	1293680316
1294566345	1295480080	1293680311
1294565795	1295479811	1293680344
1294565875	1295479887	1293679925
1294565134	1295479419	1293680377
1294564841	1295479973	1293679957
1294564981	1295479704	1293680051
1294564480	1295480245	1293680213
1294565040	1295479150	1293678104
1294564247	1295478477	1293679882
1294564505	1295476698	1293679941
1294560819	1295478814	1293678379
1294562811	1295477939	1293681101
1294562849	1295477092	1293679117
1294560327	1295478503	1293680086
1294564194	1295479670	1293680598
1294566317	1295478417	1293682470
1294561197	1295477814	1293678985
1294561725	1295477066	1293679404
1294560982	1295476822	1293679186
1294560586	1295476631	1293678755
1294560494	1295475970	1293678772
1294560827	1295475975	1293679628
1294560417	1295475845	1293679059
1294560048	1295475338	1293679334
1294559662	1295474758	1293679453
1294559858	1295474475	1293679551
1294559351	1295474456	1293679686
1294558545	1295473717	1293680253
1294558158	1295473666	1293679771
1294560127	1295471302	1293677160
1294558545	1295472460	1293677234
1294559740	1295472356	1293676414
1294557716	1295470345	1293677857
1294558011	1295468656	1293677061
1294557119	1295468628	1293678667
1294558934	1295468852	1293683607
1294557361	1295470088	1293681009
1294556328	1295468334	1293681831
1294555999	1295465245	1293681831
1294556602	1295467057	1293678364
1294556264	1295466375	1293678299
1294556476	1295466266	1293678906
1294556118	1295465716	1293678475
1294556040	1295465427	1293678366
1294556039	1295464954	1293678334
1294555795	1295464364	1293678460
1294556020	1295463808	1293678674
1294558583	1295463180	1293678228
1294556269	1295461289	1293677895
1294555014	1295462386	1293677170
1294555385	1295461391	1293680515
1294558390	1295461601	1293678148
1294555194	1295459791	1293680292
1294553034	1295463013	1293675560
1294554507	1295459739	1293679328
1294559664	1295458984	1293679948
1294553686	1295457324	1293679912
1294555814	1295459263	1293675525
1294554401	1295456203	1293677030
1294555562	1295458768	1293677030
1294555144	1295458339	1293677608
1294554987	1295457697	1293677022
1294555398	1295457844	1293677215
1294555851	1295458248	1293677745
1294554783	1295457313	1293677096
1294555163	1295457932	1293676998
1294554761	1295457492	1293677256
1294555082	1295457488	1293677038
1294553673	1295457282	1293676587
1294556836	1295457615	1293676453
1294554580	1295457187	1293676408
1294554757	1295457358	1293675221
1294551923	1295457448	1293676286
1294554402	1295455444	1293675513
1294555055	1295454729	1293674818
1294553381	1295456733	1293675400
1294554778	1295457122	1293675572
1294553795	1295455035	1293673362
1294555099	1295456677	1293676445
1294552359	1295454719	1293675750
1294553850	1295454468	1293675455
1294553978	1295454132	1293675519
1294554302	1295454332	1293675824
1294553891	1295453641	1293675212
1294553745	1295452821	1293675211
1294553713	1295452691	1293674846
1294553768	1295452708	1293675179
1294553738	1295452876	1293674950
1294553340	1295452282	1293674772
1294553396	1295452845	1293673600
1294553016	1295451152	1293673306
1294553215	1295451506	1293676282
1294552134	1295450370	1293675425
1294553605	1295448936	1293676438
1294555243	1295449894	1293674696
1294552838	1295449714	1293674053
1294550863	1295450532	1293674427
1294552971	1295446688	1293673021
1294551962	1295449556	1293672458
1294550578	1295449632	1293673460
1294551944	1295447641	1293673472
1294552536	1295447878	1293674227
1294552534	1295447803	1293674346
1294552826	1295447559	1293674718
1294552500	1295446413	1293674252
1294551957	1295445424	1293674346
1294553001	1295445654	1293674667
1294552605	1295444999	1293674530
1294552582	1295444655	1293674995
1294552472	1295444405	1293674235
1294552229	1295441711	1293674496
1294551232	1295441896	1293674647
1294550072	1295441566	1293675395
1294551916	1295442174	1293676289
1294552846	1295440091	1293675259
1294551551	1295439734	1293675020
1294553552	1295441096	1293674897
1294549607	1295437462	1293675183
1294554067	1295439950	1293676304
1294552072	1295440540	1293675231
1294554993	1295439974	1293674076
1294552427	1295438323	1293674076
1294552522	1295438937	1293675861
1294552106	1295438471	1293675856
1294552026	1295437908	1293675778
1294551803	1295437458	1293675734
1294552287	1295437695	1293676082
1294551921	1295437599	1293676069
1294552495	1295436898	1293675996
1294552700	1295437853	1293676222
1294551528	1295436964	1293675151
1294551745	1295436038	1293676030
1294551325	1295435605	1293675430
1294553585	1295436343	1293678973
1294551459	1295439250	1293676041
1294552920	1295435512	1293675444
1294551710	1295437280	1293676784
1294550075	1295438591	1293675758
1294552336	1295437424	1293677267
1294551373	1295436357	1293673981
1294552926	1295436713	1293675577
1294550553	1295436834	1293676155
1294551018	1295438014	1293676155
1294550980	1295438515	1293675988
1294549960	1295438045	1293675835
1294549656	1295438776	1293675960
1294549634	1295438275	1293675721
1294549653	1295438172	1293675813
1294550181	1295439596	1293676215
1294549839	1295438732	1293675818
1294549883	1295440928	1293676930
1294549570	1295438814	1293674669
1294549268	1295440606	1293675687
1294549916	1295439075	1293674333
1294547518	1295440019	1293677143
1294548649	1295435921	1293675096
1294548749	1295435430	1293674681
1294547748	1295439668	1293675938
1294548768	1295437472	1293673614
1294545974	1295437455	1293675371
1294546474	1295435206	1293673263
1294546735	1295434699	1293670399
1294548100	1295437359	1293672153
1294547493	1295437029	1293674847
1294547183	1295436432	1293674319
1294547342	1295436556	1293674465
1294546963	1295435955	1293674334
1294546393	1295435955	1293674202
1294546385	1295435824	1293674005
1294546616	1295435732	1293674295
1294545692	1295434788	1293673822
1294545204	1295434939	1293673561
1294545471	1295436696	1293674021
1294545360	1295433504	1293673626
1294546797	1295434476	1293674278
1294544667	1295433157	1293672901
1294545647	1295437163	1293672656
1294542158	1295434273	1293672244
1294544659	1295433724	1293671908
1294546139	1295437770	1293673416
1294545472	1295432316	1293672587
1294542691	1295433830	1293669498
1294541378	1295433186	1293668381
1294543812	1295433800	1293672018
1294541868	1295433470	1293671168
1294541594	1295433624	1293671474
1294541632	1295433316	1293671113
1294541461	1295433481	1293671448
1294541419	1295433625	1293671557
1294541289	1295433371	1293671236
1294541684	1295434345	1293671872
1294540840	1295433669	1293671004
1294541463	1295433827	1293671395
1294541685	1295434603	1293671109
1294540624	1295433765	1293669514
1294539386	1295431370	1293669144
1294540446	1295431950	1293670202
1294540468	1295432300	1293668600
1294540061	1295433896	1293667992
1294539742	1295435080	1293669196
1294539582	1295436027	1293670523
1294540645	1295433961	1293673178
1294539164	1295434270	1293670319
1294537888	1295433072	1293670206
1294539184	1295435169	1293670206
1294538255	1295434747	1293669296
1294537915	1295434726	1293668926
1294537617	1295435018	1293669096
1294537002	1295434847	1293668804
1294536300	1295434366	1293668191
1294536581	1295435070	1293668460
1294536123	1295435108	1293668081
1294536178	1295436150	1293668400
1294535759	1295435495	1293668384
1294535923	1295435265	1293668871
1294535806	1295434661	1293666766
1294534371	1295435718	1293667283
1294536026	1295435306	1293667258
1294534119	1295435303	1293670007
1294536362	1295432783	1293666873
1294532651	1295435155	1293664168
1294535610	1295431349	1293669375
1294534825	1295429317	1293668948
1294535733	1295431640	1293668297
1294536544	1295430040	1293669213
1294535998	1295429543	1293668426
1294536238	1295428126	1293668353
1294536671	1295426275	1293668930
1294537197	1295424253	1293668617
1294538036	1295422322	1293669607
1294539242	1295420365	1293670059
1294539972	1295416784	1293669887
1294542606	1295413823	1293671533
1294543712	1295410020	1293672022
1294545960	1295406336	1293671431
1294549639	1295402850	1293674155
1294550107	1295397014	1293674923
1294553547	1295393068	1293675583
1294556779	1295385852	1293678476
1294560406	1295381588	1293679805
1294564293	1295376849	1293679272
1294566924	1295371698	1293679479
1294566498	1295363431	1293683024
1294573786	1295360913	1293683254
1294578112	1295357369	1293685913
1294581221	1295344189	1293687567
1294586748	1295337996	1293688450
1294590830	1295333696	1293689931
1294593809	1295328507	1293691012
1294597747	1295323448	1293692092
1294600545	1295317988	1293693308
1294604793	1295314232	1293694972
1294606901	1295309081	1293695840
1294609938	1295304786	1293696943
1294613222	1295300784	1293699237
1294616257	1295295994	1293698970
1294619315	1295292944	1293700600
1294623624	1295289237	1293701182
1294622470	1295283026	1293705130
1294627852	1295282065	1293705707
1294629998	1295279438	1293706088
1294630463	1295274914	1293701914
1294635412	1295271065	1293705309
1294636726	1295268804	1293706169
1294639576	1295266523	1293710808
1294641907	1295264361	1293708952
1294642812	1295260763	1293708953
1294646439	1295256071	1293711572
1294648538	1295254084	1293712506
1294650323	1295251694	1293712687
1294652261	1295250507	1293713667
1294653270	1295249009	1293714244
1294654551	1295246697	1293713864
1294656306	1295245983	1293715042
1294657249	1295244249	1293715311
1294658868	1295244824	1293715861
1294658388	1295243537	1293716278
1294659236	1295241612	1293716843
1294661742	1295240498	1293718570
1294663233	1295243225	1293718971
1294665707	1295241437	1293717113
1294665130	1295240335	1293716785
1294665874	1295240138	1293716504
1294664690	1295240837	1293716996
1294668472	1295239038	1293717106
1294664684	1295237601	1293718248
1294669833	1295241002	1293717327
1294670312	1295240989	1293716852
1294670978	1295241822	1293716903
1294670800	1295242267	1293715928
1294671488	1295242704	1293715722
1294671738	1295243532	1293715856
1294672281	1295244588	1293715202
1294671672	1295244621	1293714508
1294672778	1295246626	1293714828
1294672530	1295246736	1293713766
1294672529	1295249945	1293713349
1294671497	1295250080	1293716256
1294672524	1295252779	1293714217
1294672349	1295251253	1293712186
1294672587	1295255650	1293712306
1294672732	1295255042	1293710312
1294674508	1295257178	1293711625
1294671633	1295256264	1293709772
1294672789	1295259974	1293706417
1294671690	1295259268	1293709129
1294673164	1295260874	1293706661
1294671185	1295263876	1293706663
1294670105	1295266684	1293705741
1294669223	1295267158	1293704858
1294669584	1295269246	1293704706
1294668471	1295270403	1293703876
1294668198	1295271386	1293703078
1294667783	1295272850	1293703000
1294667278	1295274185	1293702559
1294667384	1295276617	1293701900
1294666501	1295275392	1293701713
1294666213	1295277987	1293700127
1294665420	1295281476	1293701200
1294662825	1295280248	1293699968
1294663546	1295280408	1293699270
1294663138	1295282288	1293697148
1294662703	1295281320	1293697325
1294660205	1295282647	1293699143
1294659805	1295285484	1293698499
1294659446	1295284730	1293697530
1294658645	1295287819	1293696491
1294656851	1295288728	1293695787
1294656907	1295289852	1293695717
1294655168	1295289557	1293694696
1294654592	1295290476	1293694495
1294654175	1295291835	1293694010
1294652950	1295292332	1293694009
1294652302	1295292855	1293693513
1294651044	1295293590	1293692739
1294650828	1295294130	1293692674
1294650588	1295294400	1293692618
1294648874	1295296299	1293693077
1294648618	1295297297	1293692841
1294648065	1295294688	1293691946
1294646736	1295297752	1293691715
1294646176	1295295669	1293691998
1294646559	1295298226	1293690910
1294643468	1295300300	1293690979
1294643893	1295297595	1293690414
1294642980	1295295722	1293687977
1294646207	1295296937	1293688961
1294641042	1295299596	1293690338
1294642043	1295299214	1293690501
1294641298	1295299144	1293689749
1294640962	1295298910	1293689669
1294640625	1295299174	1293689741
1294640265	1295299180	1293689685
1294639977	1295299605	1293689516
1294640369	1295300590	1293689912
1294639960	1295300837	1293689384
1294639072	1295300088	1293688944
1294639488	1295300616	1293689470
1294638022	1295301383	1293690687
1294640513	1295302894	1293689841
1294639328	1295301742	1293687465
1294637558	1295302614	1293689298
1294637686	1295302241	1293687299
1294636012	1295302925	1293687577
1294636045	1295302279	1293685607
1294636084	1295302956	1293691518
1294635316	1295302002	1293687026
1294637238	1295305016	1293687706
1294638487	1295304189	1293686352
1294636365	1295305715	1293687276
1294635612	1295305825	1293686622
1294635740	1295306280	1293686595
1294635148	1295306958	1293686426
1294634980	1295306809	1293685866
1294635500	1295308123	1293686379
1294635027	1295308398	1293685768
1294634611	1295309121	1293685674
1294634306	1295309941	1293685655
1294634003	1295311101	1293685527
1294638383	1295312503	1293686043
1294633466	1295313263	1293684911
1294633682	1295313542	1293686506
1294631023	1295314391	1293686494
1294630623	1295315020	1293684682
1294631192	1295316248	1293685542
1294631976	1295317961	1293683822
1294630367	1295315175	1293681644
1294630816	1295317730	1293682690
1294626523	1295321115	1293684519
1294627948	1295321453	1293681744
1294627684	1295322284	1293681714
1294627284	1295323573	1293682000
1294626659	1295323856	1293681672
1294625770	1295324421	1293681256
1294625658	1295325397	1293681388
1294625177	1295325367	1293681156
1294624752	1295327226	1293681633
1294623736	1295326784	1293680339
1294622648	1295327220	1293680503
1294622296	1295328383	1293680109
1294621630	1295328116	1293679921
1294621822	1295329203	1293682411
1294620277	1295327530	1293681501
1294619444	1295327960	1293678087
1294618939	1295331216	1293680161
1294618892	1295330128	1293679064
1294619244	1295332899	1293679139
1294621687	1295332619	1293678830
1294617291	1295335514	1293681249
1294616874	1295328705	1293674027
1294616320	1295332158	1293679127
1294615280	1295332029	1293678763
1294615319	1295332198	1293678732
1294614991	1295332250	1293678698
1294614374	1295331552	1293678590
1294613021	1295331254	1293678450
1294613414	1295331420	1293678616
1294613572	1295331217	1293678568
1294613206	1295330919	1293678750
1294612195	1295330576	1293678524
1294611788	1295330841	1293679446
1294613118	1295329404	1293676360
1294612236	1295329557	1293678807
1294611915	1295328016	1293679153
1294611516	1295327948	1293676846
1294613044	1295327445	1293680731
1294613006	1295325732	1293678728
1294613637	1295325597	1293678508
1294613982	1295325788	1293682758
1294615295	1295323723	1293680598
1294608656	1295318453	1293678999
1294614444	1295322667	1293678996
1294614789	1295320569	1293680949
1294614775	1295319151	1293680820
1294615518	1295318826	1293681011
1294616239	1295318087	1293681675
1294616895	1295317928	1293682200
1294616983	1295316825	1293682019
1294617543	1295316078	1293682657
1294617448	1295315568	1293682506
1294617425	1295313773	1293681089
1294618482	1295312926	1293682563
1294618241	1295310841	1293683098
1294619971	1295309939	1293681736
1294619074	1295312910	1293683446
1294619515	1295309171	1293683451
1294619925	1295309294	1293685054
1294620347	1295307809	1293682628
1294620269	1295306186	1293683466
1294621037	1295305139	1293683200
1294622205	1295307549	1293684396
1294622942	1295303755	1293684513
1294622462	1295302602	1293684527
1294623205	1295302491	1293685214
1294623399	1295301059	1293684751
1294623903	1295301040	1293685191
1294623998	1295300587	1293685198
1294623792	1295299202	1293685070
1294624360	1295298862	1293685416
1294624273	1295297768	1293685070
1294623071	1295297959	1293685326
1294624728	1295297033	1293683772
1294626387	1295296092	1293684101
1294625761	1295296202	1293685909
1294627523	1295295481	1293687188
1294626651	1295294919	1293691292
1294628372	1295295075	1293687217
1294626483	1295295360	1293683036
1294628788	1295294694	1293687126
1294629638	1295295556	1293685765
1294626017	1295294432	1293687161
1294626194	1295295952	1293688120
1294627267	1295292451	1293681291
1294627692	1295293217	1293685779
1294628445	1295293606	1293685937
1294628060	1295293546	1293685737
1294628140	1295293686	1293685861
1294628387	1295294293	1293686281
1294627860	1295293505	1293685395
1294628347	1295294190	1293685710
1294628388	1295294128	1293685722
1294628084	1295293839	1293685576
1294628477	1295293900	1293685022
1294626859	1295295077	1293684199
1294627835	1295297581	1293687668
1294626370	1295296226	1293685050
1294626131	1295297802	1293685484
1294625338	1295299147	1293686060
1294627628	1295299780	1293685096
1294628290	1295302185	1293684862
1294626307	1295298828	1293683736
1294625250	1295301921	1293683504
1294625650	1295300823	1293682920
1294627500	1295302457	1293682922
1294624848	1295305423	1293683451
1294623849	1295305868	1293683090
1294623272	1295306894	1293682584
1294622885	1295308104	1293682469
1294622166	1295308750	1293682336
1294621892	1295310089	1293681848
1294621324	1295311589	1293681853
1294620363	1295312808	1293681453
1294621292	1295314979	1293681408
1294617049	1295314708	1293680798
1294619963	1295316778	1293681716
1294621853	1295318707	1293680340
1294619946	1295318973	1293682217
1294619434	1295321066	1293680642
1294614383	1295320950	1293679662
1294617674	1295323123	1293679334
1294619834	1295326846	1293680147
1294617248	1295323439	1293681636
1294618152	1295326215	1293679810
1294614803	1295327844	1293678360
1294615484	1295326791	1293678360
1294614230	1295329618	1293679328
1294614660	1295331689	1293679725
1294614396	1295333167	1293679309
1294613011	1295333513	1293678506
1294612484	1295335274	1293678612
1294612721	1295337802	1293678480
1294611970	1295339077	1293678429
1294610993	1295339844	1293678114
1294609681	1295341680	1293678537
1294607958	1295341582	1293677805
1294609303	1295344141	1293677860
1294609208	1295345156	1293675915
1294606444	1295348345	1293676923
1294606903	1295349372	1293677286
1294606663	1295350561	1293677942
1294606855	1295351990	1293676974
1294604171	1295355268	1293676610
1294605784	1295355112	1293674488
1294606003	1295357418	1293673762
1294604163	1295357545	1293676594
1294602683	1295358415	1293676667
1294602978	1295360180	1293676711
1294602098	1295360946	1293676397
1294601473	1295362009	1293676268
1294600870	1295364359	1293676114
1294600040	1295364926	1293675802
1294599145	1295366530	1293675461
1294599963	1295368671	1293676494
1294598870	1295368204	1293675534
1294598365	1295371970	1293676095
1294598630	1295370516	1293675559
1294599823	1295371269	1293675577
1294596115	1295371691	1293672664
1294594456	1295374504	1293674217
1294595933	1295376486	1293675322
1294596100	1295374908	1293674464
1294593473	1295375409	1293674475
1294595810	1295378057	1293679092
1294593626	1295377292	1293675402
1294592135	1295381504	1293675006
1294593741	1295381122	1293675006
1294592381	1295383558	1293674996
1294591800	1295383352	1293674457
1294591503	1295384538	1293674523
1294590712	1295385017	1293674484
1294591375	1295385483	1293674358
1294591214	1295386052	1293674763
1294590349	1295386653	1293674907
1294589932	1295386854	1293674685
1294590061	1295387067	1293675043
1294588255	1295386838	1293675609
1294587467	1295389739	1293673987
1294590181	1295388629	1293672809
1294588712	1295390998	1293675450
1294586381	1295390489	1293674704
1294588970	1295390398	1293673539
1294587024	1295389341	1293676230
1294588185	1295386494	1293666666
1294586699	1295389708	1293668950
1294585603	1295388144	1293676011
1294585158	1295392322	1293674523
1294585729	1295392360	1293674277
1294585694	1295392430	1293674206
1294584808	1295391924	1293673399
1294584756	1295392323	1293674118
1294584584	1295392141	1293673530
[truncated: 85,061 more rows]
