# Supplementary material for: Clinical assessment of a non-invasive wearable MEMS pressure sensor array for monitoring of arterial pulse waveform, heart rate and detection of atrial fibrillation
Source: NPJ Digit Med. 2019 May 14;2:39. doi: 10.1038/s41746-019-0117-x (PMC6550190; doi:10.1038/s41746-019-0117-x)
Supplement: Supplementary file 5 — Data Set 3 [file 41746_2019_117_MOESM5_ESM.txt]

SENSOR 0	SENSOR 1	SENSOR 2
1293932057	1294140377	1293902963
1293931547	1294140652	1293901324
1293928340	1294140373	1293898118
1293925552	1294141703	1293902536
1293926026	1294138130	1293895945
1293922974	1294140266	1293896570
1293923775	1294139176	1293891606
1293921000	1294140388	1293896087
1293919810	1294140961	1293893310
1293919816	1294137455	1293893414
1293913996	1294139952	1293892854
1293913959	1294137543	1293890222
1293912422	1294137805	1293890222
1293909587	1294137276	1293888180
1293907649	1294136599	1293887276
1293906620	1294136348	1293886559
1293905198	1294136649	1293886074
1293903652	1294136051	1293885297
1293902691	1294135957	1293884528
1293900595	1294134867	1293882985
1293899467	1294135081	1293882361
1293897566	1294134996	1293882069
1293897342	1294137663	1293881412
1293895025	1294134762	1293879216
1293894511	1294134286	1293878534
1293892107	1294134483	1293881607
1293891705	1294134773	1293876377
1293889290	1294135389	1293876796
1293889731	1294136394	1293875388
1293888974	1294130857	1293878884
1293889268	1294133749	1293875693
1293886821	1294133591	1293874016
1293885426	1294135160	1293873544
1293883322	1294134887	1293873544
1293883547	1294133373	1293873408
1293883539	1294133854	1293873376
1293881746	1294133131	1293872544
1293880728	1294132962	1293871984
1293880558	1294132897	1293871957
1293879471	1294132722	1293871231
1293879054	1294132844	1293871101
1293878603	1294132875	1293871227
1293876828	1294131040	1293870246
1293874954	1294132796	1293870725
1293875339	1294130920	1293870246
1293875151	1294128553	1293869626
1293874863	1294130737	1293873854
1293874788	1294130700	1293869334
1293874320	1294132200	1293868194
1293871431	1294134308	1293866122
1293877731	1294132488	1293868577
1293873165	1294135470	1293870811
1293872057	1294134181	1293864057
1293872455	1294132521	1293865947
1293871490	1294132759	1293866564
1293871091	1294133235	1293865926
1293870685	1294133373	1293865855
1293870170	1294132635	1293865341
1293869527	1294132569	1293864818
1293869116	1294132724	1293864863
1293868929	1294133185	1293864628
1293868272	1294132803	1293863995
1293867599	1294133043	1293863947
1293867567	1294133572	1293862882
1293866974	1294132853	1293863994
1293869366	1294133795	1293861461
1293866241	1294136108	1293864511
1293866042	1294132451	1293864865
1293865013	1294135922	1293863524
1293865924	1294133552	1293861984
1293864957	1294134336	1293861232
1293865145	1294133917	1293860988
1293863401	1294134271	1293861743
1293865014	1294134046	1293860041
1293863562	1294133836	1293861697
1293864361	1294134013	1293861574
1293864073	1294134179	1293861622
1293863648	1294133893	1293861390
1293863680	1294134155	1293861278
1293863966	1294134046	1293861851
1293863756	1294133930	1293861305
1293864066	1294133694	1293861207
1293864189	1294133928	1293861066
1293863369	1294133888	1293861447
1293863352	1294133722	1293861935
1293866405	1294132567	1293862176
1293863605	1294132512	1293860362
1293865985	1294134404	1293865528
1293864448	1294132504	1293862406
1293866141	1294131412	1293860928
1293866071	1294134218	1293862852
1293867446	1294132183	1293861512
1293866756	1294132523	1293863032
1293866306	1294134690	1293861357
1293865884	1294132026	1293861632
1293870710	1294133043	1293864292
1293870306	1294133166	1293864372
1293870634	1294133166	1293865060
1293870899	1294132467	1293864941
1293871517	1294133087	1293865655
1293871796	1294133019	1293866102
1293873174	1294132993	1293866327
1293873175	1294132342	1293866184
1293874300	1294132932	1293867187
1293875082	1294131665	1293867178
1293873759	1294131527	1293867897
1293876140	1294131353	1293866889
1293876486	1294132115	1293866899
1293877866	1294130787	1293868832
1293879095	1294132986	1293869460
1293877356	1294129745	1293870101
1293880601	1294132648	1293869766
1293880247	1294131499	1293870421
1293880493	1294132202	1293874127
1293882190	1294128051	1293866646
1293882862	1294131416	1293872392
1293881602	1294132097	1293872400
1293885682	1294131508	1293873453
1293885978	1294131676	1293873678
1293886312	1294131709	1293874083
1293887362	1294131538	1293874124
1293887486	1294131573	1293874945
1293888154	1294131925	1293875084
1293888251	1294131538	1293875493
1293889542	1294131390	1293875390
1293890133	1294130815	1293877376
1293890423	1294131270	1293876416
1293892067	1294131333	1293876282
1293890577	1294130662	1293877723
1293891857	1294130473	1293876818
1293893064	1294129784	1293877784
1293894612	1294130931	1293878130
1293892800	1294131560	1293878938
1293893541	1294127707	1293878428
1293893440	1294130837	1293882462
1293895488	1294133781	1293880712
1293895585	1294130127	1293879312
1293896276	1294130623	1293879314
1293897365	1294131464	1293880067
1293897604	1294132067	1293880835
1293897750	1294131700	1293881029
1293898912	1294132473	1293881637
1293898952	1294132521	1293881701
1293899129	1294132418	1293881663
1293899458	1294132421	1293882062
1293899328	1294132469	1293882198
1293899947	1294132895	1293882289
1293899509	1294134017	1293881995
1293899802	1294135304	1293881278
1293899533	1294134186	1293881274
1293898871	1294132401	1293880011
1293899814	1294136900	1293882611
1293897971	1294134092	1293882619
1293899618	1294132825	1293882873
1293900746	1294132274	1293885202
1293898944	1294132014	1293880876
1293898329	1294133334	1293878555
1293899394	1294131626	1293881070
1293897554	1294132412	1293880039
1293896255	1294132102	1293879246
1293895569	1294131541	1293879016
1293894686	1294130946	1293878133
1293894348	1294130472	1293877963
1293893220	1294129627	1293876571
1293892837	1294129863	1293876500
1293892257	1294129466	1293875896
1293891983	1294129230	1293875622
1293889875	1294128706	1293874259
1293889644	1294129522	1293875180
1293889899	1294126736	1293875821
1293890505	1294129389	1293871308
1293889480	1294127731	1293877106
1293888850	1294131278	1293874362
1293887788	1294129826	1293875320
1293888521	1294130171	1293871129
1293885856	1294125412	1293872162
1293886561	1294128439	1293875269
1293887767	1294130444	1293874120
1293885255	1294130193	1293872467
1293886138	1294130885	1293872467
1293884900	1294130562	1293871686
1293884590	1294130483	1293871640
1293883558	1294130623	1293871066
1293882714	1294130104	1293870366
1293882312	1294130519	1293869892
1293882050	1294130392	1293869533
1293881252	1294131008	1293869023
1293880360	1294128686	1293868996
1293877793	1294130645	1293867582
1293877573	1294129022	1293866522
1293879255	1294129623	1293864816
1293876154	1294129435	1293865751
1293874355	1294130267	1293865441
1293875907	1294131281	1293864615
1293874824	1294128596	1293862018
1293873739	1294128631	1293862567
1293873396	1294131990	1293863353
1293873255	1294132943	1293863620
1293868682	1294130687	1293859794
1293870878	1294127134	1293859331
1293871152	1294130724	1293859331
1293870421	1294131641	1293858696
1293869856	1294132062	1293858587
1293869448	1294132855	1293858035
1293869024	1294133168	1293858044
1293868468	1294133128	1293857753
1293868100	1294134354	1293857600
1293867488	1294134819	1293857013
1293867152	1294135153	1293856508
1293865812	1294135690	1293856803
1293865027	1294136940	1293856185
1293865507	1294135551	1293858035
1293863499	1294134292	1293857589
1293864406	1294136160	1293854292
1293863890	1294135118	1293852887
1293861919	1294135765	1293855336
1293862496	1294135933	1293852189
1293860455	1294135690	1293854689
1293862268	1294138755	1293853787
1293859416	1294137482	1293848075
1293856538	1294137715	1293850346
1293858760	1294137794	1293849559
1293858142	1294137602	1293849204
1293857490	1294137519	1293848792
1293857293	1294138014	1293848596
1293856855	1294137768	1293848133
1293856266	1294137967	1293848097
1293855830	1294137331	1293847373
1293855780	1294138080	1293847370
1293853768	1294137610	1293846872
1293853718	1294138864	1293846966
1293854827	1294136693	1293847115
1293855873	1294136601	1293846287
1293854024	1294139146	1293845735
1293854072	1294138696	1293841459
1293853776	1294140884	1293844239
1293854139	1294139932	1293847051
1293851613	1294142366	1293844501
1293848138	1294140714	1293843453
1293852006	1294141645	1293840906
1293852473	1294139402	1293844692
1293851476	1294141793	1293844700
1293851321	1294141105	1293843272
1293850905	1294141680	1293843024
1293850506	1294141749	1293842529
1293850886	1294142095	1293842429
1293850040	1294142236	1293841968
1293850342	1294142577	1293841932
1293849723	1294142848	1293841554
1293849224	1294143023	1293841295
1293848391	1294144749	1293841687
1293846851	1294143636	1293840484
1293848781	1294142887	1293841525
1293848928	1294142208	1293839750
1293848898	1294143471	1293840128
1293847733	1294142929	1293836921
1293847518	1294144951	1293839325
1293846951	1294147249	1293839431
1293848872	1294144830	1293836980
1293848265	1294145565	1293838510
1293847176	1294148567	1293838718
1293847748	1294146371	1293837865
1293846178	1294145060	1293837865
1293845919	1294146430	1293838111
1293845676	1294146515	1293837699
1293845919	1294146622	1293837631
1293845477	1294146961	1293837644
1293845607	1294147481	1293837798
1293845000	1294147266	1293837167
1293845048	1294147386	1293837287
1293844795	1294147574	1293836794
1293844602	1294147478	1293837035
1293843664	1294149210	1293835232
1293842686	1294148037	1293837665
1293842606	1294148035	1293838354
1293844340	1294146266	1293835499
1293844794	1294148777	1293832709
1293845103	1294147082	1293833716
1293842168	1294147476	1293836378
1293844220	1294150206	1293837806
1293845876	1294150408	1293835425
1293842104	1294150643	1293833142
1293843291	1294151217	1293836646
1293843493	1294151787	1293836646
1293843098	1294150998	1293836851
1293842579	1294150492	1293836332
1293842572	1294150734	1293836205
1293842072	1294150652	1293836619
1293841828	1294150756	1293836110
1293842047	1294151298	1293836665
1293842120	1294151031	1293836594
1293841534	1294151704	1293837089
1293840777	1294153303	1293836860
1293842144	1294152857	1293836931
1293842121	1294151702	1293834265
1293840037	1294149450	1293835496
1293840760	1294151290	1293836627
1293841404	1294154812	1293837752
1293839206	1294156745	1293838269
1293839551	1294152692	1293838350
1293840601	1294152586	1293837934
1293843132	1294154628	1293835589
1293840129	1294150178	1293834195
1293840364	1294153866	1293835883
1293839777	1294152918	1293835789
1293840194	1294152998	1293838992
1293839851	1294153130	1293839010
1293840186	1294153367	1293839586
1293839203	1294152673	1293838890
1293839697	1294152941	1293839625
1293839402	1294152552	1293839522
1293839378	1294152648	1293839786
1293839427	1294152430	1293839883
1293839274	1294149985	1293840427
1293840324	1294152810	1293840756
1293840515	1294151131	1293838544
1293839952	1294154046	1293837958
1293840208	1294151522	1293842370
1293841120	1294146623	1293841240
1293838026	1294150551	1293842351
1293839039	1294150880	1293841730
1293837465	1294151590	1293840852
1293838824	1294148199	1293838945
1293839595	1294150112	1293839330
1293839396	1294149200	1293842485
1293837704	1294147551	1293842485
1293838722	1294149203	1293842854
1293838274	1294148634	1293843103
1293838697	1294148874	1293843286
1293838905	1294148224	1293843590
1293838304	1294148104	1293843302
1293838556	1294147924	1293844010
1293838209	1294147284	1293843663
1293838371	1294147616	1293845266
1293837855	1294147940	1293844029
1293838372	1294150882	1293844763
1293838555	1294149921	1293844033
1293839258	1294148916	1293844280
1293836929	1294146127	1293842936
1293837112	1294143220	1293847107
1293838872	1294146951	1293844926
1293839350	1294147874	1293841921
1293837680	1294145837	1293844576
1293839389	1294147063	1293848879
1293838634	1294145697	1293844280
1293834578	1294145537	1293845776
1293838376	1294144956	1293845776
1293838007	1294144620	1293845671
1293837934	1294143883	1293845790
1293837860	1294144270	1293845717
1293837831	1294144095	1293845639
1293837530	1294143700	1293845891
1293837836	1294143693	1293845765
1293838028	1294143405	1293846270
1293838129	1294143318	1293846250
1293838780	1294143740	1293846253
1293838278	1294143303	1293846639
1293838525	1294140952	1293846214
1293839262	1294144056	1293844956
1293839856	1294146070	1293848049
1293840602	1294143569	1293845719
1293838166	1294146506	1293849146
1293838010	1294142649	1293845650
1293837993	1294144335	1293846474
1293839542	1294143477	1293849201
1293838844	1294146699	1293851050
1293839480	1294143335	1293848896
1293839249	1294142964	1293848980
1293838761	1294142914	1293849068
1293839065	1294143464	1293849108
1293838928	1294143306	1293848754
1293838919	1294143547	1293848986
1293839062	1294143573	1293849393
1293838826	1294143606	1293848965
1293838896	1294143467	1293849251
1293838528	1294143895	1293851671
1293837623	1294142191	1293849565
1293840075	1294143222	1293846082
1293839872	1294144314	1293850155
1293836402	1294144915	1293847791
1293840930	1294143903	1293847537
1293838101	1294140114	1293850162
1293839022	1294143503	1293853245
1293837704	1294143514	1293850101
1293839860	1294143676	1293851849
1293838607	1294143923	1293851005
1293839232	1294143905	1293848687
1293838848	1294143971	1293850260
1293839725	1294144342	1293851282
1293840002	1294144401	1293850982
1293840179	1294144377	1293851472
1293840092	1294144299	1293851866
1293840479	1294144625	1293851676
1293840444	1294144185	1293851976
1293840421	1294144279	1293852458
1293840502	1294143984	1293852131
1293840797	1294146103	1293852426
1293839395	1294143394	1293852224
1293841677	1294145863	1293854532
1293839064	1294142824	1293852831
1293842727	1294141726	1293853684
1293842402	1294143163	1293851268
1293841884	1294143100	1293851303
1293838317	1294143501	1293852228
1293839071	1294146066	1293852069
1293840928	1294143721	1293855415
1293840009	1294142321	1293851109
1293840750	1294144316	1293852962
1293838497	1294142593	1293852962
1293840177	1294144334	1293853104
1293840019	1294143676	1293852730
1293839947	1294143700	1293853114
1293839714	1294143440	1293852832
1293839639	1294142988	1293852662
1293839588	1294142905	1293852971
1293839646	1294143233	1293852837
1293839984	1294142756	1293852982
1293840161	1294142942	1293852799
1293839081	1294140033	1293850205
1293838566	1294142918	1293853343
1293840592	1294141935	1293852846
1293839167	1294140516	1293851060
1293840376	1294141166	1293850227
1293837453	1294142436	1293854608
1293836508	1294139725	1293852822
1293837049	1294142853	1293851418
1293837558	1294138856	1293849596
1293837187	1294139834	1293843337
1293836579	1294139325	1293850729
1293837107	1294139357	1293850729
1293837134	1294139554	1293850372
1293837083	1294139054	1293850202
1293837104	1294138851	1293850174
1293836955	1294138938	1293850242
1293836807	1294138761	1293849805
1293836722	1294138606	1293849720
1293836844	1294138620	1293849747
1293836582	1294138855	1293849436
1293836466	1294137329	1293849440
1293836602	1294140786	1293851258
1293836321	1294139059	1293849752
1293836474	1294136674	1293850627
1293836769	1294138698	1293846019
1293835513	1294138331	1293850026
1293836108	1294138637	1293848987
1293837033	1294139563	1293846956
1293835987	1294137006	1293851076
1293839057	1294136398	1293848836
1293837679	1294136757	1293850486
1293837320	1294136592	1293849585
1293840502	1294139310	1293849585
1293841564	1294137866	1293852352
1293842909	1294138082	1293853193
1293844873	1294137621	1293854508
1293846428	1294137617	1293855438
1293848591	1294137230	1293857025
1293851008	1294136925	1293858505
1293854150	1294136966	1293860589
1293856675	1294136241	1293862561
1293859840	1294137554	1293862651
1293862997	1294137648	1293864414
1293867084	1294135094	1293866555
1293872035	1294135520	1293870017
1293874029	1294135498	1293872323
1293876977	1294133716	1293875320
1293881034	1294132117	1293879136
1293885387	1294133117	1293880629
1293889305	1294131501	1293881280
1293893389	1294133233	1293885580
1293897549	1294130241	1293886881
1293898688	1294128795	1293890893
1293904564	1294131615	1293890893
1293913123	1294131047	1293895992
1293917567	1294130885	1293898369
1293920962	1294130592	1293900251
1293924926	1294130595	1293901981
1293928014	1294129612	1293903749
1293932476	1294129426	1293905758
1293936513	1294129417	1293907946
1293940201	1294129122	1293910120
1293943168	1294128904	1293911840
1293945793	1294128164	1293913096
1293950995	1294128362	1293916853
1293952574	1294128575	1293917426
1293955121	1294128876	1293916488
1293959662	1294127308	1293918915
1293963999	1294130118	1293923154
1293966184	1294127146	1293922003
1293970528	1294124532	1293924639
1293971189	1294125219	1293926020
1293974720	1294125768	1293924074
1293975983	1294128408	1293930885
1293982312	1294125010	1293930387
1293982920	1294125082	1293931984
1293984021	1294123768	1293931937
1293986240	1294123979	1293933072
1293987554	1294123436	1293933811
1293989290	1294123494	1293934826
1293990888	1294123147	1293935534
1293992212	1294123107	1293935870
1293992876	1294122300	1293936586
1293993750	1294122434	1293937336
1293995288	1294120851	1293937744
1293996221	1294123686	1293938844
1293996292	1294121761	1293941006
1293995766	1294121177	1293940027
1293996734	1294122845	1293940081
1293998129	1294122465	1293939648
1293999798	1294120218	1293939084
1293996411	1294122118	1293938651
1293998023	1294122799	1293939468
1293997806	1294122148	1293938411
1293997840	1294120687	1293939336
1293997896	1294124558	1293940339
1293995884	1294122806	1293937937
1293995024	1294123374	1293937744
1293994249	1294123417	1293937210
1293992596	1294123588	1293936375
1293991441	1294123748	1293935558
1293991055	1294123878	1293935720
1293989432	1294124053	1293934459
1293987964	1294123758	1293933858
1293986906	1294123992	1293934027
1293982156	1294124654	1293930981
1293982024	1294123558	1293931546
1293984620	1294124333	1293930969
1293977406	1294124879	1293929690
1293979164	1294125191	1293925756
1293975345	1294124042	1293927870
1293974719	1294125954	1293924940
1293971470	1294126170	1293926110
1293968936	1294125294	1293924008
1293968157	1294125658	1293920871
1293967628	1294126134	1293922337
1293964881	1294125609	1293918688
1293960334	1294126203	1293917762
1293957775	1294125797	1293916382
1293955169	1294125646	1293914615
1293953409	1294126344	1293913791
1293951728	1294126637	1293912397
1293949758	1294127024	1293911099
1293947313	1294127052	1293909712
1293945084	1294127423	1293908276
1293942892	1294127404	1293906927
1293941282	1294127506	1293905556
1293938405	1294126216	1293903856
1293936063	1294128507	1293901058
1293935360	1294127430	1293902900
1293932393	1294127967	1293903128
1293930747	1294130431	1293900593
1293928548	1294130199	1293898132
1293926387	1294129688	1293895514
1293922951	1294130071	1293896308
1293923953	1294130053	1293895001
1293921039	1294134474	1293895138
1293918367	1294128598	1293889794
1293917352	1294131665	1293889794
1293913821	1294132574	1293887345
1293912083	1294132916	1293886855
1293910756	1294133200	1293885575
1293909110	1294133358	1293883953
1293908005	1294134218	1293883353
1293906270	1294134426	1293882315
1293905068	1294134786	1293881402
1293904858	1294134646	1293880255
1293901601	1294136158	1293880072
1293900832	1294135147	1293878054
1293901578	1294136392	1293877167
1293897408	1294134129	1293878762
1293898093	1294133851	1293872696
1293896260	1294137788	1293871992
1293894321	1294136706	1293874739
1293895137	1294138484	1293875316
1293896342	1294139146	1293873230
1293891566	1294138001	1293870568
1293889649	1294140439	1293873359
1293890684	1294138678	1293870825
1293888869	1294137925	1293870825
1293888183	1294140463	1293869106
1293887183	1294141109	1293868202
1293886523	1294140902	1293867615
1293885706	1294141070	1293867591
1293885185	1294141478	1293866855
1293884664	1294141988	1293866812
1293883826	1294142072	1293866408
1293883035	1294143078	1293866264
1293881864	1294141664	1293864950
1293882243	1294142691	1293862133
1293881439	1294141186	1293864501
1293879644	1294141502	1293862970
1293878608	1294143840	1293863135
1293880798	1294145945	1293865373
1293877222	1294145259	1293861533
1293879788	1294145803	1293859870
1293878213	1294146563	1293864518
1293877959	1294144875	1293862462
1293875540	1294146247	1293865160
1293876505	1294145225	1293861752
1293875615	1294146406	1293861752
1293875373	1294146939	1293861990
1293874991	1294147411	1293861872
1293874607	1294147171	1293861464
1293873952	1294147309	1293861338
1293873372	1294147343	1293861407
1293872680	1294146824	1293860980
1293872420	1294146522	1293861008
1293872324	1294146931	1293861080
1293871281	1294148043	1293862752
1293869705	1294146955	1293858941
1293871173	1294145845	1293858366
1293870287	1294148502	1293861661
1293868551	1294143353	1293861415
1293870353	1294145948	1293856634
1293868174	1294146551	1293861278
1293872286	1294146109	1293860874
1293868391	1294145999	1293856955
1293869256	1294143689	1293860246
1293870604	1294147334	1293861234
1293870280	1294145818	1293861491
1293869208	1294146188	1293861904
1293869733	1294146536	1293862837
1293869530	1294146038	1293862971
1293869801	1294146162	1293863506
1293869722	1294146088	1293863643
1293869888	1294146985	1293864169
1293870215	1294146748	1293864112
1293870863	1294147423	1293865000
1293871164	1294147792	1293865638
1293871495	1294148049	1293867026
1293872462	1294147431	1293865422
1293871759	1294148386	1293866906
1293872582	1294147768	1293867032
1293874857	1294152427	1293869211
1293873167	1294149161	1293870836
1293873204	1294151620	1293871474
1293875083	1294152061	1293868043
1293876084	1294149755	1293870294
1293874796	1294151146	1293871192
1293875407	1294151282	1293873509
1293874618	1294152424	1293871182
1293877097	1294153515	1293872220
1293877609	1294153639	1293872371
1293878636	1294154305	1293873014
1293879221	1294154689	1293873502
1293880021	1294155724	1293873822
1293880557	1294155894	1293874046
1293881935	1294156758	1293874703
1293882170	1294156989	1293875347
1293882653	1294156958	1293875998
1293881436	1294157029	1293875622
1293883042	1294156390	1293876964
1293884714	1294160940	1293876040
1293884579	1294159687	1293880014
1293887773	1294158370	1293876216
1293886561	1294159505	1293880483
1293887484	1294159649	1293881404
1293887387	1294160415	1293879867
1293891152	1294158200	1293882022
1293891935	1294158427	1293881219
1293891653	1294160020	1293882234
1293890017	1294160551	1293882631
1293891786	1294160989	1293882631
1293892636	1294160068	1293883050
1293893268	1294160166	1293883946
1293894105	1294160157	1293884639
1293894688	1294160089	1293884645
1293895835	1294160616	1293885863
1293896810	1294160088	1293886166
1293896914	1294159703	1293886439
1293898077	1294159606	1293887361
1293898257	1294158992	1293885763
1293899726	1294160282	1293888073
1293899276	1294159077	1293890482
1293899157	1294158094	1293888658
1293902751	1294157713	1293889416
1293903872	1294161993	1293889913
1293900953	1294156865	1293888627
1293903040	1294156558	1293893213
1293902239	1294160744	1293891210
1293903648	1294159267	1293888801
1293904809	1294158080	1293891378
1293905548	1294155576	1293893960
1293906118	1294157588	1293893960
1293907194	1294155657	1293892658
1293907855	1294156124	1293893271
1293908308	1294156057	1293893580
1293909284	1294156065	1293894292
1293909558	1294154942	1293893967
1293910385	1294155232	1293894792
1293910738	1294155406	1293894375
1293911262	1294155267	1293894949
1293911413	1294155151	1293894787
1293912510	1294155880	1293895835
1293912817	1294154907	1293895662
1293911832	1294153708	1293901116
1293911766	1294152749	1293896029
1293912782	1294153162	1293899111
1293914265	1294154503	1293896077
1293917166	1294151779	1293896961
1293912945	1294154301	1293895262
1293914396	1294156083	1293898058
1293915879	1294153438	1293897042
1293916189	1294153117	1293897092
1293916169	1294154341	1293897092
1293915752	1294154712	1293897082
1293916089	1294154614	1293896626
1293916804	1294154989	1293897126
1293916751	1294154997	1293897050
1293916920	1294155357	1293896617
1293916854	1294155140	1293896793
1293916399	1294155104	1293896219
1293916752	1294155256	1293897003
1293916254	1294156483	1293896073
1293919166	1294157007	1293896460
1293916981	1294158916	1293896607
1293915431	1294157106	1293895561
1293915580	1294157959	1293895398
1293918302	1294158489	1293897759
1293914981	1294159919	1293895784
1293916291	1294160333	1293894116
1293916939	1294157887	1293894884
1293917683	1294159360	1293897982
1293916056	1294160708	1293896259
1293914529	1294158213	1293897656
1293915243	1294164400	1293897656
1293914846	1294164584	1293895817
1293914631	1294164264	1293895122
1293913677	1294164290	1293894816
1293914312	1294165346	1293894538
1293914018	1294165529	1293894388
1293912868	1294165747	1293893432
1293912684	1294166816	1293893463
1293911973	1294166367	1293892849
1293912975	1294166724	1293892362
1293911900	1294168198	1293892055
1293910284	1294167452	1293892457
1293910847	1294173432	1293893332
1293912264	1294170044	1293894389
1293909591	1294171316	1293893373
1293909222	1294173006	1293892886
1293908511	1294171764	1293889530
1293907207	1294172289	1293888491
1293908270	1294172442	1293890442
1293909794	1294173689	1293889371
1293908165	1294173802	1293889594
1293906251	1294175376	1293890393
1293906112	1294175487	1293889797
1293905194	1294175424	1293889048
1293904906	1294175713	1293889216
1293904261	1294176066	1293889003
1293903588	1294176670	1293888642
1293902499	1294175936	1293887771
1293902071	1294176287	1293888087
1293900433	1294175840	1293888660
1293901986	1294178438	1293887979
1293899380	1294177582	1293886742
1293901202	1294177134	1293887387
1293897690	1294176942	1293887045
1293900483	1294175336	1293887172
1293897500	1294178440	1293887986
1293896002	1294176392	1293883365
1293892850	1294177687	1293885138
1293896805	1294175140	1293884120
1293895160	1294176878	1293883484
1293896837	1294177190	1293884293
1293892703	1294177198	1293884293
1293892657	1294177020	1293882878
1293892076	1294177416	1293882537
1293891768	1294177500	1293882373
1293890580	1294176980	1293881666
1293889598	1294176654	1293881477
1293889041	1294176670	1293880920
1293888674	1294176837	1293880360
1293888056	1294176838	1293878638
1293887767	1294176074	1293880678
1293887309	1294175782	1293880006
1293887046	1294175756	1293877388
1293888206	1294175454	1293875063
1293885965	1294176620	1293874985
1293883016	1294174750	1293879220
1293882763	1294175100	1293875436
1293882762	1294175970	1293875987
1293880941	1294174610	1293878058
1293882197	1294176805	1293874052
1293881314	1294176783	1293877902
1293881525	1294175470	1293875817
1293879586	1294175550	1293875766
1293879177	1294175817	1293875934
1293878857	1294176327	1293875781
1293877910	1294176232	1293875483
1293877826	1294176219	1293874799
1293877516	1294176212	1293874922
1293876806	1294176471	1293874787
1293876019	1294176333	1293874337
1293876455	1294176901	1293873956
1293875465	1294176120	1293874720
1293874616	1294177345	1293874400
1293873545	1294172655	1293874386
1293872250	1294177041	1293872298
1293874294	1294174877	1293874342
1293872667	1294178313	1293874133
1293872578	1294177452	1293874524
1293873205	1294176268	1293872772
1293871772	1294177299	1293872181
1293872790	1294177659	1293872430
1293870646	1294178946	1293875163
1293869096	1294176877	1293871977
1293869927	1294177068	1293872282
1293868454	1294176078	1293871169
1293868950	1294176733	1293871400
1293867940	1294176157	1293870967
1293867782	1294176005	1293871074
1293867778	1294176044	1293870877
1293867669	1294176081	1293871537
1293867155	1294175821	1293871288
1293866502	1294175595	1293871139
1293866427	1294175410	1293870247
1293865653	1294175162	1293870579
1293866720	1294173883	1293869531
1293866639	1294172829	1293872261
1293865540	1294171970	1293872003
1293862388	1294171982	1293870701
1293863756	1294171050	1293872333
1293865779	1294176225	1293869215
1293863157	1294174290	1293872479
1293863856	1294173130	1293869166
1293861953	1294172543	1293869815
1293861934	1294172720	1293869815
1293861262	1294172719	1293869935
1293861171	1294172631	1293869965
1293861008	1294172928	1293869633
1293860419	1294172627	1293869550
1293860262	1294172643	1293869704
1293860246	1294173024	1293869978
1293859349	1294172428	1293869439
1293859659	1294172217	1293869414
1293860887	1294172545	1293869128
1293857495	1294173497	1293869339
1293858373	1294173793	1293869617
1293859365	1294175500	1293871619
1293859667	1294172675	1293872328
1293857615	1294173233	1293871429
1293857129	1294171110	1293868541
1293858483	1294171638	1293870520
1293857476	1294173118	1293870547
1293856232	1294171111	1293867596
1293858480	1294172608	1293869171
1293857180	1294171263	1293869500
1293856588	1294171125	1293869249
1293855974	1294170466	1293869140
1293856390	1294170348	1293869052
1293856168	1294170243	1293868854
1293856380	1294170112	1293869283
1293856286	1294169410	1293868900
1293855898	1294169159	1293868703
1293855988	1294168720	1293869010
1293855842	1294168868	1293869033
1293855480	1294168223	1293868623
1293856174	1294168952	1293870422
1293853581	1294168855	1293868692
1293855094	1294165249	1293870999
1293855349	1294168282	1293869548
1293855082	1294166031	1293867768
1293853582	1294164624	1293866987
1293855662	1294162439	1293869958
1293854070	1294164289	1293869253
1293854815	1294163151	1293867118
1293854513	1294161756	1293867439
1293854109	1294161381	1293866482
1293854244	1294160570	1293866545
1293854406	1294159843	1293866058
1293854046	1294158836	1293866034
1293854902	1294158762	1293866146
1293855166	1294158976	1293866603
1293855119	1294157772	1293866124
1293855445	1294158141	1293866305
1293855317	1294157538	1293866177
1293855938	1294157767	1293866390
1293854975	1294155327	1293866339
1293854426	1294154521	1293865382
1293858072	1294155524	1293867178
1293856325	1294155549	1293866440
1293853126	1294156953	1293866509
1293855489	1294156810	1293866276
1293855912	1294155471	1293864369
1293856049	1294157920	1293866547
1293854528	1294158324	1293863898
1293856043	1294155676	1293868680
1293857633	1294157890	1293865247
1293856645	1294155404	1293865247
1293856454	1294155188	1293864479
1293856474	1294154600	1293864210
1293856910	1294154972	1293864527
1293856403	1294154835	1293864284
1293857219	1294154931	1293864259
1293856819	1294154257	1293864147
1293856512	1294153711	1293863192
1293857020	1294153725	1293863460
1293857133	1294153748	1293862900
1293855646	1294153046	1293863959
1293856982	1294152134	1293864191
1293858808	1294151389	1293864070
1293856730	1294151595	1293862400
1293856737	1294151332	1293861687
1293856651	1294151230	1293862514
1293856077	1294149925	1293861123
1293855533	1294147931	1293860987
1293855784	1294150012	1293861118
1293855096	1294151787	1293860862
1293853684	1294150363	1293861169
1293856102	1294149923	1293860523
1293855937	1294149408	1293860550
1293855493	1294148914	1293859746
1293855761	1294148998	1293859461
1293855954	1294148971	1293859678
1293855797	1294148672	1293859353
1293855091	1294148822	1293859512
1293855066	1294148488	1293858790
1293855729	1294148659	1293859261
1293857172	1294148225	1293860752
1293854952	1294149768	1293858267
1293852628	1294148547	1293858490
1293854887	1294146479	1293855416
1293853678	1294145924	1293856994
1293854121	1294142936	1293855827
1293852788	1294147320	1293855720
1293854161	1294144160	1293858078
1293852492	1294148640	1293853213
1293850668	1294146022	1293853575
1293855604	1294146124	1293855524
1293851409	1294144563	1293854244
1293851142	1294143585	1293853737
1293850795	1294143257	1293852861
1293850208	1294142881	1293852707
1293849574	1294142185	1293852313
1293849642	1294142464	1293852044
1293849037	1294141776	1293851367
1293848427	1294141014	1293850493
1293848739	1294140798	1293850829
1293847623	1294142104	1293850098
1293848220	1294141372	1293848100
1293846772	1294138460	1293849199
1293845418	1294138987	1293848566
1293847371	1294141023	1293848404
1293846715	1294140407	1293847436
1293846384	1294140852	1293849027
1293847618	1294139935	1293848939
1293844116	1294139362	1293850460
1293844589	1294139342	1293847977
1293843074	1294137134	1293846318
1293843140	1294138094	1293846762
1293844005	1294138058	1293846624
1293843279	1294137379	1293845802
1293843372	1294137536	1293846567
1293843426	1294136868	1293846142
1293843293	1294136715	1293846008
1293843645	1294136593	1293845808
1293843767	1294136180	1293846338
1293843567	1294135632	1293846691
1293844682	1294135096	1293845090
1293845515	1294136776	1293847941
1293843757	1294134603	1293847385
1293847116	1294137597	1293851153
1293847455	1294136344	1293849281
1293850665	1294136416	1293850786
1293851503	1294134284	1293853113
1293853823	1294136599	1293853679
1293851701	1294133449	1293855834
1293859771	1294134856	1293855686
1293859867	1294130483	1293860804
1293864158	1294131090	1293864019
1293866886	1294131219	1293864027
1293873914	1294131684	1293869493
1293877117	1294131112	1293871494
1293880560	1294130776	1293874073
1293884639	1294131132	1293876782
1293887810	1294130195	1293879401
1293891420	1294130153	1293881641
1293894838	1294129629	1293884146
1293898424	1294129446	1293886266
1293901975	1294128762	1293890995
1293907716	1294129465	1293890993
1293907434	1294129492	1293894412
1293913260	1294123816	1293895599
1293914155	1294128768	1293898754
1293922139	1294129033	1293900515
1293923634	1294125824	1293902706
1293927918	1294125510	1293905741
1293930633	1294127720	1293907015
1293932267	1294127472	1293909371
1293937312	1294129090	1293913310
1293940838	1294127928	1293914253
1293943997	1294127006	1293914253
1293950514	1294127107	1293917767
1293953584	1294126944	1293919898
1293955908	1294126589	1293921143
1293958719	1294126469	1293922776
1293961687	1294126344	1293924373
1293964678	1294126593	1293925875
1293967195	1294126320	1293927335
1293968275	1294126244	1293928897
1293971479	1294127320	1293930416
1293973742	1294126187	1293929870
1293976723	1294125741	1293934362
1293977792	1294122580	1293935360
1293979124	1294124459	1293933762
1293982368	1294125591	1293935300
1293982985	1294125482	1293935150
1293983001	1294122608	1293936105
1293983711	1294125172	1293935468
1293987225	1294127845	1293937204
1293989816	1294124627	1293936621
1293990380	1294125440	1293939588
1293991250	1294125412	1293939691
1293991564	1294125104	1293940123
1293991833	1294124960	1293939961
1293993049	1294125029	1293940477
1293993257	1294125042	1293940952
1293993570	1294125525	1293940808
1293993373	1294125066	1293940874
1293993411	1294124637	1293940484
1293994463	1294124944	1293940526
1293993221	1294124475	1293940195
1293993145	1294125053	1293939660
1293994288	1294125745	1293939480
1293993930	1294125881	1293937396
1293991497	1294125709	1293940465
1293991095	1294121484	1293940880
1293991010	1294124400	1293937985
1293989299	1294123415	1293936922
1293987889	1294125810	1293939048
1293984403	1294123488	1293937072
1293985139	1294122702	1293940466
1293987184	1294124708	1293938844
1293983059	1294124555	1293933804
1293981711	1294125023	1293933732
1293980319	1294125128	1293933203
1293978853	1294124619	1293931978
1293977640	1294125086	1293931390
1293976259	1294125418	1293930488
1293974727	1294124818	1293929077
1293972823	1294124957	1293928254
1293971591	1294125645	1293926903
1293968403	1294124937	1293927509
1293967941	1294123712	1293923754
1293966216	1294126549	1293924601
1293963814	1294125516	1293925058
1293961856	1294122672	1293921682
1293958738	1294124092	1293920078
1293957452	1294125757	1293919611
1293956179	1294125957	1293917952
1293956990	1294124583	1293918114
1293953507	1294125411	1293917271
1293951007	1294127832	1293914451
1293949505	1294126532	1293914451
1293945343	1294126928	1293912236
1293943084	1294126545	1293911058
1293941865	1294127019	1293910173
1293939708	1294127047	1293908858
1293937510	1294127325	1293907716
1293935895	1294127404	1293906031
1293934422	1294128015	1293905349
1293931786	1294129214	1293903915
1293928170	1294127974	1293902245
1293929828	1294128240	1293902389
1293928187	1294127617	1293900651
1293924199	1294128718	1293898778
1293923863	1294128790	1293897505
1293920338	1294128114	1293896288
1293917027	1294127213	1293897181
1293916679	1294126432	1293895920
1293917105	1294132919	1293896874
1293912269	1294126160	1293894153
1293913728	1294130608	1293891742
1293910795	1294128385	1293890779
1293909784	1294127150	1293890779
1293907002	1294129009	1293889078
1293905781	1294129625	1293888409
1293904214	1294129304	1293887539
1293902394	1294129020	1293886512
1293901481	1294129620	1293885815
1293900212	1294129655	1293885171
1293898478	1294129356	1293883989
1293897318	1294129686	1293884127
1293894678	1294130252	1293882329
1293894909	1294131101	1293881694
1293894599	1294129168	1293882298
1293891256	1294128797	1293880395
1293891538	1294126990	1293879788
1293893169	1294129782	1293879306
1293891480	1294129011	1293878914
1293889401	1294132702	1293877363
1293888499	1294129594	1293880882
1293888365	1294129444	1293876448
1293886717	1294131597	1293875474
1293882764	1294129762	1293875602
1293884156	1294129889	1293875602
1293881977	1294129891	1293873879
1293881374	1294130066	1293873853
1293880494	1294129269	1293872854
1293879879	1294129697	1293872983
1293878474	1294128985	1293872035
1293877404	1294128567	1293871037
1293877184	1294128941	1293871081
1293876862	1294128969	1293870903
1293876004	1294128635	1293870381
1293876233	1294128190	1293869961
1293874413	1294128771	1293869728
1293873950	1294128334	1293870682
1293871314	1294128456	1293870858
1293875343	1294129225	1293868519
1293875281	1294126984	1293868986
1293872152	1294128828	1293868836
1293873519	1294130372	1293870275
1293872775	1294129625	1293867441
1293873031	1294129649	1293868418
1293871291	1294130071	1293866762
1293870533	1294129409	1293867530
1293871281	1294130022	1293868110
1293870557	1294130055	1293867482
1293870525	1294130033	1293867017
1293869935	1294130577	1293866932
1293869804	1294130322	1293866080
1293868653	1294130193	1293866298
1293868835	1294130728	1293866072
1293869574	1294130193	1293866235
1293868438	1294130621	1293866516
1293868907	1294129913	1293866120
1293865747	1294130623	1293866107
1293866675	1294134251	1293864152
1293865486	1294129577	1293864141
1293865019	1294129926	1293864586
1293863002	1294130664	1293863843
1293865941	1294129417	1293863226
1293864577	1294132163	1293861934
1293864768	1294129039	1293860611
1293867200	1294132847	1293862034
1293863912	1294131302	1293861875
1293863382	1294131202	1293861676
1293862621	1294130771	1293860915
1293862555	1294130994	1293861065
1293862640	1294131438	1293861078
1293862371	1294131018	1293860858
1293862134	1294130647	1293860332
1293862468	1294131593	1293860666
1293862102	1294130841	1293860156
1293862238	1294131514	1293859138
1293862579	1294129000	1293860825
1293862187	1294130948	1293859087
1293863500	1294131044	1293864052
1293862818	1294127705	1293860824
1293861907	1294131184	1293861114
1293864251	1294132058	1293863626
1293863191	1294130555	1293863575
1293864156	1294129077	1293862546
1293865221	1294133211	1293861737
1293861580	1294129000	1293861796
1293866611	1294131822	1293863151
1293865042	1294129371	1293861078
1293865416	1294130197	1293862437
1293865605	1294130110	1293863154
1293866281	1294130053	1293863422
1293866699	1294129594	1293863792
1293867608	1294129675	1293864437
1293867645	1294129398	1293864401
1293868148	1294129378	1293864976
1293867961	1294128786	1293864742
1293866470	1294126921	1293864596
1293868956	1294128686	1293867754
1293869487	1294128674	1293864033
1293869826	1294129581	1293865045
1293870854	1294130413	1293864007
1293870448	1294129542	1293866339
1293872173	1294128139	1293867848
1293870627	1294127349	1293867503
1293874227	1294128030	1293867836
1293871333	1294125230	1293870035
1293873996	1294128770	1293869119
1293870826	1294125042	1293869287
1293874738	1294127076	1293869284
1293874920	1294126049	1293869033
1293875888	1294126291	1293869977
1293875879	1294125863	1293869584
1293876915	1294126119	1293869899
1293877310	1294125896	1293870462
1293878187	1294125643	1293871147
1293878464	1294125484	1293870704
1293879701	1294125016	1293871004
1293879530	1294127357	1293871192
1293878467	1294124633	1293873493
1293880720	1294127126	1293873824
1293879251	1294125047	1293872547
1293881798	1294123701	1293873628
1293882133	1294124472	1293872642
1293881828	1294123297	1293873106
1293885073	1294122020	1293871546
1293883918	1294123299	1293874932
1293884100	1294124578	1293869154
1293884287	1294124931	1293873931
1293882940	1294124847	1293874546
1293886231	1294124649	1293874914
1293886474	1294124856	1293874869
1293886686	1294124821	1293874985
1293886820	1294124994	1293875192
1293887124	1294124684	1293874942
1293887256	1294124795	1293875242
1293887641	1294124767	1293874955
1293887604	1294125120	1293875277
1293888324	1294125507	1293875517
1293889237	1294125171	1293876358
1293889663	1294125717	1293875463
1293889700	1294124694	1293876893
1293890217	1294127565	1293874743
1293889589	1294124691	1293875509
1293887191	1294125038	1293878829
1293887457	1294128946	1293875180
1293887748	1294123989	1293875638
1293887722	1294125149	1293875709
1293888290	1294126833	1293879640
1293890366	1294122698	1293875468
1293889419	1294125127	1293874066
1293889035	1294125824	1293875027
1293888830	1294125623	1293875110
1293889002	1294126139	1293875042
1293888617	1294126309	1293874825
1293888715	1294126615	1293875164
1293888314	1294126737	1293874811
1293888332	1294126682	1293874733
1293888283	1294127023	1293874875
1293887624	1294123570	1293873808
1293888319	1294126243	1293874479
1293886869	1294125689	1293873270
1293888904	1294127803	1293871220
1293884992	1294130935	1293875261
1293888301	1294129155	1293874341
1293885022	1294125967	1293875437
1293886448	1294127242	1293873666
1293885582	1294128085	1293873304
1293882877	1294130505	1293872041
1293882730	1294129409	1293872327
1293884438	1294126422	1293872497
1293882092	1294125101	1293869024
1293883166	1294128004	1293870937
1293882790	1294128485	1293871257
1293882515	1294128275	1293870430
1293882241	1294129026	1293870612
1293881820	1294128895	1293870263
1293880749	1294128649	1293869721
1293880477	1294128528	1293869232
1293879982	1294128524	1293868786
1293877015	1294128847	1293868797
1293877099	1294128474	1293865687
1293878580	1294130110	1293867024
1293877898	1294126799	1293867447
1293879556	1294126798	1293868143
1293876807	1294128316	1293868878
1293877439	1294129448	1293865378
1293875975	1294129516	1293867398
1293874744	1294128666	1293865422
1293875390	1294128891	1293865684
1293873956	1294131055	1293865162
1293873554	1294128152	1293863978
1293872507	1294128771	1293863978
1293871302	1294129072	1293863205
1293871130	1294129009	1293862961
1293870614	1294129428	1293862878
1293870338	1294129223	1293862386
1293869806	1294129520	1293862214
1293869118	1294128919	1293861381
1293868598	1294129251	1293861294
1293868250	1294129553	1293861161
1293866374	1294129290	1293859526
1293867043	1294130649	1293860628
1293866936	1294128471	1293859824
1293865893	1294128696	1293859910
1293863941	1294125086	1293858270
1293862955	1294128620	1293859639
1293864242	1294128600	1293857394
1293865113	1294129782	1293857665
1293862727	1294128415	1293856408
1293862580	1294126931	1293855516
1293863487	1294129520	1293856447
1293861101	1294128532	1293853768
1293860231	1294127447	1293853768
1293859513	1294129647	1293854972
1293858780	1294129492	1293854287
1293858203	1294129588	1293854166
1293857583	1294129596	1293853667
1293857133	1294129553	1293853049
1293856675	1294129701	1293852686
1293855934	1294129640	1293852426
1293855032	1294129341	1293851740
1293854214	1294129662	1293853517
1293852891	1294130553	1293850921
1293853473	1294127340	1293851936
1293854193	1294131739	1293851382
1293851944	1294131108	1293849757
1293852658	1294131518	1293848068
1293852541	1294129847	1293849009
1293850553	1294129979	1293848943
1293852691	1294131012	1293850457
1293849931	1294131427	1293845486
1293850039	1294130269	1293847660
1293849877	1294132676	1293845301
1293848963	1294131975	1293848243
1293848017	1294131099	1293846863
1293848045	1294131853	1293847156
1293846868	1294131228	1293846556
1293846636	1294131608	1293846612
1293846349	1294131270	1293845916
1293845179	1294130894	1293844891
1293845834	1294131615	1293845425
1293844584	1294131021	1293844776
1293844131	1294130809	1293844756
1293844896	1294130656	1293847394
1293842606	1294128664	1293843976
1293840161	1294130833	1293842708
1293842482	1294132724	1293839887
1293843382	1294132962	1293845064
1293842212	1294130874	1293842837
1293840369	1294131112	1293842700
1293840990	1294131630	1293840702
1293839063	1294129461	1293841946
1293840179	1294134153	1293841861
1293839951	1294134992	1293841254
1293839163	1294131392	1293841254
1293838431	1294131097	1293840618
1293838022	1294131315	1293840929
1293837991	1294131359	1293840922
1293837594	1294131228	1293840453
1293837625	1294131208	1293840676
1293837033	1294131250	1293840204
1293836407	1294130820	1293840131
1293836579	1294131005	1293839678
1293836808	1294129743	1293838922
1293836740	1294132394	1293838782
1293837270	1294131071	1293841643
1293838060	1294131580	1293837988
1293837174	1294132368	1293838832
1293835450	1294127401	1293841865
1293833127	1294132065	1293839686
1293834624	1294132357	1293839429
1293832202	1294127864	1293838569
1293835311	1294131245	1293837065
1293833666	1294131831	1293837847
1293834644	1294131333	1293838751
1293834762	1294131407	1293838846
1293834442	1294131114	1293838719
1293834311	1294131101	1293838323
1293834082	1294131379	1293838695
1293833597	1294131274	1293838498
1293833558	1294130841	1293838388
1293833535	1294130929	1293838196
1293833283	1294130916	1293838113
1293833346	1294130201	1293838008
1293832693	1294131034	1293836682
1293834210	1294132871	1293838055
1293833844	1294132119	1293838674
1293831804	1294133598	1293838796
1293833268	1294132384	1293835766
1293833364	1294129915	1293839034
1293831637	1294129551	1293837715
1293833042	1294129651	1293837872
1293830561	1294130431	1293835343
1293827954	1294129594	1293836219
1293833899	1294131973	1293839425
1293831715	1294129188	1293837626
1293831191	1294131215	1293836885
1293831283	1294131134	1293837001
1293830956	1294131173	1293837035
1293830969	1294131473	1293837024
1293830895	1294130979	1293836613
1293830640	1294130979	1293836503
1293830975	1294131086	1293837151
1293830594	1294130872	1293836721
1293830893	1294130599	1293838317
1293829181	1294131409	1293836125
1293828052	1294131433	1293836701
1293829553	1294134129	1293836858
1293829139	1294131993	1293840335
1293830758	1294130575	1293838230
1293830744	1294128029	1293834299
1293831386	1294132331	1293836817
1293831202	1294132567	1293838458
1293829536	1294130625	1293836168
1293830256	1294128849	1293835085
1293830780	1294129489	1293838024
1293831104	1294132130	1293838024
1293829820	1294131121	1293837100
1293829698	1294130525	1293836762
1293829623	1294130673	1293837000
1293829496	1294130723	1293836392
1293829711	1294131062	1293836631
1293829427	1294130767	1293836779
1293829641	1294130579	1293836464
1293830055	1294130937	1293837096
1293830010	1294129083	1293836569
1293830888	1294131136	1293838913
1293830564	1294131634	1293834937
1293831524	1294131918	1293836377
1293829827	1294130645	1293836963
1293827120	1294132539	1293837692
1293830865	1294131470	1293837304
1293830950	1294131866	1293833184
1293829863	1294133950	1293836254
1293834086	1294130394	1293836945
1293829000	1294130293	1293836232
1293830080	1294129944	1293837191
1293829974	1294130549	1293835579
1293829805	1294130097	1293837349
1293830110	1294130470	1293837774
1293829697	1294129957	1293837337
1293829951	1294130254	1293837880
1293829465	1294129887	1293837394
1293830155	1294130387	1293837819
1293830031	1294129985	1293837599
1293829486	1294130011	1293837295
1293829684	1294130571	1293837205
1293830956	1294130302	1293836074
1293829722	1294130068	1293837002
1293830487	1294128760	1293836878
1293826312	1294130400	1293835995
1293831166	1294130857	1293835923
1293831534	1294129730	1293835138
1293827826	1294130601	1293838133
1293829160	1294132862	1293837305
1293828362	1294131630	1293834873
1293830303	1294131270	1293835468
1293829909	1294130894	1293836757
1293828537	1294130577	1293835817
1293828597	1294130221	1293835901
1293828610	1294130599	1293836226
1293827816	1294129880	1293835360
1293827905	1294130092	1293835185
1293827341	1294129656	1293834981
1293828150	1294130581	1293835142
1293827497	1294129660	1293834344
1293827586	1294130424	1293834674
1293827839	1294130651	1293832644
1293827912	1294131361	1293835601
1293828659	1294126897	1293835435
1293824974	1294128738	1293835282
1293828151	1294130234	1293833005
1293826417	1294129913	1293832496
1293826209	1294131198	1293831567
1293825650	1294130855	1293831945
1293826052	1294129520	1293832780
1293827641	1294130900	1293832879
1293826722	1294130879	1293829773
1293824478	1294129013	1293832203
1293824442	1294129865	1293832203
1293824550	1294130719	1293831613
1293824075	1294130798	1293831355
1293824148	1294130708	1293830971
1293823878	1294130188	1293830437
1293824003	1294130678	1293830562
1293823692	1294130324	1293830394
1293823563	1294130625	1293830363
1293824834	1294130686	1293830095
1293822978	1294133194	1293829874
1293824247	1294128572	1293830542
1293822883	1294132783	1293827857
1293823970	1294130763	1293828224
1293823232	1294130416	1293829744
1293821930	1294130664	1293829883
1293824119	1294131189	1293831159
1293825829	1294133561	1293831403
1293826971	1294132226	1293831584
1293824363	1294130509	1293830922
1293827424	1294131438	1293836122
1293829848	1294130234	1293835114
1293830933	1294129883	1293835114
1293834503	1294130308	1293839501
1293836590	1294130171	1293841227
1293839051	1294129880	1293843496
1293841562	1294129684	1293845430
1293845626	1294130241	1293848797
1293847459	1294128976	1293850078
1293850543	1294129308	1293852730
1293853588	1294128823	1293855102
1293857362	1294128002	1293857218
1293859944	1294127633	1293862274
1293863496	1294128078	1293863496
1293868991	1294126776	1293864955
1293871403	1294125910	1293870394
1293872254	1294129026	1293868386
1293878607	1294127338	1293879088
1293882750	1294128773	1293876455
1293885396	1294127849	1293878765
1293891890	1294126680	1293882519
1293894270	1294126966	1293887541
1293897402	1294126193	1293888494
1293899882	1294125043	1293888494
1293907369	1294125626	1293894202
1293909934	1294124586	1293895734
1293913675	1294124802	1293898442
1293916069	1294124001	1293900020
1293919486	1294123816	1293902188
1293922963	1294123959	1293904127
1293925150	1294123667	1293905401
1293928885	1294123664	1293907790
1293931294	1294123212	1293909670
1293934507	1294121506	1293911994
1293935666	1294125691	1293911664
1293938496	1294121560	1293914592
1293941168	1294123509	1293915507
1293944100	1294122600	1293918174
1293943967	1294120877	1293921478
1293947127	1294121721	1293918416
1293948664	1294118605	1293922283
1293950995	1294123010	1293925814
1293953674	1294121283	1293926500
1293956845	1294121834	1293926169
1293958438	1294122403	1293926169
1293961003	1294120621	1293929118
1293962499	1294121422	1293930277
1293963928	1294120922	1293930674
1293964966	1294120707	1293931089
1293965813	1294120543	1293931432
1293967249	1294120372	1293932098
1293967796	1294120654	1293932957
1293968337	1294118316	1293932801
1293969204	1294119528	1293933401
1293969004	1294119828	1293933035
1293969136	1294119544	1293935185
1293968481	1294121728	1293932969
1293972986	1294121663	1293935360
1293970401	1294120008	1293933810
1293970756	1294119501	1293933492
1293968534	1294120982	1293934489
1293970398	1294121219	1293933491
1293970178	1294118965	1293930922
1293969213	1294120246	1293934471
1293971521	1294121584	1293932357
1293968059	1294120236	1293932357
1293968121	1294121128	1293932128
1293966877	1294120840	1293931197
1293965981	1294121190	1293930086
1293965369	1294121179	1293930290
1293964541	1294121726	1293929269
1293962785	1294121159	1293928213
1293962209	1294121504	1293928332
1293960762	1294121115	1293926524
1293960901	1294122484	1293927647
1293957458	1294123573	1293926440
1293955969	1294121971	1293924878
1293956636	1294121226	1293926049
1293956071	1294123153	1293925028
1293952503	1294120837	1293922373
1293952341	1294121975	1293922114
1293951379	1294123048	1293917646
1293950371	1294125673	1293916853
1293942874	1294123385	1293917070
1293945511	1294122377	1293915573
1293943997	1294122902	1293916126
1293941156	1294123502	1293913524
1293939252	1294123651	1293912175
1293938045	1294124280	1293911831
1293936801	1294124629	1293910778
1293934957	1294124505	1293909273
1293933347	1294124872	1293908551
1293931371	1294124378	1293906864
1293929846	1294124822	1293906300
1293928938	1294124356	1293905319
1293927449	1294124850	1293903951
1293922890	1294125654	1293904341
1293925810	1294126257	1293901568
1293920552	1294125627	1293900345
1293922312	1294125370	1293899582
1293919899	1294126191	1293896304
1293918132	1294124937	1293898838
1293916812	1294126388	1293894829
1293913806	1294126818	1293893021
1293914204	1294128306	1293891499
1293913088	1294126412	1293892713
1293910588	1294126707	1293892713
1293907737	1294126607	1293890559
1293906306	1294126772	1293890016
1293904727	1294126676	1293888822
1293904204	1294126613	1293887530
1293902952	1294127178	1293887406
1293901391	1294127272	1293885989
1293900145	1294127065	1293885297
1293899519	1294128225	1293884262
1293898371	1294128282	1293883210
1293897270	1294125938	1293881893
1293895440	1294127320	1293884820
1293895572	1294128797	1293882670
1293890941	1294127985	1293878976
1293895071	1294130398	1293880919
1293891473	1294128987	1293879891
1293887834	1294131396	1293879280
1293887498	1294129832	1293877047
1293886311	1294127122	1293874875
1293886994	1294128367	1293875653
1293886235	1294128502	1293874912
1293884075	1294128618	1293874488
1293883139	1294128926	1293873841
1293882663	1294129129	1293873413
1293881722	1294128756	1293873121
1293880998	1294129343	1293872589
1293879703	1294128376	1293871198
1293879254	1294128978	1293871253
1293878215	1294129020	1293870646
1293877841	1294129348	1293871234
1293877796	1294129170	1293871429
1293876427	1294128498	1293865904
1293876440	1294128360	1293868656
1293876220	1294127050	1293870454
1293873554	1294130964	1293867980
1293873974	1294129610	1293868568
1293873112	1294129286	1293868787
1293875851	1294129815	1293869244
1293872363	1294128002	1293863113
1293873749	1294129850	1293866854
1293869154	1294129629	1293866494
1293872808	1294130723	1293866488
1293870622	1294129573	1293865721
1293869986	1294129511	1293865061
1293869732	1294129745	1293865143
1293869400	1294129254	1293864835
1293869001	1294129559	1293864845
1293868738	1294130059	1293864557
1293868819	1294130031	1293864085
1293868376	1294129773	1293863979
1293867528	1294129749	1293863996
1293867444	1294129280	1293863552
1293868051	1294130824	1293864615
1293866564	1294129756	1293863946
1293866479	1294129867	1293862202
1293865917	1294132252	1293864475
1293868322	1294131715	1293864669
1293866043	1294130695	1293861334
1293863872	1294129976	1293861229
1293862758	1294129693	1293861268
1293862004	1294129668	1293860058
1293863967	1294130940	1293860722
1293865263	1294129092	1293860722
1293863181	1294130055	1293860273
1293862281	1294129848	1293859662
1293861730	1294129435	1293859279
1293861688	1294130090	1293859189
1293861135	1294129970	1293858709
1293861080	1294129990	1293858438
1293860253	1294129830	1293858403
1293860246	1294129057	1293858660
1293858189	1294129658	1293857035
1293858277	1294128742	1293859094
1293859686	1294129055	1293857740
1293859587	1294128561	1293857545
1293859807	1294129893	1293855242
1293859326	1294130160	1293856971
1293857893	1294127829	1293856355
1293856822	1294131497	1293855885
1293860212	1294132257	1293861173
1293859574	1294129896	1293856739
1293858648	1294131934	1293856462
1293858685	1294129562	1293857779
1293858404	1294129732	1293857779
1293858928	1294130252	1293856886
1293859426	1294130123	1293856999
1293859363	1294130337	1293857537
1293859674	1294130151	1293857248
1293859941	1294130599	1293857442
1293860547	1294130630	1293857760
1293860473	1294130158	1293857974
1293861031	1294130381	1293857211
1293860747	1294132290	1293860963
1293861509	1294129883	1293859082
1293860881	1294131453	1293859103
1293862080	1294129054	1293860446
1293861209	1294131114	1293859840
1293860896	1294131361	1293860752
1293865666	1294130411	1293858314
1293864064	1294128583	1293859234
1293864608	1294130051	1293860308
1293866909	1294131459	1293860373
1293864035	1294130138	1293860792
1293865670	1294131455	1293863699
1293866946	1294130075	1293862165
1293867574	1294130162	1293862361
1293868311	1294130162	1293862857
1293868793	1294130182	1293863363
1293869077	1294129907	1293863623
1293870030	1294130243	1293864144
1293870445	1294130007	1293864294
1293870867	1294130064	1293865004
1293871254	1294130343	1293864214
1293873244	1294129852	1293866108
1293872782	1294129773	1293864709
1293874531	1294126566	1293871287
1293873771	1294129328	1293865505
1293874419	1294130483	1293869421
1293875054	1294129035	1293865444
1293874782	1294130092	1293869496
1293876795	1294130324	1293869034
1293878796	1294130085	1293869810
1293876253	1294129114	1293868228
1293878164	1294129052	1293870661
1293878398	1294132962	1293870661
1293879656	1294129428	1293870935
1293880124	1294129011	1293871330
1293880231	1294128736	1293871774
1293880983	1294128642	1293871998
1293881411	1294128489	1293872425
1293881734	1294128504	1293872700
1293882160	1294128596	1293872957
1293882975	1294128434	1293873748
1293883586	1294128305	1293873952
1293884002	1294128934	1293873814
1293885963	1294128480	1293874358
1293882642	1294128449	1293873102
1293885966	1294130946	1293874361
1293884805	1294127676	1293874257
1293886564	1294129105	1293873493
1293885767	1294127842	1293875772
1293889753	1294126193	1293874976
1293883592	1294129491	1293875687
1293884454	1294127915	1293875251
1293886821	1294130710	1293876881
1293887309	1294129753	1293876881
1293887513	1294128133	1293876676
1293888132	1294128196	1293877055
1293887211	1294127762	1293876424
1293888146	1294128104	1293877262
1293887835	1294127740	1293877048
1293887761	1294128109	1293877189
1293887928	1294127774	1293876803
1293888134	1294128072	1293877610
1293886023	1294127795	1293874947
1293887952	1294126958	1293874569
1293886289	1294129256	1293877279
1293887383	1294128786	1293875826
1293887229	1294127469	1293875384
1293886583	1294128950	1293877789
1293887143	1294128041	1293876066
1293888511	1294126940	1293877482
1293887321	1294128012	1293876532
1293887139	1294129445	1293878417
1293887562	1294128152	1293877639
1293886895	1294126621	1293876082
1293886510	1294127560	1293876082
1293886433	1294127744	1293875861
1293885770	1294127787	1293875726
1293885615	1294127674	1293875308
1293885107	1294127613	1293874703
1293884780	1294127270	1293874978
1293884705	1294127521	1293875214
1293883933	1294127072	1293874203
1293883664	1294127711	1293874294
1293883540	1294127604	1293874145
1293883225	1294127803	1293872918
1293882872	1294127928	1293874029
1293882775	1294128336	1293870882
1293883005	1294126757	1293870704
1293883524	1294127316	1293873529
1293881018	1294129789	1293875588
1293879863	1294130129	1293872823
1293878528	1294125053	1293870695
1293880820	1294128556	1293872025
1293881736	1294129074	1293870516
1293879563	1294128434	1293871577
1293879530	1294129133	1293871577
1293878172	1294129173	1293870315
1293877840	1294129710	1293870224
1293876938	1294129197	1293869922
1293877122	1294129485	1293869530
1293876764	1294130175	1293869724
1293876114	1294130348	1293868858
1293875440	1294129797	1293868520
1293875242	1294129839	1293869980
1293874322	1294129957	1293868027
1293874137	1294132842	1293865992
1293875462	1294131966	1293865923
1293871932	1294129247	1293866261
1293873280	1294129959	1293866385
1293870579	1294131477	1293866831
1293872732	1294133045	1293868263
1293871799	1294130846	1293864999
1293869224	1294131724	1293865908
1293872452	1294131145	1293862648
1293869351	1294129443	1293862118
1293868322	1294130431	1293863071
1293868466	1294130898	1293863011
1293868204	1294131106	1293862317
1293867790	1294131003	1293861926
1293867142	1294131195	1293861400
1293867010	1294131300	1293861435
1293866430	1294130902	1293860856
1293866115	1294131298	1293860324
1293865803	1294131510	1293860492
1293865934	1294130275	1293858965
1293864333	1294129937	1293859816
1293864117	1294133421	1293859119
1293864824	1294131639	1293856222
1293860419	1294132914	1293858785
1293860431	1294133356	1293859037
1293863960	1294130310	1293858506
1293862491	1294131143	1293858551
1293859786	1294129459	1293850608
1293860900	1294131296	1293856719
1293861060	1294134234	1293854862
1293860317	1294132110	1293854935
1293859701	1294132058	1293855352
1293859262	1294132418	1293853688
1293858994	1294132643	1293853660
1293858357	1294132512	1293853239
1293857764	1294132106	1293852790
1293857328	1294131903	1293851898
1293857548	1294132322	1293851925
1293857148	1294132539	1293851934
1293855769	1294132810	1293851372
1293855956	1294132200	1293850815
1293855932	1294134887	1293850694
1293854744	1294132012	1293849819
1293859533	1294133144	1293849899
1293856278	1294130872	1293852914
1293857584	1294132189	1293850016
1293852257	1294131886	1293852113
1293854163	1294132753	1293848830
1293853595	1294136012	1293847035
1293854271	1294131372	1293848168
1293850446	1294132392	1293848860
1293852326	1294130595	1293848246
1293852474	1294132143	1293848246
1293852026	1294131899	1293847677
1293851706	1294131997	1293847286
1293851914	1294132598	1293847373
1293851577	1294132141	1293847180
1293851656	1294132434	1293847307
1293851254	1294131960	1293846808
1293851387	1294132493	1293847110
1293850887	1294132842	1293847043
1293850432	1294133224	1293847092
1293850949	1294130785	1293849099
1293849540	1294132126	1293847137
1293850838	1294131451	1293846369
1293850141	1294130970	1293845672
1293850340	1294131696	1293848562
1293848327	1294132209	1293846645
1293849880	1294132598	1293848967
1293850259	1294132399	1293845382
1293851322	1294133432	1293848103
1293850725	1294132025	1293843637
1293848533	1294132890	1293845746
1293849308	1294132986	1293845391
1293848920	1294132735	1293845003
1293848930	1294132991	1293844701
1293849200	1294132757	1293845404
1293848974	1294132547	1293845154
1293848619	1294132316	1293845207
1293848667	1294132388	1293845495
1293849024	1294132539	1293845732
1293848707	1294132866	1293845679
1293848832	1294134753	1293844820
1293848309	1294132191	1293845401
1293848267	1294134358	1293845336
1293847631	1294131047	1293843258
1293848701	1294132650	1293846370
1293848548	1294133443	1293844872
1293847228	1294134808	1293846508
1293845994	1294131403	1293845081
1293846731	1294132314	1293846226
1293846432	1294133500	1293845062
1293848929	1294132351	1293846598
1293844716	1294132300	1293845812
1293848992	1294132903	1293845820
1293847953	1294132128	1293845838
1293847715	1294131811	1293845480
1293848051	1294132244	1293845865
1293847246	1294131728	1293845396
1293847607	1294132183	1293846021
1293847824	1294131820	1293845950
1293847515	1294131593	1293845737
1293849029	1294131975	1293845714
1293847693	1294131992	1293844690
1293848894	1294131658	1293845241
1293849698	1294129516	1293846406
1293848016	1294134188	1293846815
1293848144	1294132899	1293843531
1293847852	1294131272	1293849342
1293847071	1294132300	1293846061
1293846280	1294133130	1293846929
1293847975	1294131484	1293845668
1293844343	1294130247	1293846674
1293845016	1294132290	1293845881
1293848413	1294133148	1293846178
1293847211	1294131600	1293846178
1293848423	1294132360	1293846477
1293847903	1294132143	1293846173
1293848071	1294132288	1293846462
1293848634	1294132875	1293846880
1293848644	1294132729	1293846721
1293848152	1294132259	1293846518
1293848489	1294132779	1293846783
1293848536	1294132589	1293847119
1293846455	1294132421	1293846647
1293847112	1294131774	1293846583
1293848345	1294132353	1293847168
1293847965	1294131394	1293849816
1293844050	1294131488	1293845900
1293848684	1294131422	1293847026
1293847980	1294133179	1293846082
1293848176	1294132740	1293846974
1293849540	1294132654	1293847137
1293846993	1294131525	1293845551
1293846032	1294132685	1293847017
1293846569	1294132614	1293846870
1293848037	1294133106	1293846884
1293847422	1294132746	1293846845
1293847585	1294132611	1293847201
1293847511	1294132958	1293847150
1293847263	1294132709	1293846758
1293847176	1294132427	1293846527
1293846936	1294132713	1293846816
1293846931	1294132742	1293846234
1293846723	1294133489	1293846843
1293846198	1294132641	1293844900
1293847474	1294133211	1293844087
1293845264	1294134395	1293847810
1293843945	1294134323	1293847861
1293845884	1294133460	1293842688
1293846851	1294132266	1293848364
1293845002	1294132919	1293845290
1293847143	1294131615	1293842771
1293844702	1294132058	1293849459
1293844882	1294134306	1293848726
1293844111	1294132124	1293844648
1293846162	1294132453	1293844648
1293844215	1294133303	1293844311
1293843715	1294133463	1293843931
1293843809	1294133773	1293844481
1293843361	1294133653	1293843481
1293843251	1294133716	1293843564
1293843227	1294134124	1293843660
1293843080	1294133602	1293843320
1293842930	1294133452	1293841392
1293843503	1294133530	1293844729
1293843782	1294132432	1293845080
1293842532	1294133738	1293845535
1293841362	1294133637	1293842588
1293844057	1294133703	1293842567
1293843027	1294133353	1293844373
1293846057	1294135217	1293845480
1293844330	1294135522	1293843249
1293845234	1294134592	1293845955
1293845834	1294133272	1293850351
1293847120	1294132082	1293845750
1293848961	1294133196	1293850672
1293852781	1294132689	1293852132
1293855051	1294132606	1293853705
1293857377	1294132663	1293856440
1293859830	1294132126	1293857956
1293862275	1294131907	1293859848
1293865642	1294131632	1293862278
1293868463	1294131123	1293865172
1293871649	1294131296	1293867636
1293874816	1294129774	1293868065
1293877309	1294130079	1293872167
1293882151	1294129800	1293870666
1293885277	1294131259	1293879727
1293886461	1294131431	1293878508
1293895809	1294129555	1293882954
1293897313	1294128596	1293884747
1293900220	1294129319	1293889263
1293905601	1294128338	1293890560
1293905633	1294126246	1293892154
1293910226	1294125732	1293896170
1293916318	1294128382	1293899569
1293916146	1294126607	1293899569
1293922986	1294126300	1293904365
1293926062	1294125643	1293906721
1293929641	1294125680	1293909242
1293932771	1294125202	1293911363
1293936363	1294125123	1293913657
1293938994	1294124243	1293915135
1293941883	1294123550	1293917352
1293945042	1294123828	1293919310
1293948034	1294122972	1293919706
1293950622	1294122498	1293923306
1293954028	1294122908	1293925749
1293955217	1294122889	1293922591
1293958610	1294125006	1293931222
1293960947	1294124464	1293931132
1293963427	1294121313	1293931811
1293967338	1294123022	1293931396
1293969578	1294122284	1293933012
1293971075	1294121146	1293934771
1293971554	1294122289	1293937655
1293975646	1294120499	1293940219
1293976335	1294120679	1293939360
1293979591	1294121030	1293939613
1293980866	1294120988	1293940309
1293982270	1294120849	1293940898
1293983013	1294120218	1293941378
1293984534	1294120445	1293942201
1293985013	1294120461	1293942322
1293985958	1294120067	1293943024
1293986492	1294120122	1293943054
[truncated: 82,209 more rows]
