# Supplementary material for: Clinical assessment of a non-invasive wearable MEMS pressure sensor array for monitoring of arterial pulse waveform, heart rate and detection of atrial fibrillation
Source: NPJ Digit Med. 2019 May 14;2:39. doi: 10.1038/s41746-019-0117-x (PMC6550190; doi:10.1038/s41746-019-0117-x)
Supplement: Supplementary file 6 — Data Set 4 [file 41746_2019_117_MOESM6_ESM.txt]

SENSOR 0	SENSOR 1	SENSOR 2
1294113393	1293920635	1293855462
1294119406	1293919673	1293849932
1294115553	1293920491	1293853949
1294114585	1293917747	1293855481
1294114146	1293917998	1293856115
1294113756	1293917402	1293855899
1294113034	1293916599	1293855677
1294112505	1293916198	1293855999
1294111646	1293915332	1293855708
1294111264	1293915026	1293855980
1294110860	1293914768	1293856467
1294108848	1293913821	1293855954
1294110361	1293913758	1293856512
1294108080	1293912156	1293856208
1294107940	1293911441	1293855254
1294108434	1293911886	1293856563
1294106379	1293912989	1293855428
1294105304	1293911200	1293857678
1294105531	1293910299	1293856657
1294106050	1293906227	1293856788
1294105272	1293908424	1293851297
1294104273	1293908814	1293857234
1294105779	1293909008	1293850224
1294103905	1293908650	1293852574
1294102211	1293907434	1293857059
1294101774	1293907092	1293857508
1294101943	1293906522	1293857277
1294100838	1293905874	1293857157
1294100719	1293905770	1293857459
1294100155	1293905398	1293857159
1294100071	1293905114	1293857330
1294099977	1293905344	1293857611
1294099335	1293904846	1293857329
1294100521	1293904570	1293858856
1294098869	1293903536	1293857219
1294098292	1293904000	1293860376
1294098602	1293904457	1293857494
1294098103	1293903855	1293857587
1294096647	1293904901	1293858369
1294098372	1293903741	1293857354
1294096763	1293902965	1293857728
1294098843	1293907123	1293859584
1294098496	1293905895	1293859672
1294100611	1293900697	1293850826
1294095494	1293903748	1293852100
1294097844	1293903741	1293857786
1294097914	1293903694	1293857787
1294098135	1293904373	1293857866
1294098451	1293903675	1293857744
1294098452	1293903658	1293858113
1294098454	1293903898	1293857055
1294097975	1293903321	1293857342
1294098431	1293903826	1293857438
1294098276	1293903982	1293857258
1294098364	1293904505	1293857349
1294098580	1293904601	1293857133
1294099369	1293905490	1293857663
1294099184	1293904680	1293857381
1294100111	1293904691	1293857535
1294099670	1293904791	1293857680
1294099553	1293903779	1293857178
1294098839	1293908686	1293857592
1294099193	1293905317	1293857034
1294106138	1293907283	1293861750
1294101564	1293908763	1293857188
1294094919	1293906030	1293856617
1294101176	1293906738	1293857396
1294101423	1293906960	1293856585
1294101149	1293906539	1293856548
1294101331	1293906383	1293856367
1294101006	1293906931	1293856340
1294101635	1293907146	1293856410
1294101928	1293907385	1293856575
1294102028	1293907423	1293856039
1294102717	1293907963	1293856025
1294102861	1293907802	1293856058
1294102746	1293907993	1293856248
1294102723	1293908514	1293855301
1294103324	1293908576	1293855296
1294102771	1293907736	1293853086
1294104072	1293908456	1293856110
1294103597	1293908589	1293856126
1294104294	1293909680	1293855939
1294105495	1293907772	1293855862
1294109305	1293908250	1293856983
1294106096	1293908101	1293859167
1294102493	1293907429	1293855933
1294104776	1293909574	1293855933
1294105142	1293909452	1293855713
1294104948	1293909669	1293855859
1294105262	1293909837	1293855954
1294105522	1293910150	1293855908
1294104920	1293909343	1293855362
1294105276	1293909639	1293855590
1294106051	1293910280	1293855913
1294105516	1293909928	1293855614
1294104852	1293910125	1293855618
1294105560	1293910202	1293856006
1294106196	1293911944	1293856883
1294104332	1293909771	1293855383
1294105543	1293909728	1293855026
1294105661	1293909800	1293856132
1294105594	1293909878	1293855635
1294106220	1293910335	1293856739
1294105962	1293915701	1293856573
1294107423	1293910404	1293861432
1294106262	1293910641	1293855436
1294101968	1293909422	1293855518
1294104483	1293909063	1293855518
1294104708	1293909333	1293855714
1294104592	1293909147	1293855385
1294104798	1293909175	1293855483
1294104865	1293908864	1293855390
1294104259	1293908937	1293855272
1294104724	1293909392	1293855340
1294104765	1293909033	1293855199
1294104381	1293908992	1293855304
1294104156	1293909013	1293855705
1294104430	1293908576	1293855727
1294103948	1293907544	1293855800
1294102212	1293908186	1293856106
1294103908	1293907909	1293855036
1294103126	1293906930	1293855712
1294103784	1293907624	1293855371
1294099502	1293904214	1293853140
1294095915	1293905273	1293855306
1294100736	1293908030	1293855662
1294099329	1293906490	1293854022
1294102839	1293905272	1293855231
1294102204	1293906701	1293855699
1294101540	1293906200	1293855587
1294100733	1293905693	1293855173
1294100907	1293905915	1293855492
1294100015	1293905003	1293855349
1294100124	1293905231	1293855553
1294100178	1293905285	1293855871
1294099866	1293905165	1293856231
1294099726	1293904027	1293855571
1294099516	1293904593	1293854818
1294100365	1293904431	1293858282
1294098871	1293902863	1293857987
1294098608	1293904312	1293856074
1294098289	1293903801	1293857245
1294098486	1293904144	1293856027
1294098126	1293903968	1293856954
1294094725	1293902835	1293856520
1294092790	1293905499	1293853174
1294097476	1293906675	1293854206
1294094005	1293907447	1293855895
1294096589	1293901686	1293856594
1294096053	1293901856	1293856309
1294096333	1293901730	1293856208
1294095984	1293901334	1293856341
1294095311	1293900902	1293856149
1294094705	1293900672	1293856013
1294095177	1293900666	1293856080
1294094819	1293900658	1293856382
1294094355	1293900163	1293856108
1294094607	1293900288	1293856423
1294094556	1293899592	1293856497
1294094432	1293899754	1293856105
1294093270	1293900886	1293857379
1294092990	1293898994	1293858104
1294093156	1293901460	1293858677
1294092456	1293898987	1293856205
1294093638	1293898601	1293856922
1294093696	1293902281	1293858656
1294089668	1293900301	1293857589
1294094753	1293901104	1293857166
1294088063	1293898008	1293856690
1294090800	1293897777	1293856722
1294090758	1293897311	1293856878
1294091003	1293897558	1293857077
1294090126	1293897049	1293857050
1294090059	1293896679	1293856562
1294090001	1293896835	1293856933
1294089442	1293896492	1293857119
1294089099	1293895934	1293856489
1294089521	1293896514	1293856395
1294089312	1293896103	1293856803
1294088765	1293894228	1293857185
1294088454	1293895052	1293855392
1294088414	1293896675	1293856362
1294086491	1293895867	1293857165
1294089067	1293895520	1293856844
1294087881	1293893177	1293856831
1294087834	1293894930	1293856950
1294087449	1293892921	1293861168
1294083222	1293892864	1293855437
1294092332	1293895305	1293857154
1294087325	1293895228	1293857654
1294086979	1293894319	1293857708
1294086923	1293894217	1293857223
1294086977	1293894295	1293857469
1294086937	1293894709	1293857642
1294086558	1293894187	1293857529
1294086431	1293893796	1293857643
1294086635	1293894433	1293857992
1294086276	1293893976	1293857606
1294086166	1293893933	1293858019
1294086255	1293894167	1293857845
1294085908	1293892858	1293855910
1294086119	1293893788	1293857105
1294084920	1293893588	1293857935
1294086572	1293891724	1293856722
1294086024	1293893195	1293858002
1294081316	1293892587	1293858641
1294086738	1293893246	1293856705
1294084750	1293890185	1293855639
1294083299	1293890276	1293855107
1294081886	1293892333	1293858863
1294084039	1293891615	1293857431
1294083541	1293891621	1293857076
1294083723	1293891680	1293857639
1294083851	1293891661	1293857404
1294083296	1293891470	1293857574
1294083433	1293891697	1293857558
1294083316	1293891279	1293857384
1294082535	1293891028	1293857252
1294082641	1293890416	1293856785
1294082525	1293890750	1293856133
1294081832	1293889132	1293857376
1294083091	1293890065	1293856577
1294081095	1293891820	1293857323
1294083212	1293891698	1293857129
1294081782	1293889965	1293855902
1294080477	1293890312	1293857257
1294082733	1293889856	1293851612
1294080985	1293887004	1293849721
1294080712	1293891019	1293865701
1294081966	1293887910	1293852888
1294080558	1293888803	1293852888
1294080440	1293888835	1293856813
1294080036	1293888881	1293856786
1294079758	1293888438	1293856559
1294079484	1293888689	1293856401
1294079301	1293888237	1293856597
1294079032	1293888327	1293856759
1294078624	1293887551	1293856226
1294078870	1293887548	1293856366
1294078509	1293887894	1293856737
1294078684	1293887353	1293856506
1294078184	1293887585	1293859406
1294078608	1293885906	1293856547
1294077285	1293886683	1293856270
1294077187	1293886732	1293855046
1294077372	1293887592	1293856602
1294076649	1293887160	1293856627
1294078792	1293885869	1293857763
1294076912	1293883485	1293857661
1294075857	1293883701	1293864338
1294075929	1293885920	1293856876
1294075951	1293885239	1293856148
1294075938	1293885107	1293856593
1294075768	1293884907	1293856464
1294075610	1293884704	1293856189
1294075387	1293884842	1293856448
1294075129	1293884527	1293856444
1294075543	1293884542	1293856172
1294074926	1293884043	1293856201
1294074700	1293883949	1293856322
1294076159	1293884024	1293858151
1294075453	1293883843	1293855111
1294074213	1293882478	1293855979
1294074748	1293884021	1293857475
1294074759	1293884114	1293854350
1294074947	1293884492	1293856529
1294074980	1293883184	1293856375
1294075362	1293884162	1293857088
1294072821	1293879678	1293853448
1294073400	1293882485	1293854570
1294075181	1293882877	1293851827
1294075613	1293883774	1293851849
1294075118	1293884274	1293855638
1294074945	1293884060	1293855545
1294075484	1293885056	1293856225
1294076098	1293885061	1293855896
1294075826	1293885584	1293855555
1294076835	1293886113	1293855603
1294077416	1293887008	1293855393
1294077458	1293886570	1293855003
1294078611	1293888203	1293854331
1294078995	1293888387	1293854585
1294080874	1293889923	1293855351
1294081061	1293890621	1293855618
1294081300	1293891286	1293854432
1294083102	1293891207	1293854548
1294084662	1293893057	1293854501
1294086697	1293895357	1293855168
1294088444	1293894183	1293857622
1294090060	1293894981	1293853304
1294091832	1293898802	1293853379
1294090068	1293900680	1293854066
1294093650	1293901296	1293854066
1294096494	1293904047	1293853479
1294098015	1293905213	1293852725
1294100163	1293907453	1293852849
1294102130	1293908671	1293852481
1294104174	1293910609	1293852806
1294105690	1293912113	1293852295
1294107550	1293913631	1293851674
1294109703	1293915180	1293851637
1294111305	1293916527	1293851329
1294113314	1293917668	1293851219
1294114757	1293920814	1293850329
1294116112	1293921818	1293849175
1294118928	1293923709	1293849955
1294119933	1293924334	1293850318
1294122502	1293927344	1293849847
1294123036	1293928064	1293850757
1294127156	1293932526	1293850178
1294129129	1293932056	1293848056
1294128667	1293926480	1293847425
1294129505	1293934988	1293848817
1294132336	1293936214	1293848002
1294134179	1293937505	1293848020
1294135526	1293938790	1293848266
1294136603	1293939925	1293847652
1294136817	1293940298	1293847215
1294138396	1293941361	1293847287
1294138769	1293941859	1293846851
1294140984	1293943643	1293847170
1294140846	1293944754	1293847104
1294142644	1293945030	1293846608
1294143126	1293945631	1293846847
1294143909	1293947294	1293846032
1294144103	1293946898	1293847203
1294145249	1293947613	1293846068
1294144465	1293949258	1293846057
1294144747	1293947901	1293847292
1294146642	1293950327	1293845179
1294146131	1293955885	1293845192
1294145600	1293953300	1293849354
1294145511	1293948699	1293846577
1294146483	1293949132	1293846577
1294146909	1293949756	1293846484
1294146280	1293949606	1293846645
1294146561	1293949552	1293846399
1294146308	1293949246	1293846187
1294146577	1293949366	1293846617
1294146443	1293949558	1293846936
1294146502	1293949276	1293846747
1294146038	1293948736	1293846637
1294146476	1293948946	1293846445
1294145262	1293947132	1293847082
1294145515	1293948531	1293845860
1294145745	1293947841	1293846655
1294145266	1293947775	1293848008
1294144480	1293946387	1293847005
1294143325	1293947420	1293848639
1294144891	1293945859	1293848181
1294142318	1293944472	1293842089
1294142934	1293949192	1293847697
1294138806	1293945162	1293845133
1294144303	1293946346	1293848680
1294141885	1293944934	1293848680
1294140357	1293943703	1293848451
1294141260	1293943895	1293849766
1294139792	1293943036	1293848670
1294139114	1293942802	1293848994
1294138496	1293941991	1293849552
1294138335	1293941637	1293849318
1294137057	1293940772	1293849272
1294137252	1293941222	1293850030
1294136210	1293940033	1293850305
1294135701	1293940616	1293850412
1294134613	1293938682	1293849485
1294134325	1293938412	1293848851
1294133939	1293938790	1293851654
1294134227	1293937510	1293849915
1294133264	1293937127	1293852162
1294132148	1293939415	1293850892
1294131532	1293939174	1293850911
1294133360	1293936171	1293850166
1294131325	1293933698	1293854066
1294129093	1293933910	1293851014
1294130287	1293934112	1293851014
1294129599	1293933727	1293851178
1294128125	1293932604	1293850759
1294128027	1293932304	1293851151
1294127522	1293932015	1293851295
1294127277	1293931577	1293851072
1294126845	1293931288	1293851384
1294126500	1293930562	1293851187
1294126016	1293930424	1293851486
1294125930	1293929685	1293851106
1294126402	1293929715	1293851059
1294125697	1293928737	1293851120
1294125630	1293929348	1293854463
1294123462	1293929102	1293852799
1294123908	1293928111	1293852195
1294123428	1293927572	1293851492
1294119439	1293929336	1293854646
1294121746	1293930863	1293851612
1294123242	1293927043	1293854876
1294121217	1293927301	1293854222
1294120766	1293925895	1293851877
1294121416	1293925955	1293851913
1294120940	1293925151	1293852241
1294120820	1293924983	1293852000
1294119867	1293924532	1293851861
1294120056	1293924292	1293852127
1294119579	1293923829	1293852429
1294119230	1293923751	1293852474
1294118241	1293922839	1293851803
1294117671	1293922797	1293852506
1294117915	1293922268	1293852119
1294117821	1293921914	1293852512
1294116411	1293922088	1293852589
1294116484	1293921072	1293851619
1294115604	1293921654	1293852993
1294115250	1293920844	1293851149
1294115104	1293919162	1293852975
1294111648	1293920387	1293852589
1294114097	1293921042	1293854521
1294112373	1293913952	1293848924
1294111467	1293919002	1293856821
1294112373	1293918077	1293859725
1294111975	1293917131	1293853657
1294111159	1293916369	1293853593
1294110571	1293915987	1293853383
1294110348	1293915284	1293853618
1294109704	1293915194	1293853745
1294109311	1293914677	1293853971
1294108941	1293914352	1293853766
1294107700	1293913075	1293853477
1294107465	1293912961	1293853820
1294107341	1293912635	1293854043
1294107254	1293912335	1293854201
1294105912	1293912119	1293853022
1294105426	1293911056	1293854289
1294106186	1293911732	1293854074
1294103150	1293910917	1293854896
1294104308	1293910436	1293854917
1294103716	1293909519	1293854291
1294106487	1293909260	1293854728
1294101547	1293909194	1293854037
1294102393	1293907477	1293857069
1294101601	1293909416	1293857069
1294100969	1293907145	1293854797
1294100384	1293906899	1293854576
1294100166	1293906755	1293855081
1294099846	1293906262	1293854850
1294099660	1293906419	1293855202
1294099268	1293905820	1293854990
1294098833	1293905597	1293855198
1294098986	1293905763	1293854665
1294097074	1293904671	1293854847
1294097759	1293903201	1293854075
1294099277	1293904545	1293855369
1294098134	1293904862	1293854965
1294097955	1293905066	1293856826
1294096319	1293904906	1293854627
1294096992	1293903721	1293855290
1294095808	1293903516	1293855299
1294093173	1293904531	1293854415
1294094444	1293902865	1293850736
1294096176	1293905980	1293864394
1294096139	1293903577	1293855169
1294096962	1293903667	1293855332
1294096974	1293903759	1293855449
1294097073	1293903574	1293855073
1294097007	1293903997	1293855108
1294096507	1293903627	1293854764
1294096986	1293903475	1293854683
1294097417	1293903972	1293855083
1294097268	1293903998	1293854293
1294096355	1293904110	1293854499
1294098158	1293903109	1293854316
1294097916	1293903357	1293854063
1294097743	1293904143	1293852302
1294098649	1293904642	1293854531
1294096712	1293904937	1293851336
1294098145	1293904706	1293853608
1294098761	1293906471	1293853666
1294096018	1293904959	1293853861
1294098712	1293900801	1293855400
1294105225	1293907086	1293855173
1294103393	1293907032	1293848190
1294099584	1293905892	1293848190
1294099598	1293906232	1293853308
1294100036	1293906510	1293853276
1294101293	1293906933	1293853814
1294100095	1293906594	1293853144
1294100689	1293906790	1293853600
1294100989	1293906938	1293853507
1294101376	1293907555	1293853952
1294100867	1293907588	1293853772
1294101491	1293907331	1293853109
1294103406	1293907582	1293853527
1294101010	1293907531	1293852638
1294100994	1293909266	1293852331
1294101025	1293904491	1293853105
1294101246	1293907380	1293853545
1294101771	1293905644	1293853345
1294100913	1293907716	1293853831
1294100700	1293913072	1293855727
1294102263	1293908515	1293856552
1294096660	1293910688	1293853390
1294102172	1293908931	1293856021
1294101434	1293907621	1293856021
1294102324	1293908382	1293853609
1294102812	1293908741	1293853677
1294102408	1293908603	1293853996
1294102166	1293908330	1293853631
1294102678	1293908641	1293853771
1294102506	1293908497	1293853341
1294102565	1293908822	1293854098
1294102676	1293908593	1293853628
1294102564	1293908911	1293853969
1294101489	1293908989	1293853591
1294102718	1293909027	1293853127
1294102845	1293908792	1293853637
1294102388	1293908737	1293853604
1294103115	1293909128	1293853298
1294102265	1293909043	1293853644
1294101217	1293909944	1293854835
1294104570	1293909223	1293853887
1294102497	1293909294	1293849354
1294101464	1293905979	1293850483
1294102048	1293908306	1293853799
1294102048	1293908666	1293854039
1294102274	1293908575	1293853634
1294102572	1293908604	1293854046
1294102057	1293908534	1293854028
1294102407	1293908611	1293854294
1294102206	1293908221	1293854433
1294102161	1293908612	1293853913
1294101428	1293907735	1293854310
1294101964	1293908101	1293854434
1294102006	1293907975	1293854164
1294102054	1293907197	1293854880
1294101740	1293908600	1293855919
1294101206	1293907232	1293855538
1294102539	1293908054	1293855156
1294101019	1293907375	1293853685
1294099996	1293908036	1293853026
1294105287	1293906937	1293847699
1294099780	1293902503	1293850590
1294095062	1293905405	1293856784
1294100866	1293907662	1293852075
1294099128	1293905651	1293849319
1294098356	1293904972	1293854668
1294098521	1293904925	1293854454
1294098643	1293904492	1293854885
1294098385	1293904906	1293855323
1294097969	1293904172	1293855405
1294097528	1293904167	1293855064
1294097449	1293904074	1293855520
1294097341	1293904077	1293855263
1294097021	1293904064	1293855464
1294097569	1293902896	1293855476
1294096917	1293902329	1293855580
1294095988	1293903031	1293855897
1294096049	1293903331	1293856485
1294097030	1293902524	1293856012
1294095523	1293902305	1293857310
1294094074	1293899609	1293856824
1294096664	1293902934	1293857553
1294095258	1293899046	1293855850
1294094936	1293903134	1293856456
1294094517	1293901592	1293853613
1294094198	1293900417	1293855972
1294093760	1293900731	1293856311
1294093694	1293900938	1293856466
1294093355	1293900137	1293856127
1294092883	1293900094	1293856251
1294092838	1293900230	1293856552
1294092051	1293899386	1293856169
1294092152	1293899481	1293856142
1294091369	1293898829	1293855853
1294091339	1293899152	1293855765
1294091046	1293898520	1293857392
1294090658	1293898722	1293856299
1294091419	1293899854	1293856707
1294089582	1293898120	1293854470
1294090808	1293898047	1293857688
1294090288	1293897900	1293856074
1294089950	1293897076	1293856791
1294087770	1293894287	1293855922
1294087778	1293897944	1293855879
1294086315	1293893403	1293855205
1294089023	1293893061	1293856862
1294089286	1293897370	1293856862
1294088616	1293896167	1293856842
1294088329	1293896023	1293856552
1294088749	1293896499	1293856887
1294088396	1293895904	1293856579
1294087773	1293895303	1293857083
1294087631	1293895158	1293857058
1294087366	1293894710	1293856683
1294087266	1293894944	1293857229
1294087022	1293895009	1293856765
1294086443	1293893913	1293856795
1294086715	1293894334	1293855873
1294087125	1293893790	1293855329
1294088248	1293894224	1293858499
1294085086	1293894469	1293858407
1294086028	1293894075	1293857558
1294085612	1293894214	1293857602
1294087658	1293894084	1293849931
1294085615	1293888807	1293862308
1294086662	1293893640	1293859864
1294087874	1293893244	1293857270
1294085975	1293893876	1293857504
1294085570	1293893307	1293857271
1294085663	1293893340	1293857590
1294085157	1293893012	1293856928
1294085146	1293893240	1293857108
1294085230	1293892988	1293857215
1294085384	1293893217	1293857541
1294084750	1293892395	1293857033
1294084777	1293892538	1293857487
1294084535	1293892266	1293857551
1294084828	1293891872	1293857639
1294084955	1293893720	1293857948
1294083597	1293892026	1293856639
1294084963	1293892884	1293858024
1294082126	1293889698	1293857891
1294082621	1293892144	1293857310
1294083438	1293890558	1293860746
1294079618	1293887123	1293851953
1294078331	1293886087	1293858415
1294081742	1293896032	1293854806
1294085160	1293890965	1293858244
1294082102	1293890427	1293857468
1294081577	1293890210	1293857226
1294081620	1293889747	1293857507
1294081726	1293889751	1293857439
1294081318	1293889688	1293857281
1294081395	1293889958	1293857648
1294080964	1293889389	1293857825
1294080994	1293889539	1293857710
1294080142	1293889095	1293857530
1294080768	1293889646	1293857288
1294080706	1293891453	1293856620
1294080270	1293890661	1293858015
1294079050	1293890356	1293857205
1294079375	1293888734	1293858033
1294082376	1293888910	1293858519
1294079026	1293888545	1293857459
1294079578	1293888266	1293859103
1294078048	1293888896	1293856322
1294079500	1293886137	1293858799
1294078087	1293890868	1293855361
1294075418	1293888175	1293858147
1294079465	1293888127	1293857955
1294079040	1293887556	1293858080
1294078845	1293887413	1293857770
1294079197	1293888040	1293858082
1294078915	1293887637	1293857800
1294079219	1293887855	1293858328
1294078529	1293886749	1293857824
1294078582	1293887533	1293858081
1294078369	1293887699	1293858512
1294078337	1293887094	1293858002
1294079380	1293887066	1293858045
1294077971	1293886776	1293856988
1294077641	1293885796	1293856225
1294077868	1293885440	1293856372
1294078044	1293887640	1293859341
1294078052	1293886212	1293857722
1294078858	1293886656	1293858118
1294077300	1293886150	1293857755
1294078754	1293890518	1293862365
1294074423	1293887085	1293857247
1294076841	1293883932	1293857992
1294076930	1293886002	1293857992
1294076564	1293885106	1293857649
1294076812	1293885511	1293857812
1294076397	1293885425	1293857893
1294076095	1293885326	1293857844
1294076020	1293885280	1293857413
1294076048	1293885037	1293857675
1294075820	1293884626	1293857505
1294075892	1293884890	1293857889
1294075669	1293883554	1293857009
1294076519	1293883871	1293858190
1294075728	1293885296	1293857958
1294075943	1293886450	1293858079
1294075307	1293884588	1293858067
1294076313	1293884917	1293857963
1294075787	1293885156	1293857432
1294075293	1293885634	1293857023
1294071356	1293880822	1293851853
1294078009	1293884184	1293861649
1294078788	1293884934	1293857430
1294067746	1293886462	1293857610
1294077238	1293886274	1293857518
1294077450	1293886589	1293857545
1294078105	1293887227	1293857416
1294078491	1293887714	1293857036
1294079280	1293887828	1293857676
1294079942	1293888896	1293857135
1294080709	1293889194	1293856762
1294081290	1293889744	1293857071
1294082429	1293890991	1293856470
1294083119	1293891417	1293857112
1294084050	1293891964	1293856866
1294085411	1293893031	1293856708
1294084076	1293894125	1293856001
1294087274	1293895838	1293855384
1294089234	1293896930	1293855154
1294089758	1293899118	1293856406
1294093946	1293899163	1293856089
1294092267	1293900131	1293851484
1294094445	1293903249	1293854747
1294098047	1293903153	1293846340
1294098099	1293902231	1293855841
1294101238	1293908208	1293854010
1294103166	1293909775	1293853704
1294104787	1293911181	1293853164
1294106261	1293912042	1293852875
1294108386	1293914874	1293853181
1294110229	1293916334	1293852863
1294111679	1293917867	1293852478
1294113351	1293919656	1293852368
1294115267	1293921459	1293852420
1294117012	1293922294	1293850854
1294119887	1293924052	1293854217
1294119549	1293924677	1293850639
1294123570	1293925464	1293850061
1294122685	1293926161	1293849146
1294125037	1293930430	1293851204
1294126385	1293931992	1293850146
1294134327	1293932316	1293849748
1294127604	1293933344	1293851503
1294130979	1293939439	1293848869
1294131200	1293934856	1293848146
1294133513	1293937535	1293848146
1294135406	1293939451	1293848452
1294136496	1293940634	1293848601
1294137992	1293941685	1293848636
1294138615	1293942027	1293848166
1294138876	1293942802	1293847431
1294140755	1293944027	1293848006
1294140917	1293944544	1293847679
1294142033	1293945348	1293847907
1294142615	1293945913	1293847442
1294141973	1293946309	1293847937
1294143303	1293946700	1293844578
1294144157	1293947937	1293846512
1294145088	1293949246	1293849452
1294144327	1293947486	1293846976
1294144127	1293949901	1293848356
1294145417	1293948309	1293846332
1294147157	1293948808	1293849693
1294141896	1293949024	1293844768
1294150911	1293949655	1293849712
1294146261	1293948850	1293847000
1294146585	1293949624	1293847000
1294147475	1293950213	1293848039
1294146356	1293949396	1293847565
1294146671	1293949414	1293847147
1294146621	1293949360	1293847283
1294146239	1293949264	1293847834
1294146200	1293949204	1293847632
1294145622	1293948904	1293847530
1294146088	1293949192	1293849183
1294145619	1293948310	1293848177
1294145349	1293947114	1293847588
1294144938	1293947601	1293847635
1294144796	1293948057	1293847730
1294144666	1293947006	1293847816
1294144033	1293949577	1293847832
1294142751	1293947156	1293848662
1294146734	1293945066	1293848472
1294138466	1293946105	1293848207
1294149531	1293942922	1293850103
1294138654	1293940610	1293849323
1294141322	1293943138	1293851133
1294139756	1293942916	1293848676
1294139599	1293942514	1293848583
1294139160	1293942219	1293849154
1294139344	1293941919	1293849333
1294138575	1293941685	1293849342
1294137822	1293941030	1293849793
1294137457	1293940622	1293849988
1294136917	1293940099	1293849990
1294136529	1293940045	1293849575
1294136059	1293938700	1293849942
1294134011	1293939451	1293851744
1294134432	1293937583	1293850353
1294133425	1293936971	1293849721
1294134188	1293936622	1293850019
1294133757	1293937607	1293849874
1294132820	1293935517	1293851603
1294131558	1293934760	1293850102
1294127705	1293935721	1293850816
1294130995	1293931505	1293849922
1294131750	1293934256	1293850825
1294130737	1293933583	1293850825
1294129278	1293932491	1293850672
1294129169	1293932586	1293850859
1294128392	1293931667	1293850710
1294127970	1293931463	1293850843
1294127621	1293930803	1293850543
1294126841	1293930286	1293850746
1294126908	1293930586	1293851379
1294126439	1293929698	1293851626
1294125793	1293929145	1293851697
1294125985	1293927811	1293851343
1294124386	1293927884	1293851061
1294124688	1293927217	1293851376
1294124161	1293927378	1293851126
1294123376	1293926972	1293851230
1294124771	1293926725	1293851965
1294121770	1293927644	1293852405
1294117441	1293923163	1293848017
1294118067	1293925386	1293845729
1294121807	1293920929	1293846939
1294118654	1293924817	1293851942
1294120418	1293924395	1293851991
1294120178	1293923842	1293852279
1294119483	1293923235	1293851693
1294119073	1293922809	1293852495
1294118898	1293922382	1293852400
1294117883	1293922005	1293852316
1294117439	1293921505	1293852294
1294117304	1293921284	1293852485
1294116471	1293920720	1293852379
1294116301	1293920395	1293852386
1294115398	1293920287	1293851414
1294115603	1293919482	1293851546
1294115135	1293918790	1293852486
1294114502	1293918215	1293851865
1294112917	1293917614	1293852658
1294112531	1293917141	1293852596
1294111840	1293916972	1293852641
1294111999	1293916998	1293852646
1294115155	1293915603	1293850599
1294110870	1293919746	1293852387
1294109887	1293914498	1293852952
1294109352	1293913806	1293853245
1294108372	1293913356	1293853228
1294107582	1293912930	1293853067
1294107117	1293912324	1293853111
1294106907	1293912011	1293853204
1294106209	1293911538	1293853141
1294106190	1293911169	1293853586
1294105178	1293910745	1293853429
1294104503	1293910193	1293853117
1294104235	1293909250	1293854047
1294103764	1293907909	1293853547
1294102891	1293909393	1293852677
1294102764	1293908948	1293854752
1294101814	1293907351	1293852147
1294101991	1293907387	1293854466
1294100498	1293907902	1293853633
1294103882	1293912011	1293856157
1294096016	1293906442	1293852940
1294099423	1293907019	1293852702
1294098977	1293896253	1293843884
1294098446	1293909482	1293857761
1294098460	1293905234	1293853943
1294098297	1293904960	1293853598
1294097934	1293904953	1293853807
1294097735	1293904594	1293853547
1294097725	1293904486	1293853749
1294097841	1293904592	1293854237
1294096810	1293903854	1293853285
1294096982	1293903764	1293853892
1294096446	1293903399	1293853792
1294095393	1293903885	1293850940
1294096468	1293902750	1293852543
1294097015	1293903746	1293851543
1294095781	1293903604	1293853926
1294097221	1293902292	1293852322
1294096667	1293904070	1293850449
1294096631	1293903441	1293853930
1294097141	1293903367	1293850588
1294091948	1293900926	1293851296
1294095172	1293911934	1293854690
1294096825	1293908589	1293859440
1294096961	1293905309	1293855390
1294097375	1293904491	1293853200
1294097177	1293904396	1293852987
1294097572	1293904617	1293853159
1294098068	1293904972	1293852866
1294098713	1293905237	1293853132
1294098132	1293905414	1293852712
1294098872	1293905777	1293852614
1294098929	1293905701	1293852614
1294099926	1293906082	1293852655
1294099055	1293905731	1293852403
1294099732	1293904065	1293851743
1294099386	1293906750	1293854238
1294099699	1293906613	1293852517
1294099828	1293907635	1293853539
1294099873	1293906324	1293850952
1294100568	1293907581	1293851827
1294099590	1293902671	1293848018
1294098807	1293907688	1293853302
1294097513	1293910145	1293856096
1294101418	1293907699	1293847969
1294101114	1293911507	1293847969
1294102030	1293909008	1293851882
1294102208	1293908499	1293851616
1294102415	1293908343	1293851531
1294102828	1293908709	1293851394
1294103013	1293909249	1293851571
1294102877	1293909086	1293851312
1294103168	1293909333	1293851223
1294103330	1293909447	1293851121
1294103753	1293909891	1293851180
1294103420	1293910234	1293851212
1294105236	1293909765	1293850838
1294102399	1293909686	1293850854
1294103867	1293910726	1293853552
1294104405	1293909393	1293851236
1294104331	1293910835	1293851717
1294103837	1293910544	1293851759
1294103927	1293907055	1293857159
1294103405	1293912659	1293853801
1294105236	1293910246	1293849445
1294104680	1293910482	1293849193
1294104079	1293910006	1293850600
1294104436	1293910809	1293850799
1294104653	1293910528	1293850712
1294104930	1293910588	1293851012
1294104546	1293910540	1293851060
1294104740	1293910828	1293850867
1294104317	1293910408	1293850280
1294104498	1293910660	1293850507
1294104841	1293910954	1293850921
1294104186	1293910508	1293850882
1294103307	1293910223	1293850554
1294104786	1293909314	1293849787
1294104303	1293911806	1293852686
1294104197	1293912041	1293847925
1294103759	1293909770	1293851225
1294104199	1293909847	1293850749
1294101274	1293910389	1293849804
1294106834	1293913106	1293850292
1294101311	1293910103	1293846928
1294106911	1293910225	1293852986
1294103954	1293911098	1293852986
1294103366	1293909644	1293850523
1294103282	1293909567	1293850545
1294103324	1293909850	1293850900
1294103529	1293909669	1293850599
1294102820	1293909290	1293850697
1294102809	1293909085	1293850661
1294102955	1293908917	1293850636
1294101882	1293909163	1293850736
1294102754	1293908791	1293850631
1294102091	1293908491	1293850549
1294101915	1293908294	1293850760
1294101693	1293908352	1293850792
1294101068	1293907632	1293851753
1294101344	1293908860	1293849791
1294101311	1293907807	1293850368
1294101388	1293907669	1293850086
1294098958	1293908030	1293855662
1294103195	1293910180	1293853297
1294103969	1293908834	1293852117
1294100931	1293913252	1293847977
1294099849	1293906484	1293851182
1294099482	1293905886	1293850995
1294099335	1293905807	1293851131
1294099357	1293905903	1293851300
1294099294	1293906012	1293851218
1294098934	1293905460	1293851530
1294098252	1293905183	1293851228
1294097852	1293905020	1293851137
1294098315	1293905578	1293852247
1294097909	1293904912	1293851727
1294097678	1293904661	1293851428
1294097219	1293904390	1293849835
1294097731	1293904139	1293851627
1294099397	1293904216	1293851848
1294098164	1293904491	1293852362
1294096424	1293904422	1293851335
1294094086	1293903648	1293856495
1294101604	1293903945	1293856909
1294097659	1293903788	1293853914
1294091382	1293902900	1293851861
1294095844	1293903079	1293851861
1294095090	1293902433	1293851674
1294095317	1293902678	1293851606
1294094640	1293902134	1293851521
1294094946	1293902144	1293851746
1294094280	1293901646	1293851752
1294094520	1293901742	1293852064
1294094263	1293901452	1293851940
1294093953	1293901370	1293851621
1294093487	1293901190	1293851632
1294093420	1293900780	1293851821
1294091977	1293900516	1293851485
1294092714	1293899093	1293853258
1294092762	1293900839	1293851951
1294092666	1293901199	1293852456
1294092245	1293900427	1293852646
1294092640	1293901592	1293851362
1294091740	1293899827	1293851945
1294087077	1293899707	1293847868
1294093081	1293899844	1293853288
1294097446	1293899368	1293852043
1294090712	1293898920	1293852125
1294090691	1293898878	1293852156
1294090183	1293898952	1293851990
1294090456	1293898925	1293852105
1294090403	1293898782	1293851892
1294090097	1293898452	1293851994
1294090437	1293898179	1293852198
1294090006	1293898234	1293851991
1294090230	1293898248	1293852054
1294090016	1293898143	1293853004
1294090576	1293897820	1293852658
1294089365	1293898168	1293851155
1294089422	1293896299	1293851856
1294088736	1293897104	1293849538
1294089008	1293897382	1293852196
1294088955	1293896414	1293852501
1294089671	1293895671	1293850486
1294085917	1293896098	1293850072
1294088716	1293892947	1293850190
1294089584	1293895324	1293852326
1294088239	1293896925	1293852843
1294087253	1293895621	1293851274
1294087347	1293895741	1293852068
1294086832	1293895321	1293851551
1294086899	1293895346	1293851578
1294086934	1293895663	1293851941
1294086697	1293894973	1293851853
1294086212	1293894871	1293851678
1294086409	1293895205	1293852443
1294085277	1293894590	1293852263
1294086595	1293894823	1293852592
1294085520	1293894517	1293851901
1294083624	1293894540	1293851876
1294084188	1293893559	1293852118
1294085427	1293894083	1293852379
1294085586	1293893326	1293851837
1294084900	1293892001	1293852748
1294085164	1293893442	1293853253
1294079644	1293890230	1293850040
1294085423	1293894157	1293847908
1294086033	1293896027	1293855013
1294082567	1293892685	1293851727
1294083842	1293892305	1293851658
1294083634	1293892455	1293851783
1294083643	1293892516	1293852133
1294083419	1293892358	1293851878
1294083294	1293891991	1293851919
1294082770	1293892118	1293852022
1294082170	1293891309	1293851408
1294082364	1293891789	1293851887
1294082511	1293891532	1293852063
1294082685	1293891322	1293851997
1294081978	1293890837	1293851586
1294079899	1293891178	1293852117
1294081140	1293891388	1293850046
1294081178	1293890327	1293851556
1294082264	1293890646	1293853292
1294080735	1293891203	1293852120
1294079957	1293888604	1293850483
1294080879	1293890450	1293853648
1294080365	1293887107	1293844611
1294083778	1293889788	1293852816
1294080463	1293896074	1293854902
1294080672	1293889671	1293852484
1294079998	1293889407	1293852029
1294080168	1293889719	1293852124
1294079859	1293889261	1293852314
1294079106	1293888895	1293851780
1294079470	1293888966	1293852379
1294079055	1293888800	1293852071
1294079069	1293888379	1293852081
1294079023	1293889171	1293852585
1294078726	1293889815	1293852340
1294080627	1293890318	1293853371
1294079032	1293889096	1293851305
1294079433	1293888618	1293852536
1294079071	1293888747	1293851658
1294077794	1293889525	1293853682
1294078950	1293887529	1293853272
1294078312	1293888055	1293852334
1294081552	1293889321	1293851269
1294076302	1293887732	1293851652
1294077968	1293887785	1293852178
1294078035	1293887971	1293852178
1294077954	1293887814	1293852620
1294077324	1293887672	1293852192
1294077593	1293887694	1293852261
1294077618	1293888078	1293852332
1294077589	1293887423	1293852301
1294077456	1293887772	1293852506
1294077868	1293888010	1293852384
1294077562	1293888016	1293852654
1294077503	1293887283	1293851824
1294077448	1293887774	1293850800
1294078496	1293887985	1293852141
1294078377	1293889210	1293852236
1294077808	1293888326	1293852337
1294077876	1293888240	1293855425
1294078861	1293887920	1293851235
1294078393	1293888540	1293851593
1294084894	1293889849	1293853766
1294085406	1293891231	1293852123
1294082536	1293892460	1293853470
1294080121	1293894090	1293861467
1294081262	1293890940	1293851809
1294082258	1293891448	1293852148
1294083204	1293892486	1293851791
1294083352	1293892773	1293851404
1294084343	1293893524	1293851218
1294085290	1293894329	1293850847
1294086167	1293895310	1293851181
1294087624	1293896450	1293851046
1294088635	1293897562	1293850431
1294089589	1293897989	1293850641
1294092066	1293899037	1293850342
1294092994	1293899568	1293848521
1294094420	1293900575	1293848804
1294095035	1293903549	1293849882
1294098574	1293904571	1293849488
1294099477	1293903717	1293849594
1294102602	1293906816	1293848945
1294106980	1293908919	1293848768
1294106114	1293910675	1293847083
1294109817	1293909680	1293848565
1294108520	1293913332	1293848565
1294112506	1293916503	1293847821
1294114081	1293918203	1293847530
1294115736	1293919758	1293847714
1294117669	1293921644	1293847174
1294119459	1293922785	1293847474
1294121484	1293924311	1293846912
1294122757	1293925409	1293846855
1294123819	1293926665	1293846045
1294126236	1293928485	1293846376
1294126546	1293931163	1293845759
1294129503	1293931337	1293845791
1294131888	1293933439	1293845614
1294134085	1293935229	1293846227
1294138140	1293935535	1293844658
1294135380	1293937073	1293844970
1294138007	1293937469	1293845728
1294138120	1293939367	1293842717
1294138398	1293941331	1293847217
1294140964	1293934568	1293839778
1294144489	1293942742	1293843748
1294144305	1293943270	1293843606
1294145187	1293944195	1293843423
1294145731	1293945000	1293843241
1294146384	1293945468	1293843281
1294147170	1293945961	1293842618
1294148024	1293946910	1293842917
1294148496	1293947210	1293842615
1294149217	1293947667	1293842928
1294149453	1293948219	1293842738
1294150077	1293948675	1293843338
1294149870	1293948633	1293843079
1294150023	1293948567	1293841257
1294151204	1293947661	1293842321
1294151410	1293949234	1293842597
1294151395	1293949354	1293842892
1294151767	1293948639	1293844601
1294152165	1293949132	1293844396
1294151349	1293949913	1293842384
1294156144	1293947030	1293842221
1294149572	1293944333	1293845077
1294151045	1293954495	1293843272
1294150501	1293948784	1293843084
1294150051	1293948531	1293843363
1294149893	1293948237	1293843409
1294150302	1293948783	1293843736
1294149887	1293948075	1293843818
1294149498	1293947864	1293843805
1294149148	1293947492	1293843962
1294148604	1293946213	1293843696
1294148810	1293947678	1293844170
1294147703	1293945895	1293844258
1294148577	1293945973	1293843350
1294147179	1293944820	1293843352
1294147195	1293945691	1293846644
1294146102	1293944447	1293844545
1294145745	1293946333	1293844814
1294143803	1293943775	1293844806
1294145000	1293943312	1293845784
1294144213	1293942742	1293849897
1294145974	1293946658	1293847060
1294142283	1293941727	1293845832
1294142366	1293941565	1293846029
1294141814	1293940796	1293846557
1294140994	1293940388	1293846366
1294140680	1293940034	1293846665
1294140169	1293939655	1293846905
1294139411	1293939145	1293846927
1294138697	1293938664	1293846659
1294137915	1293938076	1293846840
1294137033	1293937487	1293846830
1294136968	1293937637	1293847821
1294136376	1293936857	1293847042
1294136371	1293936508	1293849837
1294135422	1293934568	1293846669
1294135148	1293935433	1293847899
1294135103	1293936100	1293849186
1294135900	1293935289	1293848760
1294133456	1293933536	1293850835
1294134948	1293936622	1293849254
1294129451	1293932304	1293850775
1294132768	1293932202	1293853618
1294131993	1293933373	1293853618
1294130916	1293931968	1293848469
1294131119	1293932358	1293849457
1294130333	1293931794	1293848655
1294130067	1293931482	1293849088
1294129626	1293931151	1293849114
1294129479	1293930485	1293849196
1294128776	1293930016	1293849013
1294128402	1293930208	1293849680
1294128608	1293929752	1293849926
1294128049	1293928599	1293849281
1294128527	1293928587	1293848039
1294127588	1293927794	1293850130
1294125539	1293927253	1293849250
1294126522	1293927902	1293847642
1294125708	1293927200	1293851007
1294125238	1293927638	1293849665
1294125530	1293929355	1293851975
1294124585	1293927211	1293849064
1294123068	1293926576	1293845673
1294125871	1293925374	1293850233
1294123674	1293925320	1293850129
1294123943	1293925415	1293850631
1294123412	1293924743	1293850656
1294122515	1293924335	1293850372
1294122196	1293923897	1293850534
1294121644	1293923873	1293850534
1294121296	1293923254	1293850681
1294120984	1293922893	1293850657
1294120045	1293921188	1293850274
1294121417	1293922924	1293850642
1294119659	1293921459	1293850500
1294118580	1293920659	1293850730
1294116753	1293920677	1293849496
1294118398	1293922154	1293849244
1294117304	1293920076	1293851563
1294116438	1293919363	1293851525
1294114697	1293918318	1293850912
1294114763	1293920508	1293847596
1294110062	1293914563	1293847635
1294113791	1293913217	1293851524
1294113049	1293916649	1293849196
1294112325	1293915722	1293851533
1294111603	1293914552	1293851183
1294111233	1293914564	1293851434
1294110038	1293913977	1293851353
1294110030	1293913820	1293851915
1294109447	1293913141	1293851765
1294109122	1293913153	1293851922
1294108280	1293912161	1293851985
1294108099	1293912270	1293851758
1294107249	1293910590	1293851931
1294106555	1293910582	1293851992
1294104853	1293910598	1293851909
1294105699	1293910564	1293851853
1294105362	1293909802	1293852943
1294103905	1293911201	1293852804
1294104418	1293909724	1293853058
1294103653	1293908184	1293851907
1294103663	1293907935	1293855111
1294102768	1293905927	1293849378
1294103307	1293902473	1293853035
1294102583	1293907783	1293853035
1294101735	1293907417	1293852693
1294101643	1293906911	1293852763
1294100713	1293906516	1293852418
1294100505	1293906553	1293852696
1294100221	1293906415	1293852967
1294099897	1293905892	1293852490
1294099835	1293906113	1293852686
1294100122	1293905952	1293852671
1294099816	1293905862	1293852797
1294099206	1293906210	1293852592
1294099481	1293905446	1293851947
1294098938	1293905787	1293852118
1294100362	1293905841	1293853205
1294098979	1293905861	1293850537
1294099372	1293904281	1293851503
1294103148	1293905609	1293852855
1294098758	1293900530	1293853159
1294099260	1293907986	1293850426
1294098944	1293904816	1293853479
1294102772	1293906223	1293852601
1294100198	1293906023	1293852838
1294100452	1293906138	1293852546
1294100913	1293906721	1293852841
1294100912	1293906498	1293852616
1294100967	1293906624	1293852813
1294101022	1293906829	1293852708
1294101502	1293907206	1293852891
1294101607	1293907195	1293852689
1294102003	1293907262	1293852350
1294101955	1293907815	1293852758
1294102419	1293907477	1293853306
1294102922	1293906492	1293852923
1294103678	1293908217	1293850951
1294102422	1293907426	1293852636
1294101905	1293909072	1293853658
1294103167	1293907251	1293851305
1294101087	1293907816	1293853865
1294104261	1293913364	1293848939
1294104150	1293908029	1293852657
1294100330	1293908109	1293853003
1294102142	1293909413	1293852147
1294105119	1293909940	1293852095
1294104893	1293909942	1293852052
1294105535	1293910426	1293851955
1294105149	1293909970	1293851836
1294105778	1293910625	1293852155
1294105960	1293910853	1293851927
1294106428	1293910906	1293852218
1294106204	1293910595	1293851861
1294106202	1293910780	1293851661
1294106730	1293911069	1293851373
1294106504	1293911063	1293851201
1294107273	1293910359	1293851600
1294106874	1293912102	1293850556
1294107158	1293911278	1293851871
1294107808	1293911494	1293850020
1294106904	1293910794	1293850692
1294106006	1293912511	1293850775
1294107502	1293908656	1293850982
1294102295	1293912354	1293849513
1294110382	1293911837	1293851255
1294105830	1293911215	1293851259
1294107307	1293911861	1293851806
1294107042	1293911381	1293851277
1294106626	1293911279	1293851224
1294107249	1293911632	1293850975
1294107267	1293911819	1293851282
1294107305	1293911333	1293851182
1294106666	1293911362	1293850753
1294106937	1293910984	1293850711
1294106695	1293910648	1293850808
1294106584	1293911141	1293851206
1294106503	1293910984	1293852874
1294106208	1293910066	1293852436
1294106755	1293910667	1293848980
1294106379	1293910456	1293850714
1294106562	1293911477	1293851926
1294106280	1293910330	1293851715
1294105849	1293911596	1293847117
1294101281	1293906542	1293856170
1294104395	1293910750	1293850285
1294108097	1293910197	1293850450
1294104986	1293909376	1293850450
1294105205	1293910088	1293850943
1294105340	1293909747	1293851683
1294104985	1293909729	1293851666
1294105270	1293909770	1293851610
1294104797	1293909447	1293851409
1294104540	1293909229	1293851308
1294103844	1293909051	1293851207
1294104261	1293908704	1293851701
1294103867	1293910053	1293852087
1294104130	1293908797	1293852150
1294105184	1293909598	1293852065
1294103378	1293908342	1293851842
1294103369	1293906672	1293853126
1294102527	1293907770	1293850739
1294102133	1293908245	1293850663
1294105874	1293911033	1293851963
1294103135	1293909984	1293851733
1294101765	1293905196	1293848217
1294104740	1293907825	1293851323
1294101404	1293906810	1293851438
1294100890	1293906618	1293851918
1294100464	1293906624	1293852236
1294100755	1293906198	1293852004
1294100163	1293905795	1293851720
1294100118	1293905674	1293852198
1294099804	1293905170	1293852055
1294099368	1293905315	1293851985
1294099283	1293905063	1293851709
1294099009	1293904722	1293851826
1294098623	1293904546	1293851168
1294098643	1293904444	1293852387
1294098115	1293905340	1293852372
1294098022	1293903770	1293851112
1294097205	1293903770	1293853202
1294097353	1293903529	1293852431
1294096932	1293903724	1293851789
1294095378	1293903579	1293850848
1294095588	1293897823	1293851150
1294099378	1293905224	1293854439
1294095243	1293906211	1293846752
1294095871	1293901957	1293846752
1294095753	1293901804	1293852819
1294095151	1293901469	1293851907
1294094689	1293901350	1293852511
1294094351	1293900702	1293852175
1294094738	1293900925	1293852664
1294094229	1293900774	1293852417
1294094405	1293900491	1293852830
1294094209	1293900645	1293852573
1294093859	1293900161	1293852980
1294092955	1293899797	1293852571
1294092498	1293899494	1293852840
1294092744	1293899877	1293853942
1294092695	1293899404	1293851550
1294092985	1293899243	1293852880
1294092765	1293900101	1293852848
1294092326	1293898277	1293852083
1294091186	1293900155	1293853911
1294092134	1293894066	1293845876
1294089562	1293896997	1293852963
1294089907	1293897490	1293852674
1294091366	1293898166	1293853145
1294091162	1293897969	1293852974
1294090654	1293898234	1293852928
1294090646	1293897292	1293852635
1294090845	1293898139	1293852977
1294090404	1293897677	1293853020
1294090043	1293897405	1293853300
1294090254	1293897094	1293853062
1294090666	1293897502	1293853084
1294090094	1293897028	1293853259
1294089996	1293896828	1293853947
1294089764	1293897034	1293853289
1294089745	1293896400	1293852099
1294089010	1293896677	1293852785
1294088304	1293896720	1293853238
1294089311	1293895503	1293852504
1294092097	1293895119	1293852312
1294087908	1293896595	1293855614
1294089126	1293898247	1293855368
1294084905	1293895394	1293849011
1294089939	1293896191	1293852348
1294087863	1293895802	1293853209
1294087616	1293895171	1293853252
1294086947	1293895386	1293853033
1294087040	1293894955	1293852795
1294087003	1293894655	1293853072
1294086620	1293894246	1293852783
1294086492	1293894505	1293852706
1294086106	1293893905	1293852707
1294085986	1293894289	1293852323
1294084135	1293893449	1293852035
1294086326	1293894841	1293852513
1294085065	1293893347	1293851813
1294086599	1293894157	1293852550
1294085747	1293892727	1293852322
1294085699	1293891895	1293852163
1294086886	1293893236	1293852157
1294083558	1293891927	1293853323
1294081600	1293896080	1293857261
1294084610	1293893298	1293858947
1294087357	1293895810	1293856537
1294084895	1293894228	1293856537
1294084442	1293892650	1293852581
1294083947	1293892543	1293852811
1294084370	1293892586	1293852946
1294083936	1293892258	1293852764
1294084189	1293892638	1293852714
1294084125	1293892235	1293852814
1294083622	1293891490	1293852405
1294083018	1293891627	1293852325
1294082197	1293891460	1293852881
1294082775	1293891468	1293852505
1294083356	1293891282	1293852032
1294084423	1293891159	1293855004
1294082849	1293889858	1293852408
1294083187	1293890890	1293852119
1294083435	1293891352	1293852052
1294082838	1293891039	1293852770
1294082927	1293884227	1293850334
1294079977	1293890351	1293855111
1294088266	1293894770	1293857728
1294082428	1293890356	1293851968
1294082245	1293890531	1293852453
1294081571	1293890300	1293852608
1294081206	1293889965	1293852274
1294081856	1293890365	1293852576
1294081162	1293890132	1293852464
1294081375	1293889980	1293852432
1294081057	1293890134	1293852368
1294080776	1293889339	1293852056
1294081013	1293889605	1293850713
1294080679	1293889676	1293851240
1294080980	1293888991	1293853870
1294080294	1293890445	1293851649
1294081740	1293889371	1293852761
1294077996	1293888905	1293852148
1294079402	1293888564	1293851737
1294079740	1293890638	1293853956
1294079143	1293888227	1293847824
1294079006	1293891988	1293854566
1294080162	1293887847	1293849413
1294083981	1293893492	1293851889
1294078177	1293887588	1293851891
1294078474	1293888082	1293851930
1294079072	1293888194	1293852185
1294078751	1293888141	1293852061
1294079119	1293888547	1293852344
1294079742	1293888740	1293852370
1294079394	1293888679	1293852453
1294078616	1293888554	1293851897
1294079804	1293888775	1293852044
1294078855	1293888330	1293851624
1294079647	1293886240	1293851696
1294079800	1293886687	1293851638
1294079945	1293889769	1293853305
1294079958	1293888716	1293849030
1294081021	1293889106	1293851679
1294081151	1293888494	1293850467
1294081306	1293890933	1293851633
1294083579	1293892377	1293847357
1294081113	1293885434	1293847772
1294086239	1293892788	1293852022
1294082069	1293893819	1293851174
1294086135	1293894416	1293850888
1294087858	1293895827	1293850978
1294088484	1293896379	1293850881
1294089064	1293896963	1293850553
1294091138	1293898337	1293850509
1294092506	1293899099	1293850164
1294093788	1293900601	1293850058
1294094828	1293901399	1293849751
1294096719	1293902522	1293849361
1294097871	1293905021	1293849554
1294100411	1293906137	1293848433
1294102051	1293907248	1293849064
1294103248	1293907217	1293847592
1294105687	1293909766	1293848103
1294108112	1293911537	1293847805
1294109108	1293913293	1293847429
1294111153	1293914582	1293847874
1294111962	1293914851	1293847634
1294115696	1293917015	1293837601
1294112756	1293917723	1293843136
1294117610	1293921998	1293846231
1294121495	1293923019	1293846291
1294123425	1293924514	1293845262
1294125260	1293926088	1293845588
1294126638	1293927422	1293845098
1294128178	1293928358	1293844856
1294130073	1293929914	1293844776
1294131423	1293931409	1293844735
1294132980	1293933013	1293844416
1294134264	1293933079	1293844390
1294136094	1293934808	1293844147
1294136948	1293935805	1293843870
1294138662	1293935890	1293842851
1294139680	1293938058	1293841702
1294143058	1293939205	1293843355
1294141419	1293940081	1293844013
1294142547	1293940502	1293842974
1294143685	1293942063	1293843042
1294138260	1293944928	1293842713
1294146328	1293943451	1293842144
1294145928	1293942316	1293842388
1294145985	1293943979	1293842388
1294147210	1293945060	1293842460
1294147511	1293945006	1293841928
1294148225	1293945408	1293841610
1294148926	1293946249	1293841872
1294148686	1293945817	1293841367
1294149234	1293946663	1293841427
1294149662	1293946628	1293841867
1294149964	1293946970	1293841473
1294150431	1293947036	1293842804
1294150372	1293947552	1293841566
1294149973	1293946159	1293841346
1294152498	1293946568	1293840792
1294150351	1293945216	1293841628
1294150795	1293948490	1293843073
1294150720	1293947751	1293842098
1294147448	1293948303	1293841788
1294140894	1293942231	1293841171
1294149272	1293951486	1293846336
1294149785	1293950417	1293850553
1294148149	1293945973	1293842457
1294148356	1293945943	1293842238
1294148088	1293945427	1293842678
1294147597	1293944772	1293842531
1294147784	1293945348	1293843085
1294146814	1293944099	1293842754
1294146781	1293943871	1293843341
1294146201	1293943907	1293843373
1294145301	1293943306	1293843162
1294144938	1293942268	1293843130
1294144253	1293942658	1293841356
1294144292	1293941787	1293843489
1294143006	1293941313	1293844141
1294142912	1293941102	1293844293
1294142309	1293940021	1293844415
1294142554	1293939619	1293844229
1294141241	1293940130	1293844234
1294144445	1293937493	1293844935
1294140621	1293943595	1293845922
1294144109	1293939727	1293844815
1294140163	1293941583	1293846835
1294138315	1293936652	1293846835
1294137184	1293936040	1293845257
1294136684	1293935661	1293845432
1294136319	1293935709	1293845698
1294135812	1293935175	1293845762
1294135221	1293935115	1293846136
1294134871	1293934430	1293846221
1294134120	1293934040	1293846431
1294133731	1293933392	1293846193
1294133034	1293932287	1293846314
1294132984	1293931746	1293846657
1294130093	1293932298	1293846853
1294131916	1293931974	1293847149
1294131104	1293930940	1293848372
1294130982	1293930947	1293846988
1294129774	1293930989	1293847992
1294131375	1293930280	1293850284
1294129230	1293926101	1293847213
1294125636	1293932094	1293847755
1294127448	1293928658	1293852073
1294128780	1293925775	1293846081
1294127313	1293929608	1293846081
1294126337	1293926857	1293847777
1294126490	1293927079	1293847877
1294125841	1293926551	1293848526
1294125282	1293926106	1293848031
1294124878	1293925968	1293848518
1294124526	1293925620	1293848388
1294123593	1293925043	1293847857
1294123504	1293924616	1293848824
1294123074	1293925368	1293848399
1294123321	1293923915	1293848150
1294122351	1293923494	1293848881
1294122310	1293923068	1293848454
1294121993	1293922059	1293848192
1294120398	1293922761	1293849298
1294120729	1293922168	1293847172
1294119040	1293922203	1293849008
1294118224	1293923020	1293847999
1294118706	1293922563	1293851457
1294121720	1293926034	1293849812
1294110849	1293920587	1293849311
1294118034	1293920041	1293849391
1294117291	1293919471	1293849519
1294117204	1293919044	1293849644
1294116681	1293918707	1293849808
1294115876	1293918262	1293849725
1294115481	1293917729	1293849890
1294115384	1293917523	1293850184
1294114153	1293916786	1293850220
1294113916	1293916466	1293850233
1294113788	1293916893	1293850397
1294112768	1293915831	1293850849
1294112517	1293915002	1293849900
1294111537	1293917705	1293849555
1294111816	1293914635	1293851118
1294110709	1293913537	1293850960
1294110378	1293914154	1293854528
1294110244	1293912862	1293847804
1294110866	1293912173	1293849641
1294109427	1293909033	1293853253
1294102068	1293914706	1293854620
1294107123	1293911290	1293854621
1294106346	1293910132	1293850941
1294106057	1293910125	1293851028
1294105230	1293909358	1293851009
1294105094	1293909356	1293851558
1294104284	1293908456	1293850876
1294104550	1293908593	1293851802
1294103697	1293907652	1293851007
1294104023	1293908064	1293851801
1294101902	1293907465	1293851517
1294103034	1293907560	1293852404
1294101984	1293906654	1293850848
1294101013	1293907153	1293851806
1294101597	1293907070	1293852373
1294101700	1293905579	1293853930
1294100114	1293905476	1293851591
1294100455	1293905352	1293851857
1294101016	1293905214	1293851117
1294097924	1293904684	1293855653
1294099827	1293905994	1293856990
1294101237	1293909609	1293851405
1294098974	1293904013	1293851405
1294099058	1293904354	1293851600
1294098837	1293904146	1293851492
1294098860	1293904187	1293851723
1294099210	1293904527	1293851653
1294099039	1293904160	1293851332
1294099077	1293904467	1293851449
1294098766	1293904090	1293851818
1294098718	1293904306	1293851266
1294098952	1293903676	1293851692
1294098346	1293904078	1293851133
1294098090	1293903563	1293851388
1294099253	1293904360	1293852689
1294098350	1293903588	1293851414
1294100251	1293904180	1293851979
1294100041	1293904090	1293851289
1294099845	1293905028	1293850810
1294099213	1293901243	1293857306
1294102896	1293901881	1293851002
1294099156	1293905499	1293853174
1294100683	1293908393	1293851371
1294099527	1293905086	1293851371
1294100136	1293905308	1293851352
1294100542	1293905452	1293851689
1294100489	1293905670	1293851500
1294100910	1293905922	1293851415
1294101177	1293906250	1293851284
1294101097	1293906101	1293850967
1294101593	1293906431	1293850770
1294101576	1293906396	1293851242
1294101738	1293906535	1293850755
1294102086	1293906979	1293848174
1294102336	1293906288	1293851228
1294102474	1293906426	1293851054
1294101904	1293906319	1293850564
1294102814	1293908458	1293849317
1294103817	1293907195	1293852809
1294102334	1293907874	1293849331
1294097595	1293906450	1293850142
1294098739	1293907038	1293848855
1294105493	1293905986	1293857610
1294103655	1293907907	1293850033
1294104037	1293908227	1293851173
1294104247	1293908582	1293851071
1294104681	1293908677	1293851310
1294104197	1293908510	1293850784
1294104491	1293908756	1293850742
1294104362	1293908623	1293850536
1294104565	1293908540	1293850476
1294104270	1293908637	1293850673
1294105203	1293908816	1293851281
1294104826	1293907627	1293850911
1294104607	1293909975	1293852441
1294104167	1293909736	1293850667
1294105442	1293909400	1293848792
1294104786	1293909483	1293850411
1294104628	1293909358	1293850890
1294104947	1293908860	1293851112
1294104150	1293908109	1293851033
1294108719	1293909035	1293850088
1294105937	1293908714	1293848274
1294108108	1293910065	1293850753
1294104841	1293909032	1293850753
1294104503	1293908896	1293850451
1294104782	1293909075	1293850750
1294104600	1293909232	1293850739
1294104682	1293909381	1293850479
1294104810	1293909459	1293850748
1294104823	1293909831	1293851215
1294104538	1293908973	1293850455
1294104521	1293909178	1293850950
1294104547	1293909250	1293850156
1294103734	1293908840	1293849697
1294104221	1293909086	1293850208
1294103944	1293908258	1293848779
1294102197	1293909530	1293851297
1294103530	1293908764	1293850656
1294103385	1293908732	1293850166
1294103867	1293908300	1293850574
1294097005	1293905543	1293845582
1294107829	1293907971	1293851208
1294103008	1293907520	1293850109
1294104502	1293907723	1293851125
1294102492	1293907844	1293851225
1294102475	1293907506	1293851005
1294102412	1293907262	1293851077
1294102400	1293907123	1293850911
1294101743	1293906901	1293851050
1294101950	1293906841	1293851301
1294101081	1293906385	1293850847
1294101406	1293906901	1293851026
1294100541	1293905669	1293850657
1294100361	1293907795	1293850597
1294100412	1293905760	1293851349
1294101231	1293907128	1293852693
1294100840	1293905849	1293852231
1294098683	1293905543	1293851205
1294098580	1293904976	1293851650
1294099630	1293905347	1293852044
1294091461	1293905580	1293852420
1294097982	1293907305	1293855373
1294095262	1293902848	1293852330
1294098408	1293906764	1293848892
1294096540	1293902967	1293848892
1294097585	1293903082	1293852012
1294097362	1293902893	1293852132
1294097213	1293903303	1293851943
1294096693	1293902931	1293852269
1294096524	1293902516	1293852068
1294095972	1293902074	1293851630
1294096095	1293902258	1293852148
1294096289	1293902378	1293852074
1294095635	1293900866	1293852270
1294095806	1293901802	1293852364
1294095390	1293901292	1293853248
1294094516	1293900631	1293852634
1294094849	1293900912	1293852410
1294095513	1293902180	1293852189
1294093681	1293901429	1293851559
1294092318	1293894909	1293851814
1294096138	1293900811	1293855960
1294093474	1293899577	1293854580
1294092216	1293898114	1293850261
1294093933	1293899866	1293852180
1294092126	1293899682	1293851877
1294092445	1293899423	1293852459
1294092381	1293899364	1293852281
1294091548	1293899226	1293852454
1294091510	1293898942	1293852458
1294091394	1293898804	1293852104
1294090906	1293898271	1293852460
1294090826	1293898121	1293852936
1294090853	1293898320	1293852511
1294090782	1293898200	1293852150
1294090576	1293898052	1293852264
1294090310	1293897380	1293853153
1294089602	1293895734	1293851483
1294088834	1293896863	1293852276
1294091572	1293896583	1293853871
1294090181	1293897704	1293853332
1294090909	1293896492	1293853371
1294089588	1293897741	1293850752
1294085967	1293894696	1293849845
1294091670	1293901675	1293851877
1294087331	1293896151	1293852960
1294087798	1293895847	1293852773
1294088299	1293896353	1293852895
1294088180	1293896048	1293853000
1294088228	1293896048	1293853216
1294088275	1293896209	1293853063
1294087315	1293895135	1293852928
1294087407	1293895369	1293852921
1294087688	1293895531	1293852963
1294088036	1293895536	1293853110
1294088510	1293895682	1293853402
1294086962	1293895470	1293852683
1294087062	1293894915	1293852782
1294085804	1293895423	1293853143
1294088047	1293895044	1293853339
1294087158	1293892898	1293852230
1294086383	1293895454	1293854664
1294088408	1293893778	1293855246
1294086087	1293893062	1293860824
1294085715	1293893539	1293861541
1294084803	1293893651	1293853073
1294085526	1293893345	1293853083
1294085104	1293892870	1293853231
1294085213	1293893050	1293853291
1294085488	1293893014	1293853568
1294084630	1293892283	1293853055
1294084453	1293892518	1293853050
1294084478	1293892246	1293853064
1294084415	1293892403	1293853150
1294084928	1293892648	1293853443
1294083813	1293892131	1293852372
1294083304	1293891820	1293853456
1294083619	1293891795	1293854319
1294082197	1293890563	1293852559
1294083765	1293891434	1293851724
1294082695	1293891254	1293853081
1294083609	1293890205	1293853499
1294082062	1293890985	1293852140
1294081976	1293894024	1293853427
1294079236	1293892159	1293853240
1294082932	1293888997	1293854309
1294081476	1293881387	1293850659
1294080807	1293888592	1293850659
1294081553	1293889929	1293852810
1294081572	1293889266	1293852655
1294081585	1293889918	1293853305
1294080845	1293889829	1293852879
1294080895	1293889436	1293852706
1294081023	1293889393	1293852903
1294080490	1293889227	1293852762
1294080551	1293888918	1293852499
1294080084	1293889001	1293852726
1294081540	1293888564	1293851257
1294080350	1293889057	1293853359
1294080491	1293888482	1293852881
1294079444	1293885868	1293852500
1294080368	1293888643	1293852825
1294079816	1293888306	1293853065
1294078280	1293888458	1293852377
1294076430	1293889282	1293852454
1294079067	1293888243	1293854465
1294073704	1293887909	1293844379
1294070688	1293887312	1293852308
1294076865	1293891251	1293852308
1294077813	1293887188	1293852282
1294077759	1293886798	1293852276
1294077833	1293886941	1293852563
1294077831	1293887078	1293852362
1294077405	1293886683	1293852186
1294077602	1293886738	1293852193
1294077198	1293886424	1293852141
1294077038	1293886317	1293852132
1294077019	1293885900	1293851716
1294077144	1293886658	1293852208
1294077078	1293887345	1293851431
1294076918	1293888343	1293853847
1294076854	1293886355	1293853420
1294076640	1293886138	1293852386
1294077264	1293886330	1293852650
1294076364	1293888216	1293851941
1294073888	1293885637	1293850755
1294076796	1293881360	1293850033
1294075509	1293878956	1293855029
1294076393	1293885639	1293851839
1294076361	1293885887	1293851583
1294076713	1293886161	1293851760
1294076974	1293886250	1293851920
1294076894	1293886477	1293851762
1294076729	1293885940	1293851683
1294077536	1293886624	1293851766
1294077628	1293887122	1293851327
1294078225	1293887323	1293851459
1294078009	1293888324	1293851617
1294078824	1293887700	1293851162
1294079660	1293889688	1293852981
1294080184	1293889080	1293851436
1294079551	1293889267	1293849438
1294082218	1293889700	1293851023
1294081401	1293890700	1293850821
1294084548	1293891565	1293851326
1294083938	1293894468	1293850529
1294082155	1293899057	1293849385
1294086348	1293894481	1293850232
1294090380	1293893329	1293850635
1294089391	1293894163	1293850635
1294092286	1293899124	1293849686
1294094018	1293900300	1293849396
1294095741	1293901447	1293849679
1294097483	1293902973	1293848850
1294099404	1293904911	1293849057
1294101154	1293905945	1293848627
1294102819	1293907385	1293848238
1294104709	1293909061	1293848185
1294106493	1293910172	1293847638
1294108439	1293911517	1293847086
1294110450	1293913698	1293846167
1294111174	1293914569	1293845719
1294113702	1293919084	1293846268
1294114970	1293917603	1293845920
1294118278	1293920287	1293845986
1294119484	1293921656	1293845360
1294120421	1293921861	1293852608
1294123423	1293924515	1293840891
1294124967	1293928670	1293845140
1294129796	1293926528	1293840747
1294127904	1293919506	1293842008
1294131259	1293931000	1293844276
1294132687	1293932334	1293843712
1294134085	1293933379	1293843704
1294135205	1293934328	1293842826
1294136564	1293935847	1293842996
1294138042	1293936802	1293842608
1294139490	1293937643	1293842269
1294140816	1293939114	1293843020
1294141486	1293939145	1293842214
1294142172	1293940093	1293842826
1294143022	1293940628	1293842014
1294144380	1293940688	1293842554
1294145461	1293942562	1293842025
1294145447	1293940418	1293839645
1294146391	1293944670	1293842860
1294146301	1293943913	1293840425
1294146878	1293944634	1293842803
1294147466	1293941421	1293846025
1294144609	1293946393	1293843238
1294147971	1293946694	1293837767
1294149494	1293950879	1293846263
1294150078	1293946796	1293841095
1294149580	1293946682	1293841101
1294150080	1293946844	1293840709
1294150267	1293947090	1293841478
1294150366	1293947270	1293841422
1294150473	1293947168	1293841396
1294150260	1293947108	1293841004
1294150174	1293946886	1293841494
1294150030	1293946484	1293841936
1294149563	1293947258	1293841938
1294149359	1293947204	1293842079
1294149479	1293946369	1293840478
1294150185	1293946321	1293840810
1294149632	1293946856	1293842621
1294148178	1293945282	1293842514
1294148129	1293944345	1293841841
1294155557	1293947258	1293842448
1294145680	1293944171	1293837844
1294145942	1293939175	1293845784
1294147280	1293945300	1293843051
1294145703	1293943390	1293843051
1294145214	1293942874	1293843494
1294144576	1293942063	1293842849
1294144219	1293941793	1293843847
1294144244	1293941355	1293843850
1294143240	1293940778	1293844136
1294142980	1293940610	1293844157
1294142025	1293939787	1293844470
1294141256	1293939211	1293844373
[truncated: 76,757 more rows]
