# Supplementary material for: Clinical assessment of a non-invasive wearable MEMS pressure sensor array for monitoring of arterial pulse waveform, heart rate and detection of atrial fibrillation
Source: NPJ Digit Med. 2019 May 14;2:39. doi: 10.1038/s41746-019-0117-x (PMC6550190; doi:10.1038/s41746-019-0117-x)
Supplement: Supplementary file 7 — Data Set 5 [file 41746_2019_117_MOESM7_ESM.txt]

SENSOR 0	SENSOR 1	SENSOR 2
1294536379	1294176719	1293800410
1294535095	1294175693	1293797167
1294534196	1294174977	1293800239
1294538306	1294175322	1293800470
1294533252	1294174374	1293799640
1294533705	1294176088	1293798413
1294532970	1294175482	1293798413
1294532256	1294176037	1293795264
1294531832	1294175757	1293794746
1294531189	1294175587	1293794136
1294531580	1294176046	1293793774
1294531136	1294175639	1293793091
1294531276	1294177041	1293793975
1294530281	1294176399	1293792967
1294530385	1294176458	1293792379
1294530076	1294177118	1293791776
1294529588	1294176438	1293791069
1294528588	1294175659	1293791474
1294529051	1294177007	1293790319
1294529138	1294177209	1293789962
1294527010	1294176841	1293789819
1294527277	1294176877	1293787823
1294530104	1294176125	1293789956
1294526612	1294176523	1293783120
1294525133	1294179327	1293789941
1294530790	1294182592	1293787953
1294526344	1294173674	1293787354
1294526651	1294177208	1293787354
1294526416	1294177372	1293786959
1294525852	1294176966	1293786569
1294526181	1294177418	1293786493
1294525924	1294177038	1293786136
1294525693	1294177196	1293786319
1294525755	1294177181	1293786347
1294525334	1294177248	1293785486
1294525566	1294177985	1293785715
1294524644	1294176265	1293784667
1294524533	1294177770	1293785576
1294524532	1294176468	1293785593
1294523332	1294176809	1293784495
1294525324	1294177185	1293783856
1294525214	1294176867	1293785685
1294523587	1294176966	1293785443
1294524107	1294178181	1293786031
1294523808	1294178327	1293786145
1294524764	1294176986	1293789424
1294522913	1294169704	1293776305
1294530898	1294176267	1293785517
1294523455	1294175810	1293785569
1294523292	1294175786	1293785685
1294523038	1294175681	1293785994
1294523185	1294175595	1293786011
1294523967	1294175841	1293786704
1294523363	1294175610	1293786584
1294523064	1294175111	1293786844
1294523166	1294174871	1293787129
1294522968	1294175160	1293787234
1294522706	1294174498	1293786650
1294521275	1294174347	1293788186
1294522499	1294173476	1293788128
1294523440	1294173783	1293788112
1294523436	1294173500	1293790315
1294523414	1294173868	1293788648
1294522659	1294174454	1293790838
1294527368	1294172364	1293796796
1294528882	1294172511	1293797399
1294515915	1294170899	1293784251
1294528032	1294177568	1293789509
1294523399	1294171721	1293789509
1294523128	1294171933	1293791043
1294522689	1294171570	1293790973
1294522538	1294172336	1293791671
1294522376	1294171087	1293791259
1294522391	1294171268	1293792014
1294522513	1294171323	1293791904
1294522358	1294171208	1293792093
1294522347	1294171235	1293792567
1294522321	1294171011	1293792385
1294522532	1294170918	1293792396
1294522252	1294170665	1293792769
1294521221	1294170670	1293793911
1294523297	1294170447	1293793068
1294522052	1294170293	1293792086
1294523159	1294171168	1293794842
1294518783	1294170289	1293794265
1294526716	1294170192	1293793295
1294527881	1294169535	1293791749
1294521675	1294168116	1293794208
1294518671	1294171115	1293794121
1294521747	1294170684	1293793990
1294521494	1294170178	1293793928
1294522038	1294171055	1293794055
1294521621	1294170373	1293794143
1294521476	1294171044	1293793946
1294521537	1294170831	1293794060
1294522194	1294171102	1293794930
1294521684	1294171055	1293794675
1294522531	1294171493	1293794748
1294521846	1294171347	1293793534
1294521786	1294171514	1293793208
1294521317	1294171607	1293793454
1294522396	1294171695	1293795313
1294522367	1294172326	1293793552
1294522582	1294171577	1293796764
1294521927	1294173639	1293793998
1294521371	1294173168	1293794094
1294519304	1294172831	1293792604
1294523071	1294173626	1293784730
1294521743	1294173384	1293792788
1294523816	1294173186	1293793665
1294524540	1294173160	1293793959
1294524125	1294172726	1293792956
1294524110	1294172881	1293793017
1294524712	1294173513	1293793056
1294524597	1294173511	1293793018
1294524787	1294173476	1293792593
1294525140	1294173854	1293792419
1294525106	1294174342	1293792130
1294525952	1294174386	1293791614
1294525110	1294173613	1293791318
1294524774	1294173975	1293790458
1294524208	1294174549	1293790921
1294525282	1294175097	1293792167
1294526780	1294174889	1293790111
1294525050	1294174024	1293789775
1294526398	1294174179	1293790873
1294525587	1294177591	1293802400
1294519765	1294176331	1293788766
1294530428	1294175450	1293793445
1294525187	1294174789	1293789555
1294519759	1294175440	1293788016
1294524929	1294176085	1293787816
1294524736	1294175770	1293787334
1294524063	1294176345	1293786968
1294524058	1294176351	1293786600
1294523733	1294176442	1293786027
1294523486	1294176369	1293786055
1294523026	1294176379	1293785599
1294522362	1294176364	1293784789
1294522186	1294176551	1293785510
1294522105	1294176803	1293783594
1294520733	1294175111	1293783409
1294521092	1294175777	1293783015
1294519991	1294176419	1293785540
1294520905	1294176903	1293782111
1294520151	1294175956	1293783108
1294518225	1294175649	1293781490
1294517599	1294175738	1293786214
1294514574	1294178175	1293784861
1294518140	1294172306	1293771309
1294517868	1294174750	1293779340
1294514858	1294175322	1293781923
1294514223	1294175091	1293778443
1294513468	1294174973	1293777669
1294513008	1294175130	1293777647
1294512079	1294174605	1293777122
1294511288	1294174448	1293776514
1294510874	1294174764	1293776429
1294510242	1294174421	1293775750
1294509506	1294174381	1293775474
1294508819	1294173675	1293775374
1294509254	1294174286	1293774597
1294509736	1294174273	1293773749
1294508417	1294174329	1293774244
1294508204	1294174944	1293773619
1294507689	1294174010	1293774095
1294507065	1294174710	1293773982
1294503900	1294172929	1293773971
1294507513	1294171360	1293776035
1294506267	1294167225	1293774074
1294507940	1294174221	1293771336
1294503689	1294173670	1293768762
1294504424	1294173087	1293770947
1294504183	1294173300	1293770843
1294502987	1294172088	1293769623
1294502838	1294173081	1293770025
1294502702	1294173472	1293769406
1294502429	1294173107	1293769306
1294501963	1294172754	1293769212
1294501404	1294172967	1293768902
1294500666	1294172507	1293768074
1294501119	1294172549	1293768036
1294499815	1294171844	1293767261
1294500165	1294172381	1293767168
1294499409	1294172057	1293767125
1294499149	1294172556	1293767276
1294498339	1294172628	1293767609
1294497541	1294172167	1293765640
1294495612	1294170815	1293766428
1294494658	1294172095	1293764127
1294497476	1294169197	1293766752
1294497195	1294172272	1293767037
1294495426	1294171795	1293764549
1294496505	1294171849	1293764137
1294495974	1294172002	1293764738
1294495640	1294172082	1293763936
1294495353	1294171942	1293763728
1294495116	1294171906	1293763558
1294495208	1294171990	1293763127
1294495100	1294171793	1293763323
1294494578	1294171916	1293763081
1294494316	1294171972	1293762952
1294495432	1294171486	1293762476
1294494359	1294172526	1293762217
1294493858	1294172142	1293760958
1294494781	1294172758	1293762276
1294495120	1294171222	1293762355
1294495265	1294174133	1293761931
1294494302	1294172467	1293761747
1294494011	1294172500	1293761196
1294485071	1294169029	1293763191
1294496145	1294172157	1293759972
1294492897	1294177775	1293763368
1294494689	1294170944	1293759536
1294494715	1294172784	1293761890
1294494016	1294172578	1293761386
1294493580	1294171910	1293761139
1294493679	1294172237	1293761331
1294493448	1294172222	1293761007
1294493977	1294172846	1293760887
1294493575	1294172711	1293760989
1294494124	1294172861	1293760718
1294494717	1294173166	1293760928
1294492662	1294173384	1293762286
1294493861	1294174289	1293760926
1294494143	1294173589	1293760303
1294494302	1294171897	1293760482
1294493187	1294173228	1293760053
1294493512	1294172794	1293761194
1294493648	1294173202	1293759851
1294493102	1294173720	1293758007
1294493385	1294176065	1293764039
1294499214	1294179514	1293760903
1294494483	1294174377	1293755037
1294496272	1294173452	1293756582
1294493104	1294174342	1293759552
1294492378	1294173564	1293759258
1294492996	1294174217	1293759340
1294493098	1294174466	1293759442
1294492376	1294173632	1293758578
1294493164	1294174463	1293759300
1294492073	1294173739	1293758567
1294492960	1294174252	1293758911
1294492428	1294173729	1293758376
1294492280	1294174119	1293758658
1294492319	1294174469	1293759125
1294491965	1294175216	1293758546
1294491382	1294174637	1293756867
1294492093	1294172838	1293758712
1294492652	1294174138	1293759575
1294492008	1294174040	1293760166
1294495239	1294175816	1293760491
1294489908	1294174229	1293760946
1294488363	1294167814	1293750570
1294493851	1294173499	1293754221
1294490447	1294172809	1293754224
1294489711	1294173162	1293757080
1294489009	1294172635	1293757233
1294489163	1294173226	1293756846
1294488651	1294172818	1293757040
1294488425	1294172821	1293756964
1294488096	1294172635	1293756705
1294487984	1294172364	1293756678
1294487652	1294172081	1293756164
1294487953	1294172790	1293756648
1294487658	1294171994	1293756050
1294487262	1294169923	1293757279
1294486600	1294172141	1293756043
1294486059	1294171138	1293756855
1294487000	1294173487	1293757847
1294486792	1294171558	1293757099
1294486227	1294171841	1293755734
1294480419	1294171795	1293750350
1294485487	1294174963	1293761466
1294482576	1294171978	1293755991
1294487968	1294170644	1293751781
1294485642	1294170965	1293755649
1294485900	1294171045	1293755835
1294485455	1294170758	1293756183
1294485440	1294170666	1293755756
1294484858	1294170225	1293755342
1294484792	1294170306	1293755492
1294484469	1294170459	1293755423
1294484226	1294170187	1293755840
1294484394	1294169971	1293755480
1294484002	1294170026	1293755147
1294482572	1294170020	1293753878
1294484289	1294169901	1293754779
1294483124	1294169217	1293755064
1294482382	1294169458	1293756063
1294482123	1294169258	1293752370
1294482544	1294168897	1293754592
1294481807	1294168039	1293755054
1294478694	1294171135	1293752920
1294482763	1294172869	1293753142
1294480840	1294164014	1293745744
1294481155	1294165778	1293751058
1294480978	1294168939	1293754769
1294481065	1294168856	1293754516
1294480445	1294168196	1293754034
1294480510	1294168584	1293754164
1294480129	1294168177	1293754316
1294480032	1294168256	1293754275
1294479713	1294168267	1293754190
1294479868	1294168628	1293754346
1294480065	1294168386	1293752943
1294479721	1294168548	1293754932
1294478405	1294168324	1293754169
1294479042	1294168810	1293754045
1294478892	1294167726	1293756618
1294479033	1294167724	1293753895
1294478644	1294168238	1293752897
1294480358	1294168807	1293755368
1294478375	1294168442	1293753595
1294479695	1294172209	1293750512
1294481995	1294167498	1293753445
1294469859	1294167970	1293718822
1294480660	1294168864	1293751287
1294479050	1294168816	1293753089
1294478321	1294168607	1293752708
1294479199	1294169186	1293753407
1294478479	1294168784	1293752832
1294478482	1294169465	1293752991
1294478286	1294169086	1293752408
1294478371	1294169342	1293752611
1294478232	1294168892	1293752242
1294478312	1294169307	1293752079
1294478807	1294169776	1293752619
1294477253	1294169759	1293752720
1294477642	1294169654	1293750211
1294477275	1294169761	1293751062
1294478361	1294169376	1293751029
1294477985	1294169160	1293751795
1294478429	1294169405	1293752440
1294473230	1294168563	1293752860
1294478180	1294166076	1293752460
1294477873	1294169994	1293754747
1294484618	1294170025	1293750972
1294477763	1294169792	1293750972
1294478384	1294170542	1293750941
1294477856	1294169990	1293750869
1294478148	1294171011	1293751036
1294478792	1294171390	1293750997
1294478698	1294171555	1293750661
1294478503	1294170762	1293750118
1294479017	1294171568	1293750722
1294479554	1294171802	1293750790
1294479537	1294172351	1293750036
1294479783	1294172401	1293750658
1294479828	1294171391	1293750140
1294479973	1294172218	1293750299
1294480170	1294173106	1293750530
1294478924	1294172369	1293750977
1294481530	1294173229	1293752976
1294479986	1294172121	1293750359
1294476940	1294173046	1293743344
1294482952	1294179144	1293750595
1294483292	1294176057	1293751387
1294482232	1294174455	1293748980
1294481668	1294173851	1293748942
1294481614	1294173800	1293749016
1294481004	1294173659	1293748628
1294481049	1294173459	1293748300
1294481684	1294173700	1293748264
1294481931	1294173390	1293748430
1294480833	1294173709	1293747762
1294481478	1294174261	1293748427
1294480840	1294172618	1293747871
1294480940	1294173958	1293749127
1294480192	1294173585	1293747008
1294479084	1294173914	1293748218
1294480885	1294173265	1293748146
1294480116	1294172863	1293748322
1294479489	1294172536	1293747025
1294478883	1294173025	1293746466
1294477142	1294173150	1293747038
1294480854	1294177462	1293745906
1294480336	1294178257	1293745293
1294479457	1294168043	1293745346
1294481768	1294172171	1293746549
1294478367	1294172093	1293746918
1294477754	1294172496	1293746466
1294477712	1294171984	1293746305
1294477590	1294172412	1293746681
1294477127	1294171737	1293746155
1294477242	1294171971	1293746524
1294477636	1294172030	1293746417
1294476527	1294171867	1293745882
1294476463	1294171778	1293745983
1294476156	1294171543	1293746432
1294475921	1294173138	1293745836
1294475530	1294171972	1293745319
1294474620	1294172893	1293746776
1294475308	1294171980	1293746009
1294477138	1294171810	1293746239
1294475364	1294171187	1293748049
1294474889	1294172384	1293745667
1294471908	1294179505	1293746725
1294474501	1294175635	1293739697
1294472198	1294170331	1293747045
1294472576	1294172417	1293738406
1294474126	1294171823	1293744544
1294473920	1294171913	1293744151
1294474120	1294172195	1293744267
1294474156	1294171647	1293744022
1294474339	1294172069	1293743913
1294474132	1294172368	1293743854
1294473479	1294171889	1293743744
1294473431	1294171961	1293743384
1294472864	1294171423	1293742228
1294472973	1294171909	1293741502
1294473362	1294171846	1293743261
1294473098	1294171342	1293743621
1294472709	1294171247	1293742790
1294472277	1294172314	1293743214
1294471539	1294172369	1293742931
1294471102	1294170826	1293742368
1294470998	1294170795	1293741522
1294474875	1294173661	1293736471
1294468411	1294170270	1293750133
1294469297	1294167609	1293737803
1294468279	1294172523	1293737765
1294468716	1294170157	1293741392
1294467540	1294169800	1293741352
1294467874	1294169731	1293741231
1294467506	1294169724	1293741154
1294466483	1294168888	1293740271
1294466287	1294169394	1293740785
1294466380	1294169169	1293740626
1294465956	1294169060	1293740663
1294465218	1294169303	1293740637
1294465353	1294168705	1293740200
1294464168	1294168839	1293740729
1294464153	1294167673	1293739253
1294463695	1294168067	1293740047
1294464024	1294168898	1293742209
1294463401	1294167800	1293739713
1294463544	1294168637	1293743573
1294462869	1294169401	1293747577
1294465209	1294173579	1293742776
1294462240	1294166437	1293738358
1294463576	1294169402	1293736874
1294462811	1294167056	1293738163
1294462680	1294168026	1293738887
1294462629	1294167226	1293739088
1294462156	1294167641	1293738564
1294462159	1294167817	1293738700
1294461981	1294167407	1293737944
1294461452	1294167552	1293738256
1294461408	1294167574	1293738150
1294461024	1294167526	1293737886
1294461860	1294167528	1293737655
1294461203	1294167301	1293738459
1294460135	1294166949	1293736420
1294459431	1294167039	1293738192
1294461500	1294167788	1293736820
1294459422	1294167231	1293737665
1294459090	1294167699	1293737280
1294458411	1294167371	1293737946
1294457285	1294167547	1293734286
1294459763	1294166354	1293726277
1294462286	1294167017	1293746408
1294459937	1294161139	1293734753
1294457612	1294166768	1293734753
1294457494	1294166978	1293734242
1294456742	1294166803	1293734356
1294456743	1294167202	1293734235
1294456082	1294167038	1293733665
1294456144	1294166859	1293733483
1294456294	1294167016	1293733423
1294455722	1294167052	1293733422
1294455956	1294167468	1293733535
1294456256	1294166920	1293733566
1294453807	1294166949	1293732698
1294454504	1294166891	1293731506
1294454772	1294167548	1293733480
1294455461	1294167719	1293733501
1294455284	1294167842	1293732152
1294454736	1294167470	1293733881
1294453994	1294166480	1293730884
1294458203	1294171739	1293731570
1294456725	1294167781	1293732719
1294459403	1294171389	1293732749
1294454166	1294166968	1293734022
1294456014	1294167362	1293734168
1294456913	1294168215	1293735299
1294457974	1294167983	1293735856
1294458593	1294168259	1293736301
1294459568	1294167922	1293737431
1294461016	1294168274	1293738688
1294462094	1294168651	1293739849
1294463910	1294168770	1293741231
1294465606	1294168529	1293741449
1294467586	1294169106	1293744402
1294469567	1294168861	1293747338
1294470996	1294168934	1293750521
1294472794	1294168205	1293750241
1294475392	1294169078	1293752731
1294478374	1294169048	1293757759
1294479732	1294169349	1293757371
1294479648	1294167463	1293760570
1294487808	1294169200	1293771888
1294494540	1294168844	1293766986
1294488925	1294168370	1293770171
1294491519	1294167159	1293770171
1294501535	1294169721	1293776018
1294503936	1294169014	1293778476
1294507156	1294169597	1293782185
1294509772	1294169154	1293784883
1294513038	1294169242	1293787560
1294516445	1294169322	1293791014
1294519416	1294169145	1293793672
1294521796	1294168456	1293796474
1294524803	1294169552	1293800270
1294527644	1294167845	1293803168
1294529517	1294169907	1293806429
1294532833	1294167919	1293809659
1294534019	1294168218	1293810969
1294535515	1294167884	1293816180
1294539666	1294169257	1293817418
1294540544	1294167174	1293819172
1294543114	1294166906	1293817772
1294547334	1294168216	1293824293
1294550075	1294168463	1293826323
1294547924	1294167362	1293833798
1294551604	1294167837	1293833798
1294554900	1294168040	1293838910
1294556712	1294168433	1293841372
1294558093	1294168176	1293843172
1294558789	1294167523	1293844631
1294561004	1294167898	1293846604
1294561540	1294167626	1293848474
1294563016	1294168352	1293850617
1294563897	1294167604	1293851987
1294565064	1294168394	1293854566
1294566786	1294167643	1293854441
1294567858	1294168521	1293857215
1294569684	1294168305	1293857143
1294569174	1294169083	1293859134
1294570477	1294168781	1293860452
1294571923	1294168934	1293861923
1294570870	1294167445	1293862348
1294567127	1294166666	1293863744
1294572080	1294166499	1293862343
1294573218	1294169282	1293869759
1294574166	1294168635	1293866235
1294574805	1294169050	1293867298
1294574889	1294168917	1293867735
1294574820	1294169029	1293867833
1294575428	1294169300	1293868248
1294575139	1294168816	1293867881
1294576030	1294169694	1293868757
1294575902	1294169832	1293868319
1294576170	1294169808	1293868454
1294575258	1294169985	1293868324
1294576460	1294170613	1293869435
1294576025	1294170573	1293868232
1294575760	1294170929	1293867624
1294577526	1294171231	1293868557
1294576426	1294170763	1293866287
1294575018	1294170105	1293866786
1294575594	1294171662	1293867404
1294575106	1294172616	1293865717
1294574867	1294173854	1293863935
1294579339	1294172271	1293864158
1294574755	1294170954	1293868769
1294574769	1294171291	1293864172
1294575027	1294171997	1293862031
1294574283	1294172266	1293860861
1294574305	1294172658	1293860546
1294573800	1294173114	1293860138
1294574025	1294173293	1293858781
1294573775	1294173462	1293858171
1294573725	1294173502	1293857245
1294573656	1294174023	1293856311
1294573576	1294174137	1293855440
1294572823	1294174178	1293852480
1294572949	1294173596	1293853570
1294572023	1294174199	1293853466
1294572452	1294174508	1293849863
1294571660	1294175308	1293850717
1294572331	1294175709	1293849334
1294569788	1294175176	1293848840
1294568305	1294176160	1293852508
1294575424	1294180543	1293852136
1294572854	1294178649	1293845704
1294569691	1294175550	1293853507
1294569490	1294175686	1293843360
1294569827	1294176321	1293843122
1294569475	1294176861	1293842486
1294568904	1294176248	1293840986
1294568425	1294176304	1293840423
1294567695	1294176357	1293839076
1294567803	1294177024	1293838860
1294566930	1294176385	1293837418
1294567586	1294177033	1293836858
1294566255	1294176514	1293835349
1294566608	1294177108	1293833901
1294566112	1294176566	1293835043
1294565460	1294177390	1293833286
1294565408	1294177648	1293832529
1294565543	1294178110	1293832406
1294563458	1294177853	1293830252
1294565571	1294177705	1293830173
1294563882	1294177349	1293824570
1294567770	1294180870	1293828996
1294561526	1294179084	1293828183
1294562905	1294177922	1293830990
1294563601	1294178206	1293826514
1294563520	1294178407	1293825942
1294563302	1294178492	1293825729
1294563535	1294178637	1293824921
1294562774	1294178832	1293824583
1294562827	1294179067	1293824207
1294561899	1294178957	1293823475
1294562098	1294179080	1293823161
1294562163	1294179074	1293822147
1294560412	1294177864	1293822655
1294561281	1294179032	1293819750
1294560635	1294180269	1293820444
1294560728	1294179360	1293821370
1294560517	1294179032	1293819912
1294560364	1294179358	1293818362
1294559434	1294179408	1293818649
1294558839	1294178923	1293818706
1294561329	1294178956	1293813929
1294556440	1294178842	1293817845
1294563536	1294179012	1293813974
1294557415	1294177815	1293813974
1294556713	1294177920	1293816592
1294556740	1294178355	1293816668
1294556731	1294178197	1293816624
1294555834	1294177657	1293815914
1294555417	1294177891	1293816173
1294555438	1294177899	1293815976
1294555012	1294177402	1293815072
1294554215	1294177455	1293815205
1294554042	1294175590	1293815012
1294554303	1294177036	1293815312
1294553899	1294176819	1293814754
1294553773	1294177065	1293815803
1294553609	1294176595	1293815293
1294552950	1294177177	1293814593
1294552923	1294176810	1293815543
1294552774	1294177420	1293817079
1294546471	1294173369	1293817948
1294552144	1294171982	1293813395
1294550894	1294178225	1293818817
1294552923	1294176849	1293820427
1294552516	1294177818	1293812897
1294552478	1294177164	1293812372
1294552222	1294177627	1293812257
1294552396	1294177625	1293812104
1294552197	1294177575	1293811601
1294552040	1294177429	1293811275
1294551813	1294177118	1293810953
1294551759	1294177023	1293810361
1294550951	1294177783	1293809780
1294551259	1294177360	1293809154
1294550325	1294178352	1293809670
1294550107	1294177310	1293808190
1294549515	1294176826	1293808605
1294549100	1294176674	1293810902
1294550052	1294176044	1293806215
1294548566	1294177300	1293806923
1294547161	1294178166	1293804630
1294549071	1294176775	1293801957
1294548912	1294177054	1293795947
1294543629	1294175880	1293806665
1294544278	1294175327	1293806665
1294543322	1294176336	1293802360
1294542736	1294175889	1293801811
1294541818	1294176211	1293801234
1294541183	1294176260	1293800863
1294540591	1294175958	1293799699
1294540328	1294176321	1293799461
1294539029	1294175718	1293798690
1294538162	1294175902	1293797786
1294537370	1294175762	1293796905
1294537048	1294175671	1293801154
1294536759	1294175980	1293799513
1294536443	1294174792	1293796853
1294535200	1294174669	1293795710
1294534046	1294175435	1293793401
1294534896	1294175138	1293795175
1294534240	1294174098	1293794256
1294537917	1294174610	1293796457
1294534719	1294179206	1293791066
1294536432	1294178853	1293792470
1294530119	1294175662	1293792241
1294531083	1294175739	1293792165
1294530853	1294175494	1293791760
1294530996	1294175083	1293791494
1294530394	1294175723	1293791623
1294530019	1294175737	1293791374
1294529784	1294175709	1293791098
1294529597	1294175613	1293790518
1294529926	1294175821	1293790796
1294529390	1294175886	1293790790
1294529176	1294176139	1293789971
1294530110	1294176052	1293790691
1294528579	1294176631	1293790594
1294531524	1294175176	1293791803
1294528001	1294173840	1293789433
1294530010	1294176997	1293789221
1294529370	1294175398	1293790507
1294528682	1294174209	1293790044
1294527891	1294175898	1293790251
1294530332	1294176339	1293792124
1294532583	1294170570	1293791645
1294532344	1294176176	1293790609
1294530942	1294175825	1293790558
1294531255	1294175925	1293790806
1294531331	1294176084	1293790926
1294531636	1294176005	1293791113
1294531925	1294175793	1293791769
1294531707	1294175786	1293791087
1294532658	1294176370	1293792162
1294532393	1294175718	1293791751
1294532652	1294175387	1293791791
1294532491	1294175822	1293792150
1294532722	1294175669	1293791830
1294533680	1294175988	1293793069
1294532232	1294175629	1293792405
1294533301	1294175483	1293792416
1294533294	1294175649	1293791313
1294533796	1294175206	1293794587
1294533212	1294178441	1293791838
1294535476	1294177700	1293793402
1294531528	1294176993	1293796176
1294534090	1294179311	1293798225
1294534495	1294175102	1293794716
1294533841	1294175312	1293794824
1294533748	1294174777	1293794762
1294533588	1294174327	1293794720
1294534113	1294174816	1293795291
1294534119	1294174670	1293795426
1294533752	1294174287	1293795579
1294534041	1294174430	1293795935
1294534075	1294175093	1293796460
1294534032	1294174972	1293797556
1294534221	1294174909	1293796426
1294535066	1294175284	1293795562
1294534306	1294175107	1293797240
1294534372	1294174023	1293798010
1294534327	1294173583	1293799048
1294534236	1294174706	1293798912
1294534480	1294172466	1293798945
1294533754	1294176795	1293794325
1294536219	1294178028	1293801099
1294526924	1294170038	1293795857
1294536428	1294174274	1293788698
1294534437	1294174915	1293804510
1294533798	1294173680	1293798788
1294533910	1294173405	1293798559
1294533714	1294173726	1293799251
1294533833	1294173794	1293799292
1294534235	1294173477	1293799578
1294533726	1294173651	1293799450
1294534196	1294173560	1293799831
1294533475	1294173465	1293799354
1294532757	1294173333	1293799496
1294533854	1294173105	1293799383
1294533306	1294173868	1293800736
1294534669	1294173030	1293798611
1294534201	1294173296	1293800643
1294533602	1294173226	1293798363
1294533568	1294173022	1293799385
1294533680	1294172966	1293800360
1294532966	1294172292	1293800159
1294534918	1294177293	1293796270
1294527107	1294170839	1293800757
1294529287	1294175452	1293803493
1294533033	1294174506	1293799522
1294533822	1294173392	1293799101
1294533613	1294173467	1293798763
1294533108	1294173226	1293798426
1294533538	1294173815	1293798357
1294533496	1294174054	1293798324
1294533067	1294173708	1293797604
1294533046	1294174056	1293797025
1294533010	1294174007	1293796963
1294533220	1294173936	1293796107
1294533622	1294175086	1293796753
1294533884	1294174478	1293796191
1294532655	1294174126	1293795513
1294532680	1294175282	1293795708
1294532163	1294175761	1293795863
1294531703	1294174880	1293793671
1294530970	1294174806	1293794619
1294537865	1294175431	1293790775
1294529321	1294175490	1293793935
1294529310	1294173261	1293795589
1294530770	1294175760	1293792938
1294526923	1294175462	1293792938
1294528946	1294174976	1293791913
1294528687	1294175601	1293791356
1294528292	1294175294	1293790752
1294528153	1294175384	1293790592
1294527213	1294175110	1293790046
1294527052	1294175617	1293789732
1294525875	1294175136	1293789252
1294525913	1294175577	1293788890
1294525411	1294175685	1293788648
1294525836	1294175077	1293788186
1294525343	1294175868	1293787711
1294524501	1294175623	1293787848
1294523416	1294174263	1293786863
1294523280	1294175063	1293788070
1294523628	1294176479	1293785870
1294524490	1294176157	1293786859
1294521999	1294175539	1293784510
1294519603	1294174818	1293790056
1294524787	1294175973	1293793573
1294522412	1294175074	1293781337
1294522143	1294173975	1293781337
1294521694	1294176456	1293783433
1294520941	1294176229	1293782795
1294521006	1294176470	1293782655
1294520697	1294176118	1293781954
1294520177	1294175913	1293781367
1294519851	1294176315	1293781221
1294519840	1294176008	1293781409
1294518949	1294176622	1293780672
1294519201	1294175254	1293780733
1294517984	1294175697	1293780265
1294518215	1294175946	1293778827
1294518066	1294176311	1293778142
1294518128	1294176029	1293779417
1294517351	1294175302	1293778955
1294516460	1294175411	1293779106
1294515347	1294174710	1293776892
1294516923	1294177357	1293777181
1294517323	1294176196	1293786035
1294521052	1294176360	1293775765
1294523899	1294176152	1293776693
1294515348	1294176393	1293776153
1294515570	1294175984	1293776072
1294515479	1294176559	1293776159
1294514665	1294176255	1293775309
1294514332	1294176219	1293775115
1294514941	1294176881	1293775514
1294514488	1294176823	1293774865
1294513383	1294176460	1293773950
1294513444	1294176799	1293773753
1294512626	1294175642	1293773241
1294512618	1294177704	1293771843
1294512580	1294174809	1293771863
1294511590	1294176999	1293772594
1294512666	1294175158	1293773717
1294510920	1294175594	1293771752
1294510343	1294175539	1293771310
1294509353	1294175884	1293771280
1294507838	1294175248	1293771384
1294508531	1294178069	1293764270
1294507865	1294175071	1293763264
1294507892	1294175519	1293769760
1294507895	1294175893	1293769870
1294507099	1294175446	1293769606
1294506542	1294175742	1293769408
1294506586	1294175555	1293769377
1294505749	1294175087	1293768750
1294505360	1294175695	1293768961
1294504093	1294174951	1293768093
1294503882	1294174853	1293767939
1294503893	1294174658	1293768617
1294503154	1294174541	1293767534
1294503572	1294174960	1293766634
1294503360	1294176540	1293766689
1294502006	1294174173	1293770399
1294501446	1294173541	1293767366
1294501743	1294173936	1293767956
1294500875	1294174162	1293766082
1294500408	1294172966	1293767280
1294500529	1294175836	1293771548
1294499386	1294172751	1293757995
1294501397	1294171159	1293772034
1294500216	1294173838	1293772045
1294500035	1294173904	1293765658
1294499739	1294174289	1293765469
1294499691	1294173627	1293765428
1294499977	1294174490	1293765782
1294498965	1294173515	1293765158
1294499724	1294174059	1293765626
1294499135	1294173789	1293765198
1294499638	1294174194	1293764998
1294499556	1294174124	1293765546
1294499106	1294173692	1293763357
1294498653	1294175131	1293764013
1294499604	1294175813	1293765386
1294498814	1294172722	1293766074
1294499393	1294174466	1293765112
1294498744	1294172514	1293762846
1294499349	1294174043	1293764629
1294498867	1294173825	1293761932
1294498637	1294174207	1293767367
1294496683	1294174074	1293763917
1294497182	1294176062	1293764042
1294498205	1294173790	1293764042
1294498449	1294174217	1293763640
1294498666	1294174289	1293763592
1294498406	1294174744	1293763775
1294498312	1294174339	1293763590
1294498215	1294174525	1293763606
1294498074	1294174221	1293763069
1294497859	1294174441	1293763172
1294497589	1294174497	1293763502
1294496956	1294174270	1293762648
1294496372	1294174377	1293762419
1294496781	1294174700	1293762074
1294497296	1294173592	1293763857
1294497797	1294175045	1293757924
1294496732	1294173765	1293762291
1294494800	1294174153	1293762022
1294495637	1294173972	1293761783
1294495315	1294174967	1293764838
1294495734	1294172174	1293759580
1294500782	1294177797	1293763359
1294492991	1294173379	1293760979
1294494621	1294173719	1293761000
1294494512	1294173810	1293761221
1294493795	1294173389	1293760667
1294494031	1294173425	1293760812
1294493155	1294173431	1293760496
1294492772	1294173002	1293760408
1294492818	1294172868	1293760576
1294492567	1294172907	1293760564
1294492208	1294172977	1293760059
1294491266	1294172913	1293759908
1294491476	1294172412	1293761216
1294490870	1294172462	1293758655
1294491456	1294171854	1293759853
1294491408	1294171944	1293763401
1294490782	1294171940	1293760823
1294489693	1294172221	1293759832
1294489068	1294171010	1293760994
1294489626	1294171667	1293759462
1294490554	1294170239	1293770500
1294488116	1294168857	1293761111
1294488145	1294170757	1293759369
1294488302	1294170657	1293759671
1294487920	1294170713	1293759566
1294487653	1294170194	1293759543
1294487109	1294169682	1293759588
1294487345	1294170332	1293759358
1294486802	1294169699	1293759426
1294486425	1294169527	1293759200
1294487088	1294169811	1293759363
1294486203	1294168965	1293758618
1294486437	1294170115	1293760381
1294486029	1294169220	1293758956
1294485957	1294168835	1293758836
1294486048	1294168524	1293757860
1294486588	1294168608	1293757960
1294485866	1294168700	1293758529
1294485806	1294168376	1293758333
1294484876	1294169292	1293759076
1294490087	1294168044	1293754223
1294484638	1294169388	1293756352
1294484486	1294170014	1293757380
1294487277	1294168903	1293753097
1294485560	1294169039	1293753097
1294485179	1294169257	1293758150
1294485104	1294169153	1293758086
1294485414	1294168928	1293758071
1294485062	1294169073	1293758045
1294484822	1294169371	1293757628
1294484940	1294169357	1293757725
1294485173	1294169278	1293757984
1294485002	1294168357	1293757560
1294485582	1294169721	1293757975
1294484524	1294169909	1293756478
1294484506	1294170218	1293758246
1294485980	1294170403	1293754807
1294486009	1294170546	1293756744
1294485744	1294171400	1293757521
1294484233	1294170351	1293756623
1294485699	1294170242	1293759041
1294481833	1294171289	1293758223
1294486586	1294170852	1293756832
1294489162	1294169433	1293761843
1294487959	1294169188	1293763306
1294487063	1294172713	1293763304
1294484691	1294171220	1293756511
1294484779	1294171093	1293756361
1294485159	1294171287	1293756395
1294485240	1294171466	1293756336
1294484273	1294170815	1293755978
1294484458	1294171131	1293755988
1294484559	1294171586	1293755858
1294484052	1294171331	1293755835
1294483767	1294171171	1293756258
1294483194	1294171111	1293755440
1294483260	1294171884	1293754730
1294482056	1294171731	1293755603
1294481540	1294170505	1293757369
1294483983	1294172564	1293756498
1294481731	1294170741	1293756232
1294483155	1294170449	1293754036
1294478876	1294172081	1293752299
1294483161	1294175623	1293752096
1294487618	1294169712	1293753837
1294479013	1294170458	1293756153
1294480699	1294171280	1293756800
1294480824	1294170637	1293754533
1294481012	1294171082	1293754246
1294481042	1294170892	1293754123
1294481357	1294171332	1293753946
1294481436	1294171105	1293753984
1294480776	1294170936	1293753779
1294480990	1294170543	1293753380
1294481001	1294170971	1293753576
1294480835	1294170961	1293753816
1294480839	1294171302	1293753669
1294481065	1294170730	1293752714
1294481912	1294171701	1293751295
1294481408	1294168866	1293752977
1294480284	1294170618	1293752150
1294480446	1294170098	1293753105
1294479706	1294170038	1293752623
1294480079	1294170630	1293752562
1294481681	1294175813	1293760605
1294480163	1294173958	1293754841
1294485137	1294167025	1293757907
1294479926	1294170860	1293756825
1294478223	1294169794	1293751532
1294478648	1294170326	1293751638
1294478480	1294170244	1293751863
1294477986	1294170029	1293751202
1294477538	1294169613	1293751175
1294477786	1294170244	1293751421
1294477358	1294170034	1293750667
1294477279	1294170027	1293750734
1294477383	1294169756	1293750779
1294477536	1294170896	1293751104
1294476896	1294169503	1293749108
1294474718	1294171250	1293750402
1294476752	1294169860	1293752694
1294477384	1294170398	1293748849
1294476512	1294170018	1293749556
1294475124	1294169554	1293749875
1294472930	1294170916	1293749341
1294473695	1294173402	1293753017
1294473787	1294169042	1293750784
1294473823	1294169264	1293749218
1294472328	1294169749	1293750875
1294475245	1294172231	1293750875
1294474698	1294170037	1293748023
1294474345	1294170081	1293747941
1294473911	1294169823	1293747708
1294474036	1294170110	1293747626
1294473950	1294169788	1293747214
1294473372	1294170110	1293747312
1294473444	1294169976	1293747375
1294473297	1294170209	1293747215
1294473113	1294170188	1293747347
1294472808	1294169707	1293746971
1294471531	1294169387	1293745610
1294472294	1294168770	1293744186
1294471144	1294170384	1293746057
1294472260	1294170207	1293746439
1294470462	1294169848	1293746615
1294469900	1294169652	1293745528
1294468545	1294171168	1293745332
1294469809	1294169606	1293745357
1294468947	1294161219	1293747592
1294469704	1294164228	1293744669
1294470513	1294168092	1293744669
1294467889	1294168797	1293744711
1294467623	1294168501	1293744733
1294467715	1294168681	1293744469
1294466234	1294167830	1293743780
1294466494	1294168206	1293744304
1294465970	1294167748	1293743669
1294465946	1294168359	1293743540
1294465862	1294168858	1293744049
1294465116	1294167907	1293743257
1294465575	1294167939	1293743441
1294464674	1294168040	1293742452
1294464075	1294167766	1293742234
1294466543	1294168749	1293746056
1294465551	1294167397	1293743120
1294466323	1294169299	1293741651
1294464144	1294168118	1293743660
1294463892	1294167526	1293742881
1294463857	1294166166	1293741442
1294470000	1294173532	1293741875
1294457412	1294169090	1293742351
1294466725	1294168916	1293742345
1294464351	1294169117	1293742373
1294464122	1294169324	1293742346
1294463806	1294169244	1293742499
1294463996	1294169815	1293742334
1294464411	1294169832	1293742354
1294464303	1294169755	1293742214
1294464480	1294170246	1293742083
1294464249	1294169848	1293742049
1294464709	1294169950	1293742358
1294463985	1294170930	1293743154
1294464419	1294170896	1293741999
1294464474	1294168991	1293741731
1294463673	1294169739	1293741727
1294464449	1294170562	1293742069
1294464773	1294173320	1293742218
1294464293	1294170965	1293743899
1294464098	1294169324	1293741746
1294465375	1294171327	1293732525
1294462950	1294168832	1293732460
1294467754	1294175929	1293741190
1294462082	1294170543	1293741199
1294464503	1294170661	1293741009
1294464887	1294171152	1293741336
1294464812	1294171483	1293741051
1294465051	1294171298	1293741226
1294465243	1294170807	1293740971
1294464566	1294170640	1293740645
1294465329	1294170864	1293740854
1294464670	1294170382	1293740242
1294464357	1294170166	1293740026
1294465479	1294170866	1293739843
1294464758	1294170877	1293741924
1294463296	1294171606	1293740594
1294464372	1294170464	1293740331
1294464672	1294171877	1293740239
1294462369	1294170780	1293741312
1294463865	1294170916	1293742400
1294464803	1294171892	1293737281
1294462148	1294170421	1293739616
1294462630	1294169824	1293744260
1294470931	1294175307	1293739811
1294460249	1294169555	1293743416
1294461716	1294170122	1293739313
1294461613	1294169635	1293738851
1294461401	1294169836	1293739336
1294461135	1294169499	1293738939
1294461485	1294169820	1293738798
1294460430	1294168949	1293738334
1294460062	1294169361	1293738392
1294460177	1294169662	1293738585
1294459740	1294169639	1293737562
1294460207	1294169699	1293738573
1294458491	1294169303	1293738378
1294458789	1294169818	1293737935
1294458490	1294169240	1293739461
1294459904	1294169507	1293737202
1294458466	1294168962	1293736377
1294457939	1294168726	1293738162
1294457618	1294169474	1293737558
1294458944	1294167924	1293735972
1294454099	1294170767	1293739930
1294457919	1294166899	1293742813
1294460108	1294164959	1293736402
1294456038	1294167747	1293736402
1294455260	1294167592	1293735933
1294455512	1294167501	1293736457
1294455216	1294167600	1293736068
1294455291	1294167704	1293736108
1294454196	1294167177	1293735495
1294454542	1294167586	1293735603
1294454430	1294167593	1293735560
1294454374	1294167562	1293735050
1294452862	1294167120	1293735000
1294453578	1294167002	1293735107
1294453806	1294166718	1293734717
1294453652	1294166501	1293733817
1294452381	1294168009	1293734280
1294453956	1294167658	1293735027
1294452939	1294167338	1293735538
1294453085	1294166863	1293734141
1294457705	1294165846	1293731686
1294452728	1294163638	1293726002
1294453346	1294167839	1293732863
1294446282	1294166105	1293731390
1294448743	1294161003	1293729201
1294450705	1294166556	1293732994
1294450128	1294166003	1293732117
1294449993	1294166062	1293732298
1294448963	1294165662	1293731665
1294449980	1294166197	1293731887
1294448668	1294166558	1293731982
1294448383	1294165495	1293731555
1294447933	1294165728	1293731274
1294447829	1294165313	1293731354
1294446631	1294165129	1293731177
1294446710	1294165602	1293729431
1294445840	1294164855	1293732628
1294446233	1294164577	1293732449
1294446544	1294165428	1293730181
1294447008	1294165267	1293729922
1294445883	1294166851	1293730369
1294444724	1294163999	1293730685
1294442206	1294166679	1293727358
1294445978	1294163844	1293730385
1294450056	1294165211	1293727144
1294445063	1294164488	1293726665
1294444609	1294165092	1293730613
1294444812	1294165362	1293731016
1294444784	1294165123	1293731218
1294445960	1294165542	1293732338
1294446225	1294164797	1293731869
1294447070	1294165300	1293733132
1294448525	1294165419	1293734190
1294449002	1294165266	1293734978
1294450341	1294165370	1293736485
1294451259	1294165565	1293737683
1294453807	1294166266	1293739156
1294454620	1294166988	1293739527
1294457509	1294166452	1293744290
1294459468	1294165582	1293743780
1294461493	1294167535	1293748397
1294464303	1294165733	1293747244
1294464987	1294167670	1293752141
1294468865	1294167142	1293756598
1294468985	1294167574	1293755493
1294473360	1294166752	1293758910
1294478730	1294167680	1293763544
1294484645	1294167903	1293766120
1294488220	1294168299	1293769700
1294490973	1294167990	1293772506
1294495398	1294168348	1293775932
1294498216	1294168229	1293778571
1294501122	1294168056	1293781110
1294505052	1294168670	1293784724
1294507935	1294168600	1293787777
1294510782	1294168071	1293790671
1294513801	1294168641	1293793692
1294517781	1294168730	1293797194
1294520071	1294167992	1293798353
1294523943	1294168875	1293804126
1294527334	1294168075	1293805740
1294529350	1294169268	1293809714
1294531742	1294168578	1293813414
1294531443	1294167502	1293816486
1294530282	1294168961	1293817801
1294539275	1294168996	1293824949
1294545779	1294168987	1293830538
1294550622	1294169040	1293829506
1294548197	1294169299	1293832511
1294550657	1294169668	1293835333
1294552466	1294169440	1293837485
1294553942	1294169690	1293839898
1294556117	1294169532	1293842042
1294557475	1294170374	1293843859
1294559068	1294169973	1293846051
1294560505	1294170102	1293847898
1294561639	1294170261	1293850639
1294563673	1294169462	1293851162
1294565666	1294171015	1293852710
1294566433	1294170695	1293855098
1294567723	1294171437	1293855916
1294568166	1294171772	1293857390
1294568817	1294170034	1293859651
1294570673	1294171402	1293862118
1294571304	1294170272	1293862759
1294573724	1294171596	1293859874
1294569861	1294171913	1293864894
1294575125	1294173519	1293873672
1294574064	1294172512	1293866856
1294575288	1294172093	1293867565
1294575356	1294172043	1293867798
1294575836	1294171866	1293868121
1294576288	1294171694	1293868603
1294575942	1294172302	1293868496
1294576087	1294172041	1293868791
1294577038	1294172619	1293869239
1294577092	1294172422	1293869297
1294576774	1294172379	1293869551
1294577184	1294172299	1293869314
1294577993	1294172649	1293870526
1294578191	1294173052	1293869696
1294577748	1294171559	1293868023
1294577318	1294173309	1293870579
1294576910	1294172228	1293868921
1294577350	1294173624	1293867479
1294577726	1294173061	1293868019
1294580593	1294173552	1293865389
1294576225	1294176439	1293866300
1294578023	1294178024	1293867894
1294576974	1294173490	1293864599
1294575442	1294173365	1293863729
1294575068	1294172976	1293863059
1294574988	1294173742	1293862603
1294574194	1294173758	1293861821
1294574748	1294173838	1293860898
1294574541	1294174023	1293860066
1294573943	1294173751	1293859180
1294573860	1294174301	1293858444
1294573405	1294174333	1293857401
1294573110	1294173037	1293857216
1294573178	1294174714	1293857121
1294573331	1294173676	1293854408
1294572600	1294174830	1293854159
1294572321	1294174865	1293854532
1294571721	1294174317	1293852761
1294571543	1294175232	1293851784
1294570709	1294174486	1293849518
1294571087	1294173816	1293843466
1294570364	1294182888	1293851891
1294571318	1294177043	1293849651
1294569718	1294175464	1293845530
1294569267	1294175976	1293845530
1294568449	1294176712	1293843835
1294567403	1294175802	1293842554
1294566970	1294176134	1293842018
1294566953	1294176762	1293841248
1294566331	1294176393	1293840075
1294566271	1294176743	1293838964
1294565260	1294176484	1293837987
1294565424	1294176508	1293837201
1294564626	1294177118	1293836694
1294563024	1294176356	1293834034
1294562774	1294176526	1293836619
1294562173	1294176213	1293836090
1294562818	1294176289	1293832164
1294560998	1294176297	1293832219
1294560407	1294176508	1293831549
1294558711	1294178757	1293831569
1294557832	1294176312	1293819897
1294560739	1294175121	1293822059
1294565841	1294179450	1293836325
1294559659	1294176104	1293824806
1294557416	1294176502	1293826096
1294556810	1294176734	1293825560
1294556474	1294176363	1293825247
1294555516	1294176427	1293824122
1294555411	1294176484	1293823237
1294554970	1294176237	1293822751
1294554196	1294176118	1293821943
1294554524	1294176939	1293822010
1294553786	1294176351	1293821304
1294554501	1294176611	1293821039
1294553048	1294175993	1293819717
1294552988	1294176423	1293819869
1294553093	1294177082	1293820410
1294551621	1294176599	1293817625
1294551159	1294176196	1293817616
1294552324	1294176934	1293817280
1294550590	1294176419	1293815964
1294549080	1294172269	1293814294
1294558262	1294176805	1293815215
1294555553	1294182434	1293818010
1294550709	1294178274	1293815511
1294551561	1294177134	1293815511
1294551566	1294177177	1293815183
1294551727	1294177627	1293815177
1294552077	1294177968	1293815150
1294551204	1294177433	1293814304
1294551268	1294177759	1293814195
1294551394	1294177946	1293814083
1294551036	1294177952	1293814190
1294551338	1294178063	1293813892
1294550953	1294177671	1293814166
1294550916	1294177745	1293812478
1294551407	1294178268	1293813562
1294550092	1294177234	1293812160
1294553561	1294178022	1293811683
1294551359	1294178941	1293815340
1294549758	1294177534	1293813238
1294549671	1294177885	1293811601
1294550326	1294177143	1293807420
1294549348	1294177017	1293813070
1294551851	1294177157	1293806835
1294550097	1294182634	1293810694
1294549847	1294177940	1293810694
1294550121	1294177926	1293810751
1294550202	1294178465	1293810596
1294549605	1294178211	1293810085
1294549526	1294177896	1293809870
1294548814	1294177460	1293809180
1294549050	1294177872	1293809433
1294548562	1294177769	1293808610
1294548973	1294177733	1293808368
1294548757	1294177824	1293808213
1294547337	1294176905	1293807505
1294546835	1294177373	1293806278
1294548188	1294178292	1293808133
1294547017	1294177787	1293806467
1294546820	1294177691	1293806880
1294546360	1294177828	1293805981
1294543554	1294178401	1293805032
1294544896	1294178529	1293805531
1294545440	1294182194	1293802252
1294548366	1294174569	1293799884
1294550181	1294176838	1293802103
1294539815	1294177013	1293802103
1294542327	1294177739	1293801162
1294541679	1294177478	1293800641
1294541152	1294177555	1293799928
1294540712	1294177404	1293799562
1294539866	1294177337	1293798761
1294539121	1294176832	1293798232
1294539172	1294177252	1293797697
1294538313	1294176771	1293796900
1294537847	1294176636	1293797216
1294536936	1294176380	1293796126
1294536840	1294176332	1293792931
1294535912	1294176443	1293793816
1294536077	1294176571	1293795228
1294534128	1294176871	1293795999
1294535622	1294176627	1293795603
1294531726	1294175167	1293792808
1294532735	1294174566	1293792760
1294531041	1294176821	1293790768
1294534513	1294178457	1293792107
1294533047	1294176966	1293792174
1294530525	1294175694	1293801428
1294529872	1294176038	1293791189
1294529336	1294175408	1293790492
1294529008	1294175658	1293790428
1294528539	1294175032	1293789886
1294528106	1294175268	1293789878
1294527763	1294175458	1293789928
1294527727	1294175172	1293789802
1294526791	1294174668	1293789106
1294526666	1294174171	1293788740
1294527646	1294174245	1293789398
1294526955	1294173907	1293788668
1294527050	1294174480	1293788396
1294526275	1294174409	1293789751
1294527036	1294174062	1293788152
1294524767	1294173082	1293787668
1294525526	1294173692	1293788104
1294525239	1294173746	1293788405
1294522481	1294177346	1293791538
1294522816	1294174263	1293789674
1294524419	1294173229	1293783242
1294524551	1294173294	1293788522
1294524191	1294173374	1293788781
1294524635	1294173540	1293789003
1294525000	1294173272	1293789328
1294524994	1294173245	1293789137
1294525461	1294173098	1293789840
1294525713	1294173193	1293790019
1294526186	1294173499	1293790181
1294525671	1294173169	1293790231
1294526494	1294172762	1293790873
1294526600	1294173521	1293790893
1294528838	1294172983	1293790533
1294526734	1294173382	1293790986
1294528728	1294174199	1293791538
1294529125	1294173265	1293790427
1294529458	1294173855	1293792404
1294529354	1294174089	1293791101
1294529246	1294174062	1293791852
1294525776	1294172938	1293793746
1294532376	1294179156	1293794824
1294530103	1294166870	1293797848
1294532091	1294174016	1293793388
1294531186	1294173511	1293795008
1294531719	1294174154	1293795136
1294532434	1294174658	1293796101
1294532719	1294174167	1293796060
1294532653	1294174262	1293796219
1294532625	1294174127	1293796098
1294533097	1294173972	1293796782
1294533409	1294174093	1293796782
1294534830	1294174464	1293797256
1294533922	1294173286	1293796363
1294534459	1294174206	1293798314
1294533643	1294174450	1293797985
1294534412	1294173800	1293799254
1294534992	1294174489	1293798778
1294534865	1294174625	1293801195
1294534376	1294172698	1293799776
1294535056	1294174238	1293799054
1294533757	1294174762	1293798566
1294535252	1294179490	1293809554
1294530158	1294171822	1293794146
1294532892	1294174999	1293800481
1294535122	1294173735	1293799399
1294535402	1294173940	1293799602
1294536050	1294174036	1293799314
1294535684	1294173918	1293799659
1294536117	1294174306	1293799979
1294536009	1294174015	1293799793
1294536842	1294174128	1293800412
1294536716	1294174274	1293799820
1294536526	1294174282	1293800267
1294535834	1294174522	1293801896
1294537723	1294174698	1293799902
1294537638	1294174932	1293800189
1294536128	1294175068	1293800074
1294536554	1294174345	1293799956
1294537534	1294175886	1293800184
1294538012	1294175040	1293797848
1294537167	1294175168	1293799957
1294538311	1294175418	1293799096
1294537282	1294178797	1293796698
1294537042	1294176447	1293798075
1294539066	1294177863	1293803519
1294538772	1294176490	1293796262
1294538595	1294176383	1293798147
1294538180	1294176476	1293798244
1294537884	1294176205	1293797518
1294537322	1294176147	1293797385
1294537129	1294176504	1293796493
1294537386	1294176664	1293796291
1294537023	1294176412	1293796317
1294536935	1294176616	1293795974
1294536188	1294176320	1293794903
1294536896	1294176247	1293795658
1294535833	1294176627	1293794814
1294535546	1294176175	1293794558
1294534510	1294176937	1293795460
1294534278	1294175862	1293794793
1294532446	1294175930	1293793565
1294534556	1294176300	1293794358
1294533996	1294179656	1293801987
1294533929	1294179439	1293794463
1294532722	1294172043	1293792843
1294535591	1294175897	1293793738
1294531609	1294176089	1293791980
1294530598	1294175937	1293790284
1294529373	1294175174	1293789767
1294528312	1294175275	1293789135
1294528777	1294175549	1293789263
1294527874	1294175302	1293788325
1294527687	1294175224	1293787876
1294527427	1294175218	1293787310
1294526347	1294174528	1293786647
1294526885	1294175095	1293786763
1294526074	1294174901	1293786802
1294525084	1294174856	1293784798
1294525328	1294174895	1293785663
1294525043	1294175102	1293784726
1294524772	1294174931	1293785689
1294524191	1294176522	1293784889
1294524274	1294174234	1293782778
1294523942	1294173987	1293787417
1294523824	1294176398	1293785054
1294517542	1294175081	1293782047
1294521570	1294177376	1293790421
1294521395	1294174345	1293779487
1294521022	1294175016	1293780700
1294521018	1294174736	1293780526
1294520213	1294174758	1293780273
1294520086	1294175167	1293780108
1294520248	1294174972	1293779678
1294519558	1294174855	1293778859
1294518936	1294174915	1293778617
1294518667	1294174676	1293777954
1294517594	1294174326	1293777438
1294518194	1294174971	1293777190
1294517664	1294174726	1293777639
1294516488	1294173794	1293776494
1294518078	1294175638	1293777606
1294517645	1294175180	1293778393
1294516411	1294174323	1293774605
1294515895	1294173822	1293774240
1294515904	1294174892	1293776536
1294520235	1294181549	1293776006
1294518318	1294179599	1293773761
1294512483	1294174469	1293772816
1294515032	1294172558	1293775835
1294514515	1294175226	1293772893
1294513949	1294174956	1293772705
1294513763	1294175123	1293772431
1294512649	1294174413	1293771744
1294512555	1294174253	1293771471
1294512695	1294174405	1293770936
1294512344	1294174927	1293770982
1294511967	1294175075	1293770650
1294511835	1294174209	1293770541
1294511643	1294175122	1293769893
1294510349	1294174968	1293768331
1294510671	1294173733	1293770105
1294510691	1294175207	1293769763
1294512008	1294176122	1293773190
1294510087	1294174589	1293770867
1294508990	1294174716	1293768903
1294508785	1294175222	1293766056
1294509211	1294174861	1293782708
1294504846	1294174460	1293769140
1294502901	1294176626	1293759899
1294507254	1294176125	1293759889
1294507235	1294174786	1293766974
1294507384	1294174686	1293766627
1294507344	1294174837	1293766633
1294507034	1294174656	1293766313
1294506658	1294174714	1293766326
1294506695	1294174933	1293766032
1294506756	1294174915	1293766052
1294506429	1294175166	1293766378
1294506425	1294174745	1293766115
1294506336	1294174889	1293765559
1294506218	1294175044	1293766224
1294506270	1294175687	1293765054
1294505523	1294173902	1293765832
1294505578	1294175007	1293764123
1294506423	1294176491	1293766196
1294505842	1294175105	1293766190
1294505804	1294168487	1293762150
1294502765	1294174278	1293759831
1294504932	1294174469	1293761840
1294505328	1294175064	1293769676
1294505444	1294170752	1293756200
1294505302	1294174789	1293764735
1294505355	1294175076	1293764125
1294505184	1294175158	1293764174
1294504959	1294175005	1293763657
1294504554	1294174729	1293763728
1294504616	1294174955	1293763731
1294505157	1294175227	1293763968
1294504509	1294175543	1293763927
1294504203	1294174122	1293763340
1294503474	1294175917	1293763863
1294504693	1294174548	1293763554
1294502847	1294174533	1293762975
1294502991	1294174989	1293762735
1294503271	1294175778	1293761961
1294503309	1294174508	1293763326
1294503511	1294175195	1293765581
1294500074	1294174350	1293762378
1294502826	1294181251	1293767924
1294493696	1294170913	1293762702
1294507131	1294175669	1293757524
1294501088	1294174943	1293757531
1294501667	1294175023	1293761847
1294502461	1294175490	1293762439
1294501731	1294174802	1293761626
1294501186	1294174398	1293761438
1294501690	1294174778	1293761455
1294501021	1294174863	1293761189
1294500773	1294174279	1293761304
1294500945	1294174754	1293761191
1294500438	1294174458	1293760094
1294501217	1294174665	1293761124
1294500929	1294173560	1293760499
1294499700	1294174526	1293760060
1294499439	1294174010	1293760347
1294500847	1294174945	1293761736
1294500404	1294174341	1293761003
1294500104	1294173571	1293760318
1294497650	1294173607	1293759887
1294494522	1294176395	1293757710
1294498086	1294175235	1293769887
1294500081	1294172813	1293757971
1294497367	1294172182	1293757971
1294498047	1294173317	1293759778
1294497513	1294173229	1293759772
1294497257	1294172851	1293759441
1294496883	1294173161	1293759926
1294496598	1294172741	1293759589
1294495889	1294172063	1293759160
1294496138	1294172746	1293759534
1294496051	1294172715	1293759795
1294495978	1294172427	1293759699
1294495679	1294171489	1293760335
1294495759	1294171886	1293759172
1294493942	1294173843	1293757840
1294494704	1294172495	1293761133
1294494144	1294172704	1293759542
1294493385	1294172232	1293759891
1294494431	1294170964	1293756764
1294495048	1294171582	1293758152
1294493038	1294171493	1293758061
1294490483	1294169210	1293761162
1294490870	1294171288	1293758905
1294492800	1294171165	1293758629
1294493183	1294171599	1293758989
1294493207	1294171455	1293758941
1294492697	1294170880	1293758326
1294493718	1294171825	1293759139
1294492510	1294171215	1293758581
1294492589	1294171362	1293758315
1294492659	1294171238	1293758283
1294492457	1294171288	1293758206
1294492629	1294170724	1293758421
1294491454	1294171483	1293757219
1294493519	1294171125	1293758733
1294493068	1294171045	1293757298
1294494019	1294171566	1293758703
1294493203	1294171203	1293756180
1294492123	1294169879	1293758894
1294490673	1294170877	1293757848
1294492508	1294170119	1293759495
1294489348	1294172204	1293757601
1294495265	1294171521	1293747236
1294492753	1294171452	1293756161
1294492264	1294171645	1293757430
1294491509	1294171335	1293757233
1294491529	1294171419	1293757547
1294491979	1294171327	1293757533
1294491962	1294171563	1293757643
1294492016	1294172143	1293757112
1294492296	1294171902	1293757331
1294492383	1294172193	1293757783
1294493069	1294171860	1293757298
1294492628	1294172048	1293757725
1294493588	1294172812	1293757741
1294492806	1294171829	1293757513
1294492864	1294172036	1293758591
1294492907	1294172325	1293754829
1294492585	1294172407	1293756082
1294493131	1294172885	1293757357
1294492169	1294174724	1293755323
1294494572	1294172998	1293757974
1294496661	1294173842	1293756893
1294492267	1294170409	1293748509
1294494624	1294172591	1293750228
1294492879	1294173532	1293757225
1294492609	1294173042	1293756330
1294492398	1294173185	1293756296
1294493231	1294173161	1293756851
1294492663	1294173340	1293756576
1294492063	1294173093	1293756112
1294492757	1294173452	1293756296
1294492131	1294173489	1293755945
1294492317	1294173085	1293755883
1294493264	1294173477	1293755031
1294492489	1294173601	1293755737
1294490925	1294174698	1293755914
1294491833	1294172466	1293756188
1294492614	1294173432	1293756016
1294491699	1294172504	1293755753
1294491858	1294173719	1293755139
1294493854	1294174419	1293765893
1294491119	1294180191	1293760142
1294493098	1294169720	1293746814
1294488357	1294168004	1293752158
1294490101	1294173045	1293753738
1294489676	1294172931	1293754680
1294490007	1294172905	1293754731
1294489486	1294172863	1293754760
1294489114	1294172952	1293754332
1294488784	1294172048	1293753977
1294488252	1294172438	1293753634
1294488330	1294172440	1293753680
1294488149	1294172153	1293753764
1294487724	1294172304	1293753529
1294487923	1294172667	1293753719
1294487267	1294170732	1293753370
1294487944	1294172941	1293753456
1294486851	1294171878	1293753917
1294486255	1294171427	1293753266
1294486320	1294170999	1293753558
1294485841	1294171676	1293753950
1294485729	1294173807	1293748301
1294479578	1294168350	1293750960
1294490278	1294172479	1293747889
1294486961	1294176716	1293750063
1294483925	1294174640	1293750063
1294484631	1294171305	1293751486
1294484638	1294172200	1293751492
1294484564	1294171856	1293751356
1294484268	1294171369	1293751399
1294484340	1294171465	1293751519
1294484260	1294171722	1293751273
1294483634	1294171797	1293751441
1294483525	1294171108	1293751022
1294484099	1294171135	1293751695
1294483006	1294171682	1293751435
1294482522	1294171471	1293748762
1294481886	1294169915	1293750775
1294482406	1294169404	1293751370
1294482338	1294170888	1293749263
1294480941	1294170557	1293751202
1294481032	1294170775	1293750083
1294475780	1294167758	1293750240
1294481913	1294170575	1293754240
1294480448	1294163591	1293747154
1294488861	1294172166	1293749609
1294480121	1294171108	1293749609
1294479563	1294169658	1293748907
1294479853	1294170224	1293749002
1294479775	1294170198	1293748572
1294479279	1294169357	1293748161
1294479035	1294169740	1293748514
1294478707	1294169548	1293748055
1294478827	1294170389	1293748199
1294478268	1294169353	1293747865
1294478056	1294169630	1293747840
1294477789	1294169165	1293746239
1294477633	1294171044	1293746259
1294476129	1294168821	1293749227
1294476503	1294170199	1293747669
1294476206	1294169396	1293749049
1294476300	1294168661	1293747200
1294475152	1294169950	1293745694
1294475920	1294160539	1293749713
1294486036	1294174518	1293747076
1294476605	1294168664	1293745792
1294469586	1294169109	1293745273
1294474370	1294168678	1293745273
1294474916	1294169402	1293745619
1294474337	1294169333	1293745354
1294473708	1294169088	1293744756
1294473950	1294169356	1293745485
1294473513	1294169093	1293744870
1294473596	1294169527	1293745170
1294472723	1294169245	1293744477
1294472878	1294169126	1293744032
1294472707	1294169551	1293745891
1294472467	1294169887	1293744474
1294472742	1294169157	1293744038
1294471722	1294169609	1293746338
1294472650	1294169863	1293744475
1294470165	1294169525	1293743575
1294472260	1294169163	1293745006
1294471201	1294168250	1293742302
1294473551	1294166806	1293743855
1294471551	1294170143	1293736770
1294471405	1294163234	1293735643
1294472517	1294168868	1293743031
1294471519	1294170198	1293743116
1294471847	1294170438	1293743118
1294472198	1294170788	1293743177
1294471755	1294170258	1293742757
1294471985	1294171081	1293743198
1294471948	1294171133	1293742604
1294471889	1294170830	1293742871
1294471372	1294170526	1293742308
1294471790	1294170932	1293742264
1294471498	1294170745	1293742258
1294471685	1294170897	1293742371
1294471452	1294170495	1293742929
1294471298	1294171788	1293742058
1294472595	1294171538	1293742067
1294471751	1294171063	1293742566
1294470854	1294170143	1293742104
1294467611	1294172724	1293742767
1294470620	1294168045	1293740333
1294468857	1294166988	1293737620
1294469299	1294170530	1293745933
1294470697	1294170793	1293745935
1294470617	1294171147	1293741870
1294470413	1294171069	1293741922
1294470173	1294170757	1293741970
1294469799	1294170844	1293741655
1294469954	1294170519	1293741561
1294470267	1294171124	1293741617
1294470003	1294170849	1293740834
1294470087	1294170600	1293741396
1294470008	1294170992	1293741688
1294468254	1294170274	1293740674
1294470981	1294170949	1293741588
1294469754	1294170440	1293740979
1294469036	1294170630	1293741052
1294469511	1294171225	1293741060
1294469254	1294170847	1293741234
1294468986	1294170880	1293741102
1294468875	1294170768	1293741120
1294467679	1294171212	1293740783
1294466016	1294170771	1293730929
1294470515	1294172898	1293746076
1294465635	1294169705	1293746076
1294468257	1294169932	1293740632
1294468464	1294170100	1293740441
1294468045	1294169883	1293740141
1294467186	1294169141	1293739635
1294467025	1294169738	1293739938
1294467712	1294170104	1293740331
1294467207	1294169867	1293740133
1294467230	1294169897	1293741221
1294466812	1294169815	1293739934
1294466652	1294170158	1293739676
1294466203	1294169948	1293739633
1294466136	1294169292	1293737814
1294466305	1294169254	1293738814
1294466833	1294169113	1293739505
1294465778	1294169835	1293740407
1294473183	1294169741	1293735720
1294466551	1294169895	1293732719
1294469960	1294168974	1293729556
1294469216	1294168415	1293737886
1294464112	1294169027	1293738847
1294463950	1294169014	1293738309
1294463747	1294168999	1293738432
1294463852	1294169202	1293738326
1294463537	1294168967	1293738608
1294463154	1294168683	1293738087
1294463109	1294169110	1293738117
1294462518	1294169072	1293737698
1294462310	1294168507	1293737735
1294461800	1294169561	1293738218
1294461826	1294168388	1293737649
1294461750	1294168043	1293739363
1294460709	1294168070	1293737510
1294460631	1294168524	1293736935
1294460242	1294168344	1293737104
1294460824	1294168861	1293734330
1294460086	1294167738	1293736532
1294461914	1294167434	1293734794
1294458246	1294162550	1293737505
1294455447	1294170051	1293736323
1294459365	1294172124	1293738848
1294457355	1294167260	1293735689
1294456512	1294166962	1293735050
1294457078	1294166947	1293735438
1294456834	1294166853	1293734932
1294456867	1294167042	1293734864
1294456378	1294167165	1293734764
1294455830	1294166697	1293734427
1294455690	1294166792	1293734561
1294455511	1294167137	1293734612
1294455013	1294166803	1293733865
1294455874	1294167876	1293733176
1294453256	1294167276	1293735026
1294454862	1294167340	1293732872
1294455229	1294166899	1293733528
1294454320	1294166538	1293734335
1294454265	1294166857	1293732705
1294453597	1294166100	1293731432
1294452894	1294166901	1293730559
1294453700	1294169360	1293731174
1294455051	1294164856	1293733060
1294457246	1294166381	1293732978
1294453305	1294166511	1293730541
1294452715	1294167295	1293732148
1294452950	1294167700	1293732295
1294452814	1294167553	1293732298
1294452276	1294167350	1293731720
1294452343	1294166953	1293731889
1294452084	1294167158	1293731840
1294452712	1294167935	1293732493
1294452385	1294167296	1293731749
1294452430	1294168192	1293732740
1294452622	1294167240	1293732045
1294452664	1294167022	1293731760
1294453363	1294167977	1293732510
1294454109	1294166948	1293733767
1294453975	1294167934	1293732962
1294454678	1294169152	1293733329
1294455186	1294167344	1293735906
1294454553	1294165690	1293738702
1294450596	1294167306	1293735873
1294455968	1294168242	1293737519
1294463626	1294171675	1293739969
1294459716	1294168098	1293739969
1294463716	1294168584	1293743953
1294464474	1294167635	1293744767
1294467344	1294168117	1293747109
1294468922	1294167740	1293748722
1294471508	1294167619	1293751175
1294473237	1294167955	1293753361
1294476607	1294168222	1293755786
1294477932	1294167528	1293757979
1294481683	1294168795	1293760340
1294484510	1294167539	1293763097
1294488636	1294167993	1293767184
1294490483	1294167895	1293768859
1294492972	1294168169	1293770208
1294496336	1294167134	1293773666
1294500120	1294167807	1293776610
1294500929	1294166978	1293779646
1294510491	1294172723	1293784795
1294510829	1294167202	1293786291
1294511150	1294167525	1293786112
1294514304	1294167796	1293792292
1294520686	1294168604	1293799200
1294523208	1294167953	1293802056
1294526281	1294168424	1293805233
1294529031	1294168062	1293808270
1294531378	1294167623	1293810787
1294533811	1294167890	1293813573
1294536399	1294168194	1293816663
1294538085	1294167229	1293819053
1294540693	1294167811	1293822798
1294542942	1294167486	1293824799
1294546248	1294167255	1293827783
1294547167	1294168026	1293829103
1294549639	1294169451	1293836018
1294551250	1294169051	1293835960
1294553619	1294168604	1293835652
1294553935	1294168284	1293839884
1294563848	1294172401	1293841787
1294559448	1294169358	1293844258
1294564131	1294170297	1293845172
1294562038	1294173496	1293849432
1294562683	1294169601	1293849432
1294564964	1294169713	1293853143
1294566745	1294169736	1293854488
1294567493	1294169804	1293855891
1294568666	1294169701	1293857295
1294569426	1294170431	1293858333
1294569790	1294169735	1293859118
1294571224	1294170263	1293861127
1294572147	1294170718	1293862265
1294571684	1294170556	1293861727
1294573557	1294169923	1293862242
1294573798	1294171104	1293863402
1294572907	1294171068	1293865592
1294573360	1294171378	1293865129
1294576193	1294171246	1293865877
1294574438	1294171378	1293866986
1294574162	1294170312	1293866157
1294578302	1294173155	1293870286
1294574914	1294169137	1293859646
1294573409	1294173476	1293869322
1294575892	1294171169	1293864605
1294575862	1294171572	1293867154
1294575683	1294171878	1293866628
1294575894	1294171887	1293866408
1294575754	1294171920	1293865741
1294575435	1294171489	1293865340
1294575718	1294172217	1293865225
1294575579	1294171917	1293864612
1294575680	1294172528	1293864513
1294575271	1294172500	1293864098
[truncated: 84,121 more rows]
