# Supplementary material for: Clinical assessment of a non-invasive wearable MEMS pressure sensor array for monitoring of arterial pulse waveform, heart rate and detection of atrial fibrillation
Source: NPJ Digit Med. 2019 May 14;2:39. doi: 10.1038/s41746-019-0117-x (PMC6550190; doi:10.1038/s41746-019-0117-x)
Supplement: Supplementary file 8 — Data Set 6 [file 41746_2019_117_MOESM8_ESM.txt]

SENSOR 0	SENSOR 1	SENSOR 2
1293848559	1293952682	1293577150
1293846742	1293955427	1293576591
1293848912	1293954322	1293577836
1293849699	1293954304	1293577929
1293849102	1293953614	1293577517
1293849135	1293953403	1293578063
1293849698	1293953848	1293578862
1293849733	1293953475	1293578747
1293849597	1293953601	1293579606
1293849390	1293953253	1293580112
1293849215	1293952880	1293581151
1293849807	1293953187	1293581951
1293849122	1293951878	1293582513
1293850016	1293953109	1293582038
1293850037	1293951973	1293585669
1293850065	1293952364	1293586438
1293850459	1293952496	1293587233
1293850462	1293951511	1293589071
1293851546	1293950982	1293590233
1293849781	1293948214	1293590568
1293850654	1293950629	1293591671
1293850259	1293952346	1293593395
1293851576	1293949073	1293599175
1293855317	1293952623	1293599175
1293852444	1293949409	1293602896
1293852894	1293948634	1293604641
1293853357	1293949121	1293607484
1293853836	1293948472	1293609355
1293853621	1293948352	1293611184
1293853772	1293947565	1293613067
1293854537	1293947847	1293615568
1293854422	1293947180	1293617708
1293854997	1293946460	1293620154
1293855169	1293946075	1293620986
1293855339	1293946706	1293624172
1293855577	1293945451	1293625090
1293854987	1293946183	1293629782
1293856676	1293945541	1293629530
1293856633	1293946051	1293633111
1293858954	1293948400	1293635302
1293859571	1293945030	1293635434
1293857882	1293946322	1293639197
1293857541	1293938862	1293643980
1293857629	1293943060	1293643980
1293859425	1293943781	1293647921
1293859255	1293943126	1293649638
1293859802	1293942952	1293651843
1293860366	1293942916	1293653920
1293860416	1293942724	1293655536
1293861055	1293942430	1293657704
1293861387	1293942328	1293659120
1293861616	1293942508	1293661154
1293862148	1293942267	1293662317
1293862129	1293941144	1293663568
1293863190	1293941583	1293668252
1293862103	1293938694	1293664811
1293861978	1293941042	1293667500
1293862831	1293941174	1293669508
1293863851	1293942099	1293667761
1293860860	1293940526	1293671667
1293866069	1293941733	1293668271
1293865428	1293940291	1293670798
1293861934	1293941505	1293675331
1293864345	1293940118	1293676703
1293864537	1293940003	1293674924
1293864811	1293940009	1293675614
1293864988	1293940231	1293676280
1293865382	1293940508	1293676858
1293865328	1293940382	1293676877
1293865125	1293940201	1293677062
1293865478	1293940940	1293677219
1293865692	1293940387	1293676756
1293865506	1293939769	1293677122
1293864368	1293940724	1293676843
1293865334	1293938273	1293676330
1293864540	1293939877	1293675262
1293866612	1293942340	1293676068
1293863942	1293940844	1293675591
1293865420	1293942225	1293675989
1293865502	1293940580	1293673999
1293865311	1293938730	1293673261
1293866502	1293940429	1293677108
1293867262	1293941354	1293673671
1293868406	1293941413	1293670962
1293865610	1293941186	1293670759
1293865922	1293941457	1293670166
1293865967	1293941835	1293669762
1293865908	1293941685	1293668491
1293865624	1293941733	1293667615
1293866036	1293942676	1293667230
1293865377	1293942087	1293666117
1293865119	1293941997	1293664780
1293865779	1293942802	1293664238
1293865225	1293941985	1293662958
1293864998	1293942526	1293662110
1293864788	1293941643	1293660073
1293865068	1293941709	1293657587
1293865055	1293943156	1293658882
1293864319	1293943337	1293658906
1293867673	1293942556	1293656696
1293865482	1293942772	1293657277
1293864246	1293942532	1293648534
1293864369	1293939589	1293651081
1293868426	1293944039	1293652257
1293863923	1293944021	1293651376
1293864285	1293944412	1293650023
1293864187	1293944310	1293649214
1293864132	1293944640	1293648581
1293863527	1293944129	1293646657
1293864013	1293944688	1293646710
1293863593	1293944676	1293645379
1293863295	1293944766	1293644564
1293862424	1293945217	1293643646
1293863116	1293944027	1293642674
1293863220	1293945745	1293641449
1293863288	1293946243	1293641952
1293862784	1293945691	1293640105
1293863327	1293944316	1293639750
1293863208	1293943715	1293638672
1293862085	1293945547	1293636399
1293863565	1293948346	1293644011
1293865190	1293944424	1293633229
1293861725	1293947973	1293635990
1293863864	1293945971	1293635321
1293862054	1293946021	1293634248
1293861487	1293945835	1293633451
1293862008	1293946478	1293633583
1293861977	1293945991	1293632469
1293861555	1293946742	1293632492
1293861766	1293946574	1293631777
1293862221	1293947037	1293631322
1293861546	1293946280	1293630506
1293861475	1293945901	1293628667
1293862923	1293946382	1293629413
1293861503	1293947727	1293629258
1293861206	1293945631	1293627392
1293863899	1293948544	1293627816
1293860793	1293947211	1293627751
1293860628	1293946346	1293627186
1293860567	1293946310	1293628277
1293861488	1293947091	1293626182
1293861215	1293945709	1293626544
1293858727	1293947979	1293624724
1293862542	1293947613	1293624523
1293861406	1293947583	1293624162
1293861334	1293947847	1293623585
1293860866	1293947403	1293622782
1293861523	1293948064	1293622541
1293860879	1293947823	1293621910
1293861022	1293948760	1293621471
1293860056	1293947769	1293620148
1293860293	1293948538	1293620473
1293859921	1293948430	1293619214
1293860909	1293948388	1293618583
1293860668	1293947451	1293617955
1293860294	1293950076	1293617258
1293861520	1293949307	1293616877
1293859769	1293949193	1293614681
1293859061	1293946586	1293615563
1293862631	1293948160	1293614528
1293860261	1293949758	1293614306
1293857912	1293950797	1293612221
1293856988	1293950760	1293612527
1293858160	1293950610	1293611870
1293859116	1293950460	1293611536
1293858906	1293950682	1293611084
1293858506	1293950472	1293610308
1293859022	1293950964	1293610270
1293858452	1293950970	1293609414
1293858461	1293951055	1293609317
1293858579	1293950832	1293608966
1293858222	1293950526	1293607907
1293858571	1293950754	1293608425
1293858170	1293952418	1293607429
1293856784	1293949901	1293606573
1293859438	1293951571	1293606607
1293858787	1293951979	1293608233
1293857789	1293950334	1293605597
1293857382	1293952640	1293608031
1293857040	1293951769	1293605575
1293855878	1293950754	1293606760
1293858924	1293950412	1293605097
1293860704	1293951973	1293605085
1293857835	1293954244	1293604658
1293857736	1293951409	1293604658
1293857302	1293951649	1293604747
1293857459	1293951157	1293603972
1293856976	1293951174	1293604050
1293857248	1293951427	1293603829
1293857197	1293951541	1293604076
1293856960	1293951211	1293603637
1293856823	1293951241	1293603866
1293857187	1293952544	1293604704
1293857206	1293951649	1293605083
1293856829	1293951367	1293605120
1293858588	1293951709	1293604813
1293856737	1293951806	1293604637
1293858148	1293950478	1293602181
1293857704	1293952292	1293604694
1293857221	1293951613	1293605373
1293858068	1293952772	1293602423
1293858752	1293955187	1293606733
1293862591	1293953114	1293606108
1293855251	1293951428	1293605903
1293857499	1293951409	1293605583
1293856813	1293951661	1293605469
1293857441	1293951763	1293606067
1293856904	1293951246	1293605828
1293856983	1293951235	1293606276
1293856903	1293951181	1293606431
1293857158	1293951169	1293606745
1293857136	1293951457	1293606921
1293857016	1293951000	1293607737
1293857004	1293949763	1293607219
1293856587	1293950310	1293606698
1293857203	1293951722	1293607931
1293856051	1293950809	1293607194
1293855928	1293950922	1293608690
1293855921	1293951469	1293608509
1293855696	1293949943	1293610096
1293856154	1293949967	1293608662
1293858473	1293950058	1293607096
1293856146	1293952731	1293609472
1293855299	1293950754	1293612894
1293856863	1293950178	1293610436
1293856435	1293949872	1293610241
1293856725	1293949823	1293610777
1293856934	1293949818	1293611125
1293857203	1293949992	1293611294
1293857365	1293950209	1293611536
1293856859	1293950100	1293611564
1293857233	1293949541	1293611688
1293857254	1293949854	1293611937
1293857180	1293947595	1293614576
1293858193	1293950574	1293612332
1293856726	1293948220	1293612541
1293858445	1293950353	1293612758
1293856740	1293950617	1293612665
1293859146	1293950034	1293612454
1293857538	1293948334	1293613549
1293856258	1293953848	1293614351
1293854839	1293951469	1293612878
1293855520	1293946406	1293607296
1293859130	1293950454	1293612115
1293857241	1293950395	1293612115
1293856746	1293950064	1293612712
1293857497	1293950430	1293612717
1293857077	1293949770	1293612442
1293857076	1293950442	1293612391
1293857226	1293950503	1293613055
1293857163	1293950701	1293612879
1293856688	1293950532	1293612417
1293856834	1293950604	1293612088
1293857428	1293950214	1293612440
1293857154	1293951379	1293612293
1293857362	1293949883	1293613506
1293856803	1293952280	1293613017
1293857989	1293950490	1293611982
1293856862	1293947847	1293611657
1293856896	1293949343	1293612831
1293856727	1293949480	1293606142
1293860049	1293950118	1293614806
1293853505	1293947781	1293610677
1293854309	1293948634	1293610280
1293858527	1293950496	1293610273
1293857317	1293950748	1293610538
1293856701	1293950136	1293609600
1293856100	1293949793	1293609326
1293856740	1293950075	1293609361
1293856979	1293950508	1293609281
1293856934	1293949938	1293609110
1293856416	1293949703	1293608626
1293856980	1293950724	1293608853
1293856897	1293951120	1293605843
1293856089	1293948616	1293607434
1293855961	1293948676	1293607295
1293855284	1293948574	1293606841
1293857432	1293954040	1293611072
1293857975	1293950064	1293605976
1293856391	1293948814	1293606532
1293857559	1293951475	1293605098
1293856438	1293950118	1293605645
1293853850	1293947859	1293604255
1293856078	1293950671	1293607033
1293856076	1293950208	1293607029
1293855706	1293950340	1293603832
1293855742	1293950280	1293603409
1293855937	1293951110	1293603528
1293855620	1293950880	1293602897
1293855862	1293950719	1293602526
1293855642	1293950664	1293601928
1293855770	1293950742	1293602229
1293855464	1293950364	1293601974
1293856269	1293951241	1293601335
1293854881	1293950070	1293600812
1293855493	1293950875	1293600293
1293855971	1293951133	1293600420
1293856070	1293951667	1293600269
1293854831	1293950070	1293600371
1293854425	1293952256	1293598557
1293855280	1293951811	1293598863
1293856732	1293951854	1293599067
1293854117	1293948466	1293593004
1293858254	1293954022	1293598316
1293855365	1293952101	1293598316
1293854413	1293951932	1293597390
1293853984	1293951667	1293596661
1293854739	1293952496	1293597000
1293854141	1293952262	1293596824
1293854203	1293952706	1293596654
1293854068	1293952502	1293596052
1293853820	1293952538	1293595817
1293853942	1293952472	1293595902
1293854198	1293952820	1293595520
1293853904	1293952406	1293597821
1293854217	1293954136	1293597297
1293853634	1293952232	1293594549
1293854270	1293956160	1293596433
1293855548	1293952250	1293594392
1293854607	1293953325	1293593170
1293853704	1293952761	1293593628
1293853939	1293952178	1293590672
1293859682	1293955685	1293593655
1293851907	1293951349	1293593705
1293853508	1293954676	1293596562
1293853581	1293952617	1293592707
1293854080	1293952827	1293592414
1293853795	1293952514	1293592330
1293853872	1293952833	1293592018
1293853152	1293952280	1293591422
1293853398	1293952262	1293591571
1293853317	1293952160	1293591290
1293853965	1293951944	1293591237
1293853705	1293952551	1293591527
1293852643	1293951986	1293590700
1293854458	1293952605	1293591107
1293853124	1293952232	1293590613
1293852558	1293952598	1293589341
1293853915	1293952754	1293591032
1293852245	1293950958	1293590317
1293852844	1293954472	1293591831
1293852564	1293954742	1293587640
1293852071	1293954562	1293590220
1293854418	1293956348	1293591711
1293853522	1293952886	1293589569
1293852460	1293953144	1293588991
1293852498	1293952826	1293588414
1293852079	1293953319	1293588288
1293852724	1293953632	1293588275
1293851736	1293953337	1293588062
1293852247	1293953559	1293587783
1293851609	1293953163	1293587332
1293852318	1293954040	1293587755
1293851911	1293954928	1293587423
1293853833	1293954503	1293587696
1293851980	1293954112	1293591519
1293851802	1293954202	1293587177
1293851534	1293954238	1293589021
1293852192	1293954689	1293586938
1293851376	1293953169	1293585400
1293850966	1293955002	1293587394
1293852758	1293956863	1293589767
1293852533	1293955104	1293586242
1293852679	1293954743	1293586947
1293852209	1293954089	1293587490
1293851654	1293955308	1293585551
1293851338	1293955031	1293585281
1293851472	1293955290	1293585044
1293850986	1293955188	1293584510
1293851282	1293955530	1293585220
1293851041	1293955121	1293584523
1293850851	1293955265	1293584483
1293850923	1293955601	1293584147
1293851130	1293955836	1293584174
1293849327	1293955493	1293583877
1293852361	1293955674	1293584827
1293851228	1293955860	1293583990
1293850045	1293953427	1293583408
1293850275	1293955080	1293583747
1293850916	1293956364	1293583221
1293851585	1293954340	1293582744
1293850312	1293959945	1293582872
1293852335	1293955547	1293582340
1293849004	1293953631	1293582135
1293848752	1293954333	1293582143
1293850466	1293955481	1293582581
1293850613	1293955728	1293582502
1293849475	1293954971	1293581952
1293849985	1293955313	1293581860
1293849387	1293954832	1293581821
1293850116	1293955621	1293581875
1293849853	1293954893	1293581318
1293850216	1293954965	1293581522
1293851053	1293954941	1293581266
1293849700	1293953037	1293580820
1293848655	1293953914	1293581026
1293848990	1293954539	1293580830
1293849787	1293955836	1293581856
1293852761	1293953403	1293580121
1293850379	1293954142	1293580460
1293848049	1293954365	1293580709
1293849628	1293953254	1293577672
1293848761	1293950604	1293575258
1293850339	1293954755	1293579270
1293847732	1293953810	1293579270
1293849276	1293954076	1293579396
1293849868	1293954568	1293579639
1293849039	1293954364	1293579528
1293848871	1293954196	1293579024
1293848652	1293954028	1293578727
1293848889	1293954046	1293578731
1293848692	1293954376	1293578682
1293849045	1293954754	1293578909
1293849175	1293953902	1293578458
1293848667	1293953391	1293575122
1293848784	1293954088	1293578281
1293847824	1293953079	1293576171
1293849878	1293954467	1293577846
1293850043	1293957361	1293580441
1293849840	1293954754	1293578869
1293849170	1293953655	1293578357
1293848871	1293959801	1293578864
1293847571	1293954388	1293577790
1293849580	1293954616	1293579262
1293848978	1293954527	1293579254
1293848926	1293954394	1293579514
1293848305	1293953703	1293579462
1293848862	1293954111	1293580079
1293848411	1293953589	1293580012
1293848415	1293953530	1293580762
1293848412	1293953668	1293581754
1293849288	1293953896	1293582241
1293848726	1293952850	1293582672
1293848695	1293953469	1293583696
1293849221	1293952388	1293584528
1293850889	1293953145	1293586024
1293848901	1293952310	1293584587
1293848197	1293952562	1293588101
1293849709	1293952995	1293587805
1293850591	1293951547	1293590439
1293849652	1293951373	1293593885
1293846900	1293952353	1293594525
1293852641	1293951193	1293592494
1293849876	1293949288	1293599784
1293850426	1293950370	1293600674
1293851474	1293950340	1293602591
1293851496	1293949709	1293604571
1293852127	1293950322	1293607013
1293851924	1293949535	1293608510
1293852148	1293949331	1293610667
1293853066	1293949409	1293613027
1293853589	1293949019	1293615352
1293853290	1293948646	1293617003
1293853898	1293948292	1293619751
1293853487	1293948117	1293621679
1293854227	1293946436	1293622049
1293854408	1293948418	1293627853
1293855286	1293946364	1293627221
1293854114	1293944418	1293630074
1293855855	1293946910	1293633648
1293855606	1293946946	1293634630
1293855279	1293943799	1293637163
1293857068	1293946057	1293640818
1293858164	1293946995	1293644411
1293854792	1293945541	1293645135
1293858416	1293945511	1293647636
1293858283	1293944748	1293649267
1293858474	1293944658	1293651363
1293858774	1293944015	1293653094
1293859030	1293943937	1293655194
1293859147	1293943715	1293656375
1293860135	1293943667	1293658427
1293860066	1293943168	1293659675
1293859494	1293943294	1293660539
1293860017	1293942688	1293663708
1293861015	1293942556	1293665812
1293862766	1293943517	1293667148
1293861984	1293942928	1293670663
1293861712	1293940586	1293667758
1293863716	1293942063	1293669976
1293862609	1293942057	1293671088
1293862681	1293938742	1293669695
1293862690	1293942694	1293673372
1293864837	1293942724	1293674683
1293866585	1293941218	1293674501
1293863207	1293941168	1293675355
1293863562	1293940874	1293675641
1293863393	1293940754	1293676335
1293864203	1293941300	1293676876
1293863996	1293940490	1293676701
1293864170	1293940568	1293676947
1293864098	1293940381	1293677126
1293864009	1293940147	1293677086
1293863865	1293939715	1293676390
1293865251	1293940189	1293677126
1293864480	1293940087	1293675980
1293863770	1293940147	1293675771
1293864636	1293941997	1293677264
1293862758	1293939589	1293676135
1293863792	1293940862	1293674817
1293864881	1293940129	1293677434
1293863997	1293940159	1293676331
1293864678	1293938171	1293677667
1293864164	1293937390	1293668557
1293863981	1293939012	1293672535
1293864273	1293940189	1293672535
1293864669	1293941264	1293671691
1293864451	1293940946	1293670833
1293864316	1293940766	1293669468
1293864899	1293941084	1293669212
1293864496	1293941012	1293668603
1293863525	1293940622	1293666615
1293864130	1293941060	1293666134
1293863677	1293940003	1293665161
1293864156	1293941781	1293664434
1293863292	1293941012	1293663236
1293862875	1293941751	1293662981
1293863589	1293941336	1293660066
1293864220	1293940598	1293659305
1293865065	1293941919	1293660186
1293863742	1293943312	1293659339
1293864289	1293939198	1293655706
1293859178	1293939396	1293656000
1293863258	1293942748	1293656832
1293861853	1293940147	1293654585
1293862029	1293942970	1293654330
1293863309	1293942496	1293651912
1293863027	1293942940	1293651470
1293863259	1293943000	1293649671
1293862992	1293942658	1293648883
1293862476	1293943006	1293648224
1293862577	1293943252	1293647289
1293862450	1293943565	1293646328
1293862012	1293943409	1293645257
1293862017	1293943775	1293644109
1293862474	1293944352	1293642716
1293862706	1293944129	1293642679
1293861756	1293944190	1293640380
1293861268	1293944298	1293640552
1293860253	1293945180	1293640666
1293862731	1293946358	1293638662
1293861115	1293946814	1293639455
1293865734	1293951007	1293642256
1293861327	1293944093	1293636213
1293858710	1293946238	1293633682
1293862276	1293945234	1293633941
1293861159	1293945343	1293635517
1293861156	1293945751	1293635146
1293860714	1293945234	1293634085
1293860851	1293945421	1293633569
1293860780	1293945956	1293633292
1293860942	1293946063	1293632846
1293860434	1293945913	1293632011
1293860386	1293945697	1293631094
1293861537	1293945961	1293631111
1293861184	1293946262	1293631155
1293860563	1293948496	1293632058
1293862257	1293946226	1293632838
1293862307	1293947643	1293628977
1293860317	1293947745	1293627897
1293860138	1293945090	1293626950
1293860042	1293944322	1293625989
1293860040	1293946916	1293629850
1293856209	1293943925	1293626456
1293862292	1293947349	1293621288
1293859809	1293947259	1293621292
1293859303	1293946802	1293624028
1293859830	1293947619	1293623876
1293859702	1293947517	1293623263
1293859432	1293948177	1293622626
1293859783	1293948076	1293622126
1293859807	1293948196	1293622030
1293859665	1293948172	1293620716
1293859878	1293949133	1293620681
1293859257	1293949180	1293619350
1293857885	1293948508	1293618810
1293860228	1293948952	1293618560
1293860232	1293949944	1293618870
1293858448	1293950562	1293616222
1293859694	1293949571	1293616297
1293858312	1293949391	1293615466
1293856829	1293948820	1293615979
1293859672	1293949042	1293616524
1293858001	1293947493	1293612999
1293858673	1293950712	1293612731
1293858837	1293949673	1293614450
1293858198	1293950244	1293612021
1293857725	1293950226	1293611289
1293857503	1293949973	1293610770
1293857599	1293950214	1293610337
1293857520	1293950015	1293610184
1293857184	1293950304	1293609608
1293857376	1293950256	1293609247
1293857075	1293949739	1293608873
1293857851	1293950641	1293608507
1293856231	1293948274	1293607180
1293856582	1293949487	1293607033
1293856481	1293950874	1293610467
1293856305	1293951325	1293609133
1293856475	1293949259	1293606811
1293857345	1293947823	1293606980
1293856635	1293949349	1293605713
1293853500	1293949817	1293606231
1293857962	1293950941	1293607376
1293856503	1293948016	1293605583
1293856910	1293951956	1293605980
1293856092	1293949265	1293605980
1293856074	1293949247	1293605964
1293855953	1293949192	1293605906
1293855855	1293949193	1293606019
1293855853	1293949001	1293605579
1293856378	1293949481	1293606116
1293855530	1293949349	1293605933
1293855341	1293948851	1293605686
1293856053	1293949271	1293606120
1293855630	1293948682	1293603143
1293854411	1293948784	1293606200
1293855528	1293949517	1293606286
1293855088	1293948832	1293606720
1293855578	1293949307	1293608510
1293855049	1293949733	1293605232
1293856351	1293949619	1293607035
1293854555	1293954599	1293608338
1293854199	1293950394	1293605590
1293857091	1293947859	1293609941
1293854945	1293950322	1293607800
1293856099	1293949998	1293607296
1293855055	1293949235	1293608505
1293854686	1293949120	1293608572
1293855168	1293949439	1293608754
1293855508	1293949108	1293609208
1293855594	1293949511	1293609592
1293854620	1293949139	1293609290
1293854797	1293949097	1293610027
1293854798	1293949169	1293610055
1293855775	1293949187	1293610615
1293855350	1293948832	1293608922
1293855454	1293949325	1293612044
1293855630	1293948772	1293612455
1293855771	1293948508	1293609080
1293853638	1293948850	1293611200
1293854988	1293948826	1293612008
1293859172	1293949127	1293611795
1293854492	1293947253	1293610324
1293856291	1293948832	1293612974
1293856582	1293949559	1293616211
1293856342	1293952778	1293615802
1293855552	1293948917	1293614090
1293855790	1293949199	1293614485
1293855658	1293948346	1293614210
1293856147	1293948983	1293614786
1293856115	1293948953	1293615082
1293856114	1293948970	1293614831
1293856246	1293948910	1293615274
1293856168	1293949265	1293615461
1293856319	1293949295	1293615446
1293856461	1293948814	1293616519
1293856683	1293947955	1293614963
1293855705	1293946904	1293614471
1293857854	1293948070	1293615342
1293856933	1293951180	1293617577
1293856049	1293946856	1293615314
1293854376	1293949222	1293616057
1293855906	1293948393	1293618296
1293856381	1293945631	1293615083
1293857232	1293947156	1293618088
1293860336	1293948731	1293616418
1293857482	1293948994	1293616581
1293856770	1293948544	1293615588
1293856591	1293948916	1293616443
1293857405	1293949036	1293616243
1293857048	1293948388	1293615918
1293856981	1293948754	1293615752
1293857213	1293948646	1293615949
1293856692	1293948538	1293615703
1293857198	1293948538	1293614338
1293857153	1293948616	1293616614
1293857326	1293948448	1293616104
1293856596	1293949667	1293615607
1293857527	1293950766	1293617953
1293855478	1293948814	1293613596
1293857031	1293948105	1293614894
1293857027	1293948820	1293613119
1293859467	1293948652	1293615120
1293856694	1293948664	1293615117
1293857433	1293945823	1293615472
1293856911	1293948490	1293613628
1293857190	1293949997	1293613628
1293856738	1293948082	1293613314
1293856346	1293947925	1293612598
1293856403	1293948226	1293612625
1293856665	1293948154	1293612881
1293856685	1293947715	1293612279
1293856602	1293948135	1293611744
1293856525	1293948208	1293611653
1293856661	1293947691	1293611607
1293857480	1293948676	1293611066
1293856896	1293949703	1293613984
1293858535	1293949060	1293610478
1293857236	1293949565	1293610017
1293856454	1293947030	1293609014
1293855998	1293947343	1293606808
1293855514	1293946448	1293609429
1293855686	1293948472	1293608994
1293855544	1293949072	1293609218
1293855832	1293946646	1293607729
1293854548	1293947691	1293608423
1293853767	1293946243	1293608431
1293855949	1293948046	1293606618
1293856212	1293948280	1293606244
1293855511	1293947962	1293605958
1293855671	1293948412	1293605629
1293856698	1293949302	1293605870
1293855223	1293948346	1293604853
1293855730	1293948970	1293604765
1293855282	1293948766	1293604210
1293855197	1293948754	1293603812
1293854354	1293949253	1293604063
1293855207	1293947871	1293600685
1293854340	1293949337	1293601903
1293854093	1293952454	1293603936
1293855167	1293949078	1293602096
1293856422	1293948940	1293602004
1293855622	1293951649	1293606412
1293853061	1293951157	1293601249
1293849166	1293947667	1293601208
1293852253	1293949841	1293598960
1293855836	1293950448	1293601840
1293854371	1293949968	1293599557
1293854094	1293950316	1293599591
1293854681	1293950527	1293599194
1293854132	1293950046	1293598898
1293853731	1293950382	1293598637
1293854327	1293950430	1293598742
1293854145	1293949931	1293598306
1293854072	1293950322	1293597903
1293853719	1293948935	1293596831
1293854171	1293951091	1293597334
1293853327	1293949667	1293596980
1293853802	1293950725	1293596408
1293853000	1293948838	1293597079
1293854296	1293950761	1293598156
1293852955	1293952184	1293595510
1293854996	1293953211	1293595501
1293851865	1293952460	1293599236
1293850755	1293948034	1293595487
1293857440	1293953737	1293597844
1293853183	1293954040	1293599431
1293853700	1293950502	1293595150
1293853782	1293950748	1293594982
1293853326	1293950412	1293594502
1293853373	1293950724	1293594882
1293853766	1293951337	1293594928
1293853146	1293951025	1293594204
1293853446	1293950892	1293594238
1293853268	1293951024	1293593779
1293853732	1293950934	1293593932
1293852952	1293952940	1293595055
1293854792	1293952581	1293593574
1293855143	1293951470	1293594634
1293853373	1293952653	1293594671
1293852796	1293948658	1293591495
1293851127	1293953091	1293591869
1293852029	1293949475	1293588496
1293852665	1293951265	1293590380
1293851853	1293951765	1293590658
1293852594	1293953410	1293593132
1293852378	1293950592	1293591613
1293852966	1293951373	1293591523
1293853183	1293952100	1293591824
1293852996	1293952250	1293591585
1293852129	1293951812	1293591308
1293852021	1293951583	1293590693
1293852472	1293951794	1293590976
1293852252	1293952058	1293591036
1293852241	1293951878	1293590185
1293852476	1293951848	1293589247
1293852100	1293952622	1293590318
1293853176	1293952568	1293592767
1293851483	1293951115	1293588649
1293854024	1293954719	1293593290
1293852284	1293950791	1293590401
1293854243	1293951757	1293587959
1293849945	1293951427	1293589682
1293852022	1293952112	1293588775
1293850957	1293952466	1293587825
1293854323	1293949061	1293589163
1293849826	1293952370	1293588421
1293851364	1293952346	1293588397
1293851637	1293952551	1293588443
1293851434	1293951818	1293587837
1293851799	1293952322	1293587661
1293851200	1293952034	1293587597
1293851620	1293952172	1293587852
1293851080	1293951865	1293587284
1293851317	1293951962	1293587224
1293850694	1293951986	1293586123
1293851353	1293952118	1293586970
1293849160	1293951254	1293588315
1293850737	1293952395	1293586083
1293850642	1293951962	1293586591
1293850702	1293949733	1293584627
1293849920	1293952268	1293586122
1293848964	1293951649	1293586339
1293850603	1293950262	1293586032
1293848940	1293951780	1293582795
1293850581	1293949668	1293585396
1293849769	1293952382	1293585369
1293849197	1293952508	1293585369
1293849880	1293951625	1293584406
1293850215	1293952034	1293584690
1293849951	1293951817	1293584305
1293850238	1293951842	1293584229
1293849972	1293951433	1293584101
1293849992	1293951812	1293583648
1293850100	1293952702	1293584247
1293850110	1293954455	1293583711
1293849559	1293952460	1293581529
1293849410	1293951181	1293581072
1293848896	1293952208	1293583049
1293849208	1293952569	1293583669
1293848926	1293951325	1293582837
1293848461	1293951625	1293583560
1293849464	1293952796	1293582927
1293848850	1293953248	1293583061
1293851026	1293952532	1293578582
1293850008	1293949331	1293587671
1293849873	1293953830	1293583094
1293849411	1293953511	1293583094
1293849525	1293952911	1293581988
1293849186	1293952376	1293581635
1293849677	1293953061	1293581689
1293849861	1293952929	1293581716
1293850041	1293953565	1293581778
1293849626	1293953127	1293581480
1293849221	1293952869	1293581645
1293849965	1293952316	1293581064
1293849643	1293953938	1293581231
1293851950	1293954202	1293581231
1293849761	1293954082	1293580045
1293850018	1293954989	1293583780
1293849851	1293952899	1293580517
1293849742	1293952424	1293579918
1293848550	1293950875	1293579343
1293853819	1293952730	1293578419
1293849850	1293956864	1293580272
1293849099	1293954022	1293579282
1293853154	1293951343	1293580490
1293848203	1293954346	1293580490
1293849037	1293952346	1293579640
1293849219	1293952430	1293579707
1293849149	1293952814	1293580123
1293849298	1293952460	1293579908
1293849453	1293952520	1293579726
1293848724	1293952274	1293579420
1293849552	1293952623	1293580030
1293849150	1293951788	1293579895
1293849236	1293951823	1293579986
1293847991	1293952166	1293579650
1293849137	1293951848	1293579781
1293848338	1293951025	1293578575
1293849069	1293953151	1293582521
1293848136	1293952526	1293579654
1293849156	1293950953	1293578603
1293848789	1293952028	1293581789
1293846816	1293951679	1293581284
1293848681	1293952136	1293581299
1293849582	1293950971	1293579795
1293848402	1293953721	1293586665
1293849485	1293951757	1293586177
1293849340	1293951637	1293586942
1293849220	1293950868	1293588095
1293848860	1293950820	1293588724
1293849809	1293950856	1293590079
1293849908	1293950646	1293591658
1293850015	1293950250	1293593013
1293849887	1293950148	1293594466
1293850047	1293949505	1293596068
1293850092	1293948904	1293599516
1293851311	1293950099	1293599775
1293850337	1293949013	1293600896
1293850878	1293948905	1293600141
1293851185	1293946129	1293605152
1293852228	1293947607	1293608301
1293850682	1293947475	1293608447
1293851275	1293947541	1293607501
1293853512	1293947931	1293616336
1293852196	1293946496	1293615544
1293852009	1293946069	1293620101
1293854100	1293946436	1293620101
1293853824	1293945048	1293624741
1293853851	1293944742	1293626445
1293854325	1293944051	1293628436
1293855058	1293944358	1293631364
1293855832	1293944244	1293633723
1293855530	1293943294	1293635292
1293856003	1293943000	1293637250
1293856083	1293943030	1293639616
1293856947	1293942574	1293641198
1293857384	1293942436	1293643410
1293857084	1293941985	1293644085
1293858689	1293941168	1293646017
1293858131	1293941475	1293649256
1293859172	1293940279	1293651718
1293859717	1293942316	1293653532
1293863009	1293940970	1293656562
1293858882	1293943379	1293657261
1293856633	1293940099	1293657553
1293858154	1293940562	1293665874
1293860760	1293940916	1293665874
1293861449	1293940399	1293665540
1293861459	1293940406	1293666639
1293861266	1293939637	1293667645
1293862006	1293939751	1293669229
1293861952	1293940159	1293670411
1293862286	1293939697	1293671500
1293862338	1293939799	1293672385
1293862327	1293938291	1293674072
1293863819	1293939835	1293674044
1293864701	1293940237	1293674589
1293864115	1293940442	1293677948
1293863908	1293943000	1293679463
1293864086	1293940460	1293675783
1293863962	1293939667	1293676684
1293863286	1293939685	1293676685
1293862251	1293937498	1293678072
1293864285	1293938183	1293678170
1293862730	1293938027	1293679439
1293863652	1293937985	1293675890
1293864122	1293939318	1293675890
1293864947	1293939763	1293678098
1293865179	1293939781	1293678063
1293865239	1293940003	1293677825
1293864960	1293940087	1293677586
1293865236	1293939907	1293677165
1293865355	1293940195	1293676897
1293864796	1293940087	1293676040
1293865234	1293940141	1293675781
1293865637	1293942231	1293676601
1293868193	1293941853	1293674576
1293862622	1293939234	1293674537
1293866184	1293940856	1293673836
1293866386	1293939498	1293672371
1293865610	1293939967	1293671920
1293865097	1293941715	1293669794
1293864608	1293939445	1293669697
1293859328	1293938639	1293670265
1293864203	1293940988	1293668756
1293866438	1293941402	1293667908
1293864946	1293940532	1293667908
1293864847	1293940886	1293664913
1293864769	1293940952	1293663607
1293865098	1293941427	1293662878
1293864752	1293941246	1293661841
1293864594	1293941427	1293660812
1293864536	1293941679	1293660063
1293864412	1293941631	1293659089
1293865676	1293942364	1293658196
1293863845	1293941252	1293655888
1293863965	1293943318	1293657233
1293863002	1293941901	1293654440
1293863279	1293942370	1293652604
1293863684	1293939937	1293651404
1293863484	1293943102	1293654323
1293863371	1293941234	1293652557
1293864708	1293943919	1293654776
1293861324	1293943823	1293650970
1293865289	1293944928	1293648330
1293861723	1293943098	1293646590
1293862256	1293942856	1293645223
1293862480	1293943132	1293644090
1293862100	1293943541	1293643579
1293862432	1293943589	1293643129
1293861878	1293943126	1293642204
1293862052	1293943469	1293641104
1293862064	1293943703	1293640358
1293861941	1293943985	1293639882
1293861804	1293943727	1293639146
1293861509	1293943673	1293637095
1293861235	1293942556	1293637332
1293860332	1293944129	1293637047
1293861167	1293943811	1293635481
1293859364	1293947415	1293634852
1293860784	1293944700	1293632965
1293863965	1293944736	1293633953
1293858519	1293943451	1293631667
1293860679	1293942165	1293634167
1293859427	1293946387	1293631602
1293860646	1293943949	1293631299
1293860282	1293944322	1293630409
1293860054	1293944141	1293630207
1293860037	1293944604	1293629783
1293860021	1293944442	1293629030
1293860095	1293944424	1293628733
1293860344	1293944742	1293627884
1293859589	1293944586	1293626868
1293859175	1293944508	1293626767
1293860159	1293946220	1293626410
1293859899	1293944994	1293626549
1293858060	1293946111	1293625402
1293859388	1293943523	1293624402
1293859629	1293945877	1293625246
1293859037	1293945186	1293621346
1293859021	1293946712	1293623192
1293859358	1293946616	1293622811
1293859069	1293947120	1293620405
1293857850	1293947625	1293621512
1293859025	1293946568	1293620155
1293858662	1293947024	1293621037
1293858824	1293947547	1293618890
1293858557	1293947283	1293618014
1293858659	1293947841	1293617995
1293858151	1293947859	1293616463
1293858663	1293948466	1293616452
1293858667	1293948087	1293615585
1293857613	1293948376	1293614683
1293857425	1293948334	1293613648
1293857558	1293948418	1293613641
1293856910	1293948682	1293612848
1293857858	1293948238	1293612186
1293855936	1293949054	1293611393
1293857178	1293949553	1293610876
1293857676	1293949307	1293610242
1293855558	1293948340	1293610990
1293856240	1293948208	1293610151
1293855366	1293950797	1293608885
1293853520	1293949355	1293608612
1293856086	1293951319	1293609716
1293856046	1293949553	1293609135
1293856043	1293949667	1293607099
1293855666	1293949625	1293606823
1293855592	1293949913	1293606263
1293855803	1293949866	1293606388
1293855679	1293949715	1293606246
1293855289	1293950070	1293605953
1293855921	1293950436	1293605890
1293855383	1293950015	1293605623
1293854792	1293950340	1293603872
1293855208	1293952868	1293605062
1293853058	1293950045	1293605508
1293854343	1293948664	1293607296
1293855623	1293951151	1293604067
1293854590	1293950328	1293604254
1293855099	1293949445	1293606417
1293856232	1293950454	1293606625
1293854955	1293950406	1293606730
1293854416	1293949553	1293606579
1293854415	1293946766	1293601386
1293852244	1293949493	1293604804
1293855065	1293950562	1293605666
1293854111	1293950304	1293605367
1293854627	1293950388	1293605641
1293855250	1293950604	1293606042
1293854280	1293950238	1293605785
1293853945	1293949805	1293605717
1293854054	1293950490	1293606263
1293854337	1293950268	1293606402
1293854297	1293950472	1293606881
1293853802	1293950598	1293606778
1293855176	1293950292	1293606971
1293854328	1293952088	1293611575
1293852371	1293949697	1293607889
1293854457	1293948370	1293607988
1293854520	1293949943	1293608370
1293853754	1293948892	1293608916
1293854907	1293949733	1293607498
1293858832	1293949691	1293608716
1293855375	1293950274	1293604986
1293855870	1293947500	1293611413
1293854518	1293948166	1293611413
1293854366	1293949986	1293610680
1293854685	1293949607	1293611121
1293854834	1293949877	1293611122
1293854850	1293949872	1293611566
1293854199	1293949553	1293611597
1293854450	1293949373	1293611871
1293855148	1293950069	1293612571
1293853748	1293949319	1293612515
1293855392	1293948802	1293613602
1293855146	1293947042	1293611603
1293854804	1293949751	1293613712
1293854613	1293947421	1293611602
1293855798	1293949421	1293614930
1293855092	1293949631	1293614457
1293854242	1293948538	1293614262
1293854181	1293950616	1293614777
1293852225	1293950027	1293616716
1293854078	1293950033	1293615224
1293853838	1293948342	1293615269
1293854864	1293948682	1293615860
1293854671	1293948243	1293616066
1293855036	1293948394	1293616380
1293855415	1293948322	1293616505
1293855437	1293948508	1293616203
1293855508	1293948268	1293616536
1293855277	1293948249	1293616480
1293855362	1293948292	1293616912
1293855250	1293946808	1293617309
1293855218	1293947163	1293615303
1293855322	1293946544	1293615123
1293854487	1293947078	1293616546
1293855587	1293947769	1293616929
1293856297	1293949391	1293617687
1293855003	1293946730	1293616724
1293855828	1293947096	1293615824
1293855187	1293947973	1293619018
1293856408	1293947727	1293622740
1293853919	1293946724	1293616130
1293857351	1293948652	1293617479
1293856734	1293948250	1293617479
1293856109	1293947673	1293616470
1293855665	1293947367	1293616165
1293855833	1293947583	1293615973
1293855862	1293947637	1293615998
1293855926	1293948304	1293616106
1293855778	1293947481	1293615387
1293855869	1293947667	1293615719
1293855823	1293947499	1293615150
1293855220	1293949012	1293615022
1293856103	1293947901	1293614921
1293856636	1293947842	1293616391
1293855088	1293947727	1293613543
1293856543	1293947595	1293614473
1293855122	1293947811	1293613573
1293854420	1293949151	1293614072
1293856189	1293944940	1293611293
1293855302	1293951451	1293612862
1293856437	1293948334	1293612507
1293855313	1293947675	1293612774
1293855193	1293947883	1293611815
1293855190	1293948021	1293611677
1293855657	1293948298	1293612044
1293855628	1293947979	1293611294
1293855525	1293948502	1293610973
1293855331	1293948286	1293610485
1293855021	1293948045	1293609920
1293855330	1293948238	1293609857
1293855421	1293948664	1293609423
1293854893	1293948376	1293609427
1293854570	1293947931	1293608964
1293854841	1293948610	1293606494
1293855923	1293945967	1293608540
1293855478	1293948430	1293606628
1293854435	1293949739	1293607515
1293855884	1293948406	1293607678
1293855482	1293946009	1293608023
1293854501	1293947986	1293604993
1293855713	1293949631	1293606994
1293854596	1293949476	1293605623
1293854543	1293949067	1293605234
1293854543	1293948982	1293604906
1293854385	1293949211	1293604672
1293854695	1293949811	1293604376
1293854260	1293949259	1293604148
1293854678	1293949776	1293603862
1293854377	1293949613	1293603530
1293854113	1293949565	1293603122
1293853994	1293949685	1293603318
1293856193	1293951187	1293602347
1293854048	1293949193	1293601747
1293852934	1293949589	1293600327
1293854346	1293950112	1293601431
1293854517	1293951505	1293602640
1293855862	1293950863	1293600123
1293854000	1293950532	1293599791
1293854466	1293951529	1293599457
1293855763	1293950273	1293597890
1293856009	1293950094	1293602153
1293853242	1293951145	1293599369
1293853891	1293950640	1293599369
1293853619	1293950418	1293598635
1293853464	1293950430	1293598341
1293853410	1293950496	1293598284
1293853157	1293950388	1293597838
1293853335	1293950088	1293597868
1293853307	1293950184	1293597059
1293853676	1293950623	1293597244
1293852221	1293950515	1293597034
1293853667	1293950178	1293594911
1293853988	1293951392	1293597048
1293855298	1293950082	1293597446
1293852408	1293949980	1293595323
1293853258	1293949079	1293595301
1293851970	1293949727	1293596418
1293853919	1293948917	1293595138
1293853878	1293949337	1293595636
1293851528	1293950730	1293596133
1293852192	1293950238	1293594597
1293853375	1293950515	1293592259
1293852719	1293949781	1293592259
1293853037	1293950388	1293594378
1293852970	1293950353	1293593787
1293852661	1293950215	1293593712
1293852664	1293950479	1293593580
1293852461	1293950443	1293593402
1293852554	1293949980	1293593000
1293852249	1293950064	1293593138
1293852856	1293951199	1293593604
1293851064	1293949410	1293592164
1293851954	1293948995	1293591851
1293851252	1293949830	1293592014
1293852066	1293949421	1293591834
1293851558	1293950208	1293591288
1293852259	1293949943	1293592794
1293852948	1293949024	1293590499
1293851238	1293947559	1293591516
1293850869	1293948556	1293589159
1293853551	1293952172	1293592381
1293851554	1293950898	1293588478
1293851852	1293950622	1293588478
1293851771	1293950370	1293590451
1293851270	1293949848	1293590111
1293851799	1293950520	1293590472
1293851769	1293950442	1293589962
1293851713	1293950406	1293589916
1293851355	1293950340	1293590005
1293851646	1293950442	1293589758
1293851394	1293950592	1293590075
1293852263	1293951872	1293591566
1293852220	1293950845	1293589044
1293852684	1293950466	1293589946
1293851704	1293949319	1293586343
1293851779	1293950502	1293588166
1293851664	1293948580	1293588831
1293851186	1293949884	1293588944
1293856337	1293949721	1293589734
1293852518	1293949199	1293588710
1293852145	1293947896	1293589762
1293850684	1293950502	1293587866
1293851014	1293948748	1293587866
1293850650	1293950238	1293587854
1293851402	1293950652	1293587935
1293851174	1293950520	1293587925
1293851056	1293950064	1293587404
1293850611	1293949595	1293587150
1293850571	1293949649	1293586851
1293850528	1293949127	1293586828
1293850701	1293949853	1293586689
1293850323	1293949667	1293585252
1293849626	1293948604	1293586325
1293851149	1293950466	1293585414
1293849291	1293950100	1293584800
1293851191	1293950652	1293587234
1293850403	1293950610	1293584929
1293850089	1293949265	1293585478
1293849603	1293949372	1293585512
1293849385	1293952478	1293585416
1293850120	1293948670	1293585511
1293850234	1293948778	1293584872
1293849856	1293950009	1293586415
1293850051	1293950742	1293585311
1293850363	1293950605	1293585127
1293849943	1293950058	1293585085
1293849723	1293949835	1293585016
1293849672	1293950052	1293585172
1293849673	1293949956	1293585128
1293849459	1293949955	1293584704
1293849254	1293950256	1293582936
1293849853	1293951289	1293586123
1293849179	1293951337	1293584509
1293849218	1293949938	1293584636
1293850241	1293951223	1293582588
1293850639	1293951355	1293585345
1293849667	1293951848	1293585820
1293849638	1293950328	1293583172
1293849434	1293950364	1293583907
1293853061	1293951541	1293588588
1293849158	1293950575	1293588398
1293851324	1293951902	1293583253
1293849439	1293951067	1293583215
1293848913	1293951283	1293582791
1293849536	1293951763	1293583503
1293849937	1293952214	1293583470
1293849410	1293951493	1293583042
1293849899	1293952796	1293583372
1293849729	1293951787	1293583171
1293849742	1293952232	1293583065
1293849665	1293952178	1293582920
1293850200	1293952424	1293583386
1293849382	1293951871	1293583021
1293848592	1293950628	1293581044
1293847399	1293951073	1293581810
1293848292	1293952370	1293582355
1293848553	1293951674	1293582823
1293847796	1293951103	1293581720
1293848741	1293952502	1293582506
1293847259	1293953595	1293580697
1293849585	1293951650	1293582291
1293849730	1293951337	1293586812
1293850297	1293950052	1293582406
1293848955	1293951187	1293582406
1293848837	1293951139	1293582654
1293848730	1293950911	1293582408
1293848924	1293951662	1293582589
1293848788	1293951331	1293582482
1293848671	1293951115	1293582302
1293848770	1293951121	1293582755
1293848893	1293951368	1293582844
1293848995	1293951151	1293582528
1293848852	1293950838	1293583854
1293848881	1293952550	1293586598
1293849923	1293950466	1293584429
1293846864	1293946904	1293584512
1293849034	1293949192	1293582050
1293849638	1293949055	1293581610
1293848701	1293949367	1293582427
1293848101	1293950485	1293588908
1293847209	1293943955	1293584693
1293850279	1293947878	1293584296
1293849686	1293948766	1293588250
1293848100	1293947403	1293588250
1293848928	1293947649	1293589981
1293849494	1293947493	1293591104
1293849639	1293946940	1293592306
1293849584	1293946598	1293593474
1293849443	1293945787	1293594600
1293849223	1293945445	1293596285
1293849380	1293944664	1293597452
1293850398	1293944868	1293599665
1293850278	1293944286	1293598502
1293850613	1293943709	1293600852
1293850699	1293943847	1293606382
1293849231	1293942261	1293607884
1293851769	1293943282	1293608126
1293850518	1293943018	1293609583
1293851227	1293941799	1293612546
1293851888	1293941979	1293614094
1293852285	1293940964	1293617458
1293852758	1293935109	1293612912
1293855071	1293940988	1293622275
1293854014	1293940988	1293622283
1293853174	1293939739	1293625843
1293853325	1293939384	1293628350
1293853302	1293939216	1293630396
1293853896	1293939018	1293632501
1293854325	1293939114	1293634605
1293854504	1293939216	1293636550
1293855036	1293938934	1293638346
1293855409	1293938706	1293640237
1293855642	1293938868	1293642844
1293855241	1293935847	1293643889
1293856468	1293938321	1293647452
1293857878	1293938820	1293650659
1293855932	1293936225	1293650155
1293856458	1293937402	1293651899
1293856454	1293937012	1293653894
1293858853	1293936886	1293655313
1293857972	1293941607	1293654184
1293857319	1293937468	1293660165
1293859868	1293938014	1293661282
1293860345	1293938807	1293661293
1293859369	1293935937	1293664837
1293859456	1293935450	1293666120
1293860163	1293935913	1293667483
1293860209	1293936249	1293668270
1293860938	1293936039	1293669606
1293860932	1293936207	1293670885
1293860835	1293935336	1293671399
1293861344	1293937072	1293673056
1293862718	1293935804	1293673827
1293862427	1293935318	1293673519
1293860725	1293935108	1293674407
1293861599	1293934735	1293674964
1293863144	1293937336	1293675525
1293863706	1293937150	1293676287
1293863533	1293935126	1293674819
1293863605	1293937750	1293682422
1293862656	1293935720	1293678276
1293864454	1293934393	1293677556
1293863758	1293935143	1293673739
1293864182	1293934915	1293676176
1293864123	1293935816	1293677201
1293864125	1293935288	1293676799
1293864633	1293935822	1293676582
1293864240	1293935672	1293676207
1293864500	1293935858	1293675772
1293865007	1293936075	1293675397
1293864774	1293936855	1293675032
1293864976	1293937174	1293674932
1293864661	1293938249	1293674528
1293865242	1293936910	1293672028
1293867081	1293938459	1293673607
1293865634	1293937180	1293672424
1293865413	1293938573	1293670438
1293866115	1293938381	1293672235
1293865109	1293939367	1293667536
1293864132	1293938417	1293669191
1293865685	1293936302	1293670869
1293864883	1293940009	1293668022
1293864144	1293939949	1293667101
1293864726	1293939234	1293663337
1293864960	1293939078	1293663532
1293865044	1293939450	1293662917
1293864839	1293939366	1293661895
1293865088	1293939709	1293660973
1293864779	1293939547	1293660010
1293864926	1293939907	1293658963
1293864842	1293940327	1293657964
1293864500	1293939240	1293656758
1293864628	1293937330	1293656182
1293864723	1293937517	1293657947
1293864207	1293937601	1293653852
1293865272	1293937877	1293653729
1293865562	1293937661	1293652604
1293864710	1293938423	1293650155
1293865825	1293936387	1293651183
1293863773	1293937553	1293649377
1293865257	1293937643	1293648387
1293864437	1293935432	1293646911
1293864698	1293937907	1293643654
1293865622	1293937168	1293645242
1293865045	1293940345	1293645559
1293863677	1293938826	1293642674
1293863485	1293938970	1293641809
1293862780	1293938772	1293641365
1293863025	1293938634	1293640310
1293863575	1293938922	1293639530
1293863344	1293939174	1293639026
1293863254	1293938886	1293638065
1293863094	1293939084	1293637552
1293862821	1293939871	1293635659
1293863936	1293938850	1293634268
1293863667	1293939276	1293636745
1293864126	1293940430	1293636608
1293864522	1293943589	1293635777
1293863415	1293940610	1293632623
1293863216	1293938556	1293633039
1293862830	1293941198	1293633276
1293864772	1293936099	1293630178
1293863352	1293940592	1293632498
1293860040	1293936628	1293630443
1293861145	1293940135	1293627440
1293862230	1293940213	1293628206
1293862522	1293940940	1293627556
1293862186	1293940580	1293627463
1293862534	1293941198	1293627093
1293861957	1293940976	1293626316
1293861777	1293940628	1293625273
1293862082	1293941102	1293625045
1293861944	1293941252	1293625726
1293861843	1293941270	1293623658
1293861964	1293941775	1293624455
1293861907	1293941817	1293623114
1293861773	1293941871	1293620591
1293862172	1293942754	1293622541
1293861378	1293942580	1293620728
1293860819	1293943655	1293619398
1293860764	1293943168	1293618452
1293861874	1293941613	1293619295
1293864926	1293941613	1293618866
1293858989	1293940748	1293618014
1293861065	1293941168	1293618425
1293860692	1293942982	1293615408
1293860480	1293943030	1293614366
1293860583	1293943373	1293614090
1293860341	1293943300	1293613410
1293859544	1293943391	1293612592
1293860224	1293943925	1293612436
1293860028	1293943847	1293611766
1293859942	1293944147	1293611172
1293859857	1293944598	1293611376
1293859813	1293945991	1293609782
1293859632	1293944129	1293611978
1293859267	1293944244	1293609454
1293859653	1293945493	1293609943
1293859071	1293944550	1293608304
1293858615	1293946087	1293609389
1293857364	1293944358	1293608396
1293860082	1293944844	1293608222
1293858833	1293947655	1293608894
1293858774	1293943343	1293604684
1293858337	1293945769	1293606588
1293859231	1293945913	1293606345
1293859520	1293946538	1293606465
1293859604	1293946358	1293606527
1293858804	1293945871	1293606010
1293859022	1293945679	1293605922
1293859380	1293945823	1293606010
1293859155	1293946051	1293605988
1293859244	1293945709	1293605855
1293859099	1293945757	1293606596
1293859172	1293947343	1293605614
1293858885	1293944892	1293604589
1293859977	1293947955	1293607358
1293857712	1293944225	1293605235
1293858442	1293946514	1293608282
1293858154	1293944286	1293606655
1293858676	1293945475	1293607673
1293857235	1293944808	1293606578
1293859560	1293941625	1293604405
1293859106	1293947493	1293609179
1293860038	1293947415	1293606992
1293859270	1293945060	1293606992
1293858964	1293944376	1293607078
1293858858	1293944508	1293607388
1293858719	1293943889	1293607558
1293859122	1293944268	1293608033
1293858907	1293943859	1293608349
1293858832	1293943979	1293608674
1293859202	1293944057	1293609227
1293859605	1293944364	1293609294
1293860196	1293944117	1293610163
1293858873	1293943799	1293609764
1293859732	1293941342	1293609039
1293859413	1293944580	1293611000
1293859662	1293943246	1293611503
1293859300	1293943457	1293611205
1293857508	1293943445	1293611399
1293858652	1293941463	1293611445
1293859251	1293942406	1293612020
1293859389	1293942183	1293611631
1293858573	1293940562	1293615021
1293859463	1293942808	1293614834
1293859415	1293942808	1293613152
1293859581	1293942946	1293613330
1293860516	1293943379	1293614620
1293860065	1293942544	1293614477
1293859662	1293942742	1293614434
1293859689	1293942484	1293614404
1293859751	1293942712	1293614810
1293859519	1293942165	1293614846
1293859740	1293942514	1293616800
1293860670	1293942117	1293615560
1293858724	1293942279	1293615913
1293858722	1293942622	1293615816
1293860172	1293943156	1293618740
1293859802	1293945931	1293619290
1293859202	1293942039	1293617055
1293859640	1293942069	1293616436
1293858413	1293942886	1293617774
1293858515	1293941787	1293614131
1293859728	1293943354	1293619636
1293859319	1293943306	1293618455
1293862274	1293944964	1293618455
1293859448	1293942544	1293617222
1293859498	1293942430	1293617284
1293860000	1293942646	1293617565
1293859739	1293942406	1293617936
1293859343	1293942087	1293617308
1293860194	1293942580	1293618372
1293859544	1293942670	1293617589
1293859574	1293942316	1293617814
1293859414	1293941553	1293617514
1293860149	1293941210	1293618023
1293858680	1293941060	1293620500
1293858953	1293941553	1293617760
1293861641	1293943859	1293617604
1293859640	1293941805	1293617301
1293860011	1293942610	1293618676
1293860536	1293940946	1293616833
1293860287	1293942406	1293617197
1293859255	1293941775	1293616093
1293859278	1293943343	1293621181
1293859672	1293941499	1293621181
1293860298	1293943138	1293616606
1293859765	1293942772	1293616173
1293860090	1293943192	1293616571
1293860004	1293942652	1293615592
1293859637	1293942814	1293615776
1293859561	1293942784	1293615610
1293859917	1293943114	1293615440
1293859208	1293941397	1293614638
1293857101	1293942916	1293614766
1293859247	1293941463	1293613344
1293858966	1293942406	1293613525
1293857229	1293942400	1293613728
1293860238	1293943150	1293614647
1293858920	1293944183	1293615839
1293859493	1293944706	1293613751
1293857540	1293945925	1293612685
1293857971	1293943955	1293612413
1293860832	1293944682	1293611254
1293858838	1293943955	1293617045
1293859502	1293945727	1293617045
1293859276	1293944682	1293611177
1293858606	1293944784	1293611098
1293858998	1293944838	1293610630
1293858848	1293945024	1293610313
1293859179	1293944994	1293610096
1293859219	1293945204	1293609671
1293858772	1293944952	1293609097
1293858943	1293944664	1293608700
1293858850	1293945030	1293608477
1293858990	1293944952	1293607711
1293859121	1293945499	1293608492
1293857980	1293945607	1293607401
1293858366	1293945631	1293607432
1293859134	1293945535	1293604257
1293858102	1293943727	1293606081
1293856194	1293942352	1293605484
1293857866	1293945030	1293604541
1293859894	1293946208	1293603810
1293859476	1293945349	1293604939
1293858359	1293945090	1293604939
1293858101	1293944904	1293604131
1293858479	1293945601	1293604248
1293858425	1293945890	1293604153
1293858144	1293945451	1293603577
1293857958	1293945727	1293603684
1293857980	1293946232	1293603364
1293858170	1293945529	1293602846
1293857887	1293946040	1293602463
1293857503	1293945703	1293601818
1293856140	1293944772	1293600910
1293857318	1293946262	1293602764
1293858068	1293947541	1293603610
1293856404	1293944724	1293600958
1293856843	1293947205	1293601375
1293856716	1293946400	1293601789
1293855572	1293945763	1293600494
1293857592	1293948419	1293599072
1293857510	1293945757	1293600433
1293854555	1293946934	1293599849
1293856835	1293946622	1293599849
1293857423	1293946442	1293599278
1293857032	1293946076	1293598456
1293856882	1293946118	1293598235
1293856775	1293946154	1293598321
1293856803	1293946394	1293598577
1293856963	1293946346	1293598185
1293856396	1293946129	1293597432
1293857634	1293946772	1293598172
1293856481	1293945211	1293597523
1293856468	1293943583	1293595626
1293856874	1293945385	1293596819
1293856019	1293944742	1293596480
1293857171	1293946701	1293595261
1293857652	1293946118	1293596005
1293855561	1293946208	1293596380
1293855669	1293947301	1293595909
1293856140	1293946070	1293595048
1293855962	1293946706	1293596823
1293855695	1293947445	1293595425
1293855932	1293946172	1293595425
1293856070	1293946310	1293595128
1293855828	1293945901	1293594883
1293855865	1293945961	1293594945
1293855977	1293946484	1293594812
1293855448	1293946406	1293594611
1293855264	1293946460	1293594552
1293855392	1293946712	1293594430
1293854942	1293946574	1293593886
1293855357	1293946436	1293592426
1293854340	1293948088	1293593614
1293855719	1293946634	1293593400
1293855431	1293946778	1293592851
1293854790	1293947072	1293593321
1293855776	1293946952	1293592384
1293855144	1293946628	1293591024
1293855287	1293948100	1293592058
1293855585	1293946694	1293594895
1293854194	1293945559	1293589685
1293852772	1293945439	1293592248
1293855977	1293947541	1293592242
1293855041	1293948094	1293592029
1293854610	1293947877	1293591409
1293855087	1293948160	1293591676
1293854733	1293948334	1293591733
1293854800	1293948616	1293591252
1293854594	1293948508	1293591013
1293854767	1293948466	1293591162
1293855346	1293948664	1293591199
1293854612	1293948214	1293590336
1293854322	1293946700	1293590832
1293853642	1293948033	1293590578
1293854906	1293949109	1293589572
1293853824	1293948364	1293590288
1293853834	1293950658	1293590487
1293854649	1293948370	1293588312
1293853619	1293948304	1293590371
1293854445	1293946418	1293587273
1293854007	1293942856	1293587196
1293852041	1293950190	1293589303
1293854448	1293948196	1293589303
1293854318	1293948592	1293588985
1293854121	1293948226	1293588816
1293854534	1293948304	1293588985
1293854081	1293948310	1293588838
1293854500	1293948995	1293588652
1293854234	1293948707	1293588788
1293854180	1293948310	1293588706
1293853795	1293948430	1293588293
1293853614	1293948009	1293589048
1293854601	1293948809	1293588412
1293854212	1293947962	1293588459
1293854003	1293948112	1293586238
1293853575	1293948935	1293586716
1293853141	1293948911	1293587961
1293855476	1293946868	1293586560
1293852817	1293949253	1293588158
1293853345	1293949205	1293586885
1293854357	1293950515	1293589862
1293852951	1293946100	1293587801
1293854781	1293948622	1293586920
1293853183	1293948298	1293586434
1293853300	1293948947	1293586998
1293853065	1293948784	1293586907
1293853184	1293948562	1293586390
1293853049	1293948526	1293586391
1293853094	1293948376	1293586539
1293853308	1293949313	1293586747
1293852534	1293947841	1293586169
1293853262	1293949144	1293586082
1293852490	1293947127	1293586022
1293851827	1293947853	1293585395
1293850499	1293947535	1293584929
1293852632	1293949379	1293588388
1293853072	1293948598	1293585787
1293852208	1293947637	1293585070
1293856896	1293949421	1293584582
1293851947	1293947043	1293586264
1293852317	1293948394	1293582249
1293852148	1293950508	1293587170
1293851536	1293947547	1293579096
1293852210	1293948262	1293585222
1293851826	1293947811	1293585111
1293851212	1293948178	1293584868
1293851911	1293948016	1293584764
1293851501	1293948250	1293585136
1293852023	1293948412	1293584695
1293852135	1293948496	1293584457
1293852255	1293948502	1293584585
1293851900	1293948100	1293585427
1293853184	1293948802	1293585453
1293851970	1293947973	1293585198
1293851079	1293947565	1293581610
1293851488	1293948214	1293583845
1293852595	1293949199	1293583925
1293854145	1293949571	1293584876
1293855055	1293950748	1293583158
1293851320	1293943865	1293581951
1293854644	1293948628	1293584991
1293852645	1293949356	1293585724
1293852201	1293948766	1293584001
1293851900	1293948917	1293584538
1293852032	1293949259	1293584207
1293851890	1293948856	1293584440
1293852371	1293949049	1293584440
1293851854	1293948844	1293585051
1293852427	1293949109	1293585255
1293852084	1293948760	1293585818
1293853005	1293948748	1293585908
1293852214	1293947907	1293586492
1293852450	1293948454	1293586564
1293852320	1293946592	1293587547
1293852354	1293948148	1293588182
1293852794	1293948322	1293588267
1293853671	1293950184	1293592506
1293850928	1293948328	1293591260
1293853012	1293947145	1293589905
1293852463	1293941595	1293589849
1293853898	1293948538	1293597826
1293852350	1293946346	1293596503
1293854820	1293945658	1293599166
1293854000	1293944604	1293600498
1293854483	1293944508	1293602548
1293855091	1293944442	1293604434
1293855001	1293943949	1293606295
1293855636	1293943571	1293608314
1293854958	1293942676	1293609894
1293855500	1293942448	1293612002
1293856068	1293942249	1293614052
1293856426	1293942075	1293616224
1293857047	1293942484	1293618564
1293858268	1293940940	1293622507
1293855935	1293940123	1293622928
1293855900	1293939048	1293622598
1293857540	1293939853	1293626699
1293858041	1293938646	1293628647
1293857942	1293937559	1293630767
1293857005	1293938766	1293633297
1293859830	1293939715	1293637330
1293856997	1293939931	1293639428
1293857686	1293937018	1293642199
1293859466	1293936562	1293644035
1293859779	1293936153	1293646249
1293860461	1293936549	1293648583
1293860730	1293935955	1293650840
1293861022	1293936027	1293652919
1293861426	1293935594	1293655044
1293861875	1293935324	1293656858
1293861531	1293934639	1293658182
1293861614	1293934603	1293660424
1293862639	1293933540	1293661590
1293862420	1293936922	1293664261
1293863741	1293932717	1293662483
1293863896	1293935997	1293667656
1293863860	1293933006	1293668459
1293863200	1293933402	1293668884
1293864263	1293933288	1293672013
1293862771	1293932994	1293673218
1293860195	1293932489	1293671064
1293864753	1293933612	1293677900
1293865988	1293934219	1293678863
1293864745	1293932063	1293678863
1293864998	1293932844	1293678783
1293865284	1293933132	1293679831
1293865659	1293932957	1293680078
1293865459	1293933162	1293681521
1293865104	1293932543	1293681503
1293865952	1293933371	1293682579
1293865962	1293933210	1293683077
1293865335	1293932580	1293683012
1293866192	1293933967	1293683577
1293865913	1293931696	1293680720
1293866101	1293933858	1293685609
1293867386	1293934898	1293684239
1293866305	1293933774	1293685572
1293866440	1293934002	1293683432
1293866139	1293932471	1293682277
1293867194	1293933120	1293680397
1293867538	1293935828	1293685471
1293866354	1293934249	1293685230
1293870264	1293935684	1293681308
1293866589	1293933883	1293681308
1293866456	1293933750	1293680045
1293866857	1293934561	1293679313
1293866811	1293934537	1293678887
1293866962	1293934520	1293677913
1293866816	1293934880	1293677760
1293866854	1293935017	1293676806
1293867338	1293935258	1293676022
1293867032	1293935120	1293675261
1293867734	1293934837	1293674374
1293865135	1293935192	1293672862
1293866854	1293934868	1293672590
1293866509	1293934958	1293670726
1293866926	1293934940	1293671629
1293866775	1293936375	1293671981
1293865353	1293935937	1293668712
1293866353	1293935883	1293666775
1293866025	1293937619	1293670030
1293870150	1293939583	1293667619
1293867754	1293938988	1293660509
1293864804	1293936567	1293663641
1293865496	1293936682	1293661381
1293865911	1293936693	1293660675
1293865854	1293936489	1293659545
1293865651	1293936958	1293658457
1293865678	1293936747	1293657588
1293865169	1293936141	1293656096
1293865505	1293937078	1293655640
1293865777	1293936555	1293654138
1293865117	1293936904	1293653791
1293864909	1293936718	1293652365
1293864969	1293936033	1293650961
1293864538	1293936904	1293651358
1293864050	1293935835	1293649703
1293862361	1293937727	1293648878
1293863849	1293937198	1293647958
1293863983	1293937763	1293648603
1293862431	1293933421	1293642688
1293866280	1293937685	1293645221
1293865520	1293937787	1293644107
1293863553	1293934218	1293644183
1293863582	1293936976	1293642101
1293863676	1293937000	1293641446
1293863256	1293936838	1293640202
1293863295	1293937054	1293639807
1293863038	1293937252	1293639434
1293863115	1293937450	1293638883
1293862865	1293937486	1293637799
1293863590	1293937276	1293637512
1293862922	1293937300	1293635968
1293861521	1293937342	1293636220
1293862271	1293935667	1293637015
1293862457	1293937054	1293631628
1293861457	1293937426	1293633862
1293862259	1293938177	1293633281
1293861572	1293937108	1293633356
1293861640	1293936910	1293632321
1293861262	1293938304	1293632250
1293862121	1293938303	1293632709
1293861764	1293935570	1293628619
1293861856	1293938520	1293631360
1293861438	1293938658	1293629154
1293861584	1293939240	1293628641
1293861185	1293938616	1293627692
1293860606	1293938592	1293626960
1293860981	1293939162	1293626992
1293860785	1293939180	1293625769
1293860861	1293939354	1293625551
1293860756	1293941457	1293625452
1293860873	1293940544	1293625705
1293860291	1293939673	1293622460
1293860345	1293941408	1293621576
1293861232	1293941138	1293626102
1293860242	1293941619	1293622336
1293860680	1293941168	1293622193
1293860306	1293942688	1293621064
1293858242	1293941751	1293619177
1293860185	1293940718	1293620940
1293858587	1293940604	1293618925
1293860965	1293941643	1293617829
1293859736	1293942310	1293617829
1293859147	1293942466	1293616254
1293858858	1293942490	1293615941
1293858917	1293942718	1293615275
1293859101	1293942880	1293614850
1293858948	1293943517	1293614323
1293859901	1293943823	1293613806
1293859038	1293943541	1293613147
1293859118	1293943685	1293613153
1293858966	1293944256	1293611435
1293858932	1293944412	1293611744
1293860983	1293943919	1293612056
1293857341	1293943547	1293611073
1293856273	1293944640	1293612052
1293858701	1293945000	1293612512
1293859514	1293944370	1293609752
1293859577	1293943955	1293609375
1293856739	1293940868	1293607714
1293856297	1293942376	1293608414
1293858156	1293942321	1293609447
1293858040	1293943018	1293609447
1293858366	1293944712	1293609012
1293858226	1293944622	1293609442
1293858279	1293944724	1293609155
1293858282	1293944748	1293609022
1293857680	1293944556	1293608706
1293858210	1293944628	1293609070
1293858209	1293944946	1293609120
1293857792	1293944454	1293608906
1293857964	1293945799	1293608561
1293858484	1293944862	1293610520
1293857930	1293946274	1293609237
1293859163	1293943228	1293608505
1293857586	1293942898	1293608593
1293856667	1293943156	1293607147
1293856494	1293942934	1293610481
1293858418	1293948484	1293609772
1293860272	1293944574	1293608760
1293859173	1293944850	1293610501
1293857856	1294978471	1293610514
1293857197	1293943733	1293610514
1293856952	1293943679	1293610633
1293857794	1293943967	1293610949
1293857652	1293944021	1293611011
1293857633	1293944003	1293611256
1293857326	1293943889	1293611810
1293857774	1293943685	1293611599
1293857796	1293943541	1293611756
1293858877	1293943931	1293612867
1293859387	1293943523	1293611713
1293857373	1293943427	1293613001
1293857252	1293944322	1293612860
1293856656	1293941631	1293611942
1293860197	1293944262	1293615884
1293858293	1293942664	1293613254
1293857388	1293942267	1293615435
1293857223	1293940880	1293611489
1293857230	1293941889	1293614783
1293855242	1293939325	1293617094
1293857432	1294990285	1293615299
1293857091	1293944111	1293615299
1293857659	1293942177	1293616189
1293857348	1293941937	1293616289
1293857795	1293942916	1293617062
1293858115	1293942634	1293616906
1293857416	1293942562	1293617163
1293858086	1293942364	1293617169
1293858274	1293942724	1293618283
1293858177	1293942940	1293618039
1293858841	1293942255	1293618016
1293857028	1293942027	1293617982
1293856965	1293942376	1293618537
1293857936	1293941348	1293618389
1293858984	1293942328	1293618589
1293857791	1293942550	1293617448
1293858205	1293943397	1293618943
1293858251	1293944454	1293619464
1293860073	1293942934	1293619082
1293860144	1293943487	1293619871
1293859598	1293942428	1293618053
1293858900	1293942892	1293620017
1293858032	1293942628	1293619549
1293857829	1293942400	1293619591
1293858285	1293942952	1293619515
1293858118	1293943120	1293619955
1293858598	1293943168	1293619879
1293858452	1293943162	1293619384
1293858671	1293943216	1293619642
1293858714	1293943240	1293620177
1293857951	1293942352	1293619574
1293858057	1293941715	1293619937
1293858510	1293942382	1293617873
1293859703	1293940381	1293619302
1293860536	1293943060	1293619716
1293857781	1293940405	1293618558
1293855903	1293941769	1293620338
1293859972	1293942448	1293621796
1293857640	1293941817	1293613493
1293858570	1293941553	1293620722
1293859056	1293946051	1293619618
1293858848	1293942430	1293618409
1293858838	1293942448	1293618341
1293859128	1293942760	1293618177
1293858846	1293942141	1293617633
1293858756	1293941931	1293617230
[truncated: 84,769 more rows]
