# Supplementary material for: Clinical assessment of a non-invasive wearable MEMS pressure sensor array for monitoring of arterial pulse waveform, heart rate and detection of atrial fibrillation
Source: NPJ Digit Med. 2019 May 14;2:39. doi: 10.1038/s41746-019-0117-x (PMC6550190; doi:10.1038/s41746-019-0117-x)
Supplement: Supplementary file 9 — Data Set 7 [file 41746_2019_117_MOESM9_ESM.txt]

SENSOR 0	SENSOR 1	SENSOR 2
1294122139	1294140400	1293973360
1294121470	1294140332	1293973360
1294121221	1294140131	1293969149
1294121735	1294140501	1293969395
1294121088	1294140142	1293969233
1294121339	1294140153	1293969239
1294121521	1294140575	1293969617
1294121152	1294140061	1293968986
1294121169	1294139935	1293968716
1294121302	1294139539	1293968872
1294122257	1294138428	1293968957
1294121816	1294138635	1293968254
1294120619	1294140514	1293967010
1294120156	1294141396	1293966619
1294120152	1294140959	1293969790
1294118565	1294137331	1293968031
1294121333	1294138561	1293967220
1294122063	1294139530	1293968841
1294120252	1294139930	1293969868
1294123048	1294146835	1293971191
1294119368	1294139406	1293967231
1294124678	1294140586	1293967162
1294121274	1294139889	1293967942
1294120986	1294139150	1293967237
1294120459	1294139153	1293967526
1294121197	1294139266	1293966890
1294121036	1294139417	1293966901
1294121121	1294139262	1293966553
1294121217	1294139454	1293966187
1294121234	1294139424	1293966350
1294121352	1294139109	1293966296
1294121481	1294139214	1293965683
1294120747	1294139297	1293967107
1294120675	1294139561	1293964806
1294118879	1294139904	1293966248
1294121786	1294138463	1293964272
1294122587	1294139214	1293964025
1294121131	1294140595	1293963935
1294121088	1294138508	1293965652
1294121778	1294139223	1293961778
1294121100	1294137390	1293960346
1294117948	1294137650	1293962786
1294121265	1294141088	1293965058
1294120948	1294139109	1293963888
1294121363	1294138375	1293962487
1294121114	1294138679	1293962625
1294121265	1294138349	1293962319
1294121237	1294137792	1293961814
1294121343	1294138164	1293962079
1294120885	1294138065	1293961243
1294120841	1294138502	1293961177
1294121124	1294137942	1293960672
1294120874	1294137501	1293959771
1294121173	1294137777	1293960109
1294119865	1294137453	1293959814
1294120794	1294138646	1293958828
1294121748	1294136429	1293958961
1294119487	1294137796	1293957946
1294120042	1294135396	1293959153
1294120086	1294137602	1293961795
1294119739	1294136798	1293956690
1294121660	1294138360	1293959111
1294124053	1294137892	1293957404
1294121965	1294135083	1293958245
1294121447	1294137449	1293954528
1294120832	1294137172	1293954528
1294120710	1294136400	1293955471
1294120315	1294135957	1293955339
1294120395	1294135846	1293955286
1294120109	1294135848	1293954931
1294120046	1294135760	1293954569
1294120630	1294136127	1293954744
1294120011	1294135509	1293954143
1294120290	1294135693	1293954108
1294119631	1294135081	1293953693
1294120088	1294134697	1293952852
1294119972	1294135446	1293953152
1294120385	1294135018	1293955608
1294118705	1294135597	1293951518
1294118213	1294134480	1293951242
1294119823	1294134480	1293953068
1294120184	1294134360	1293951488
1294120332	1294135758	1293954756
1294122942	1294133323	1293955561
1294118666	1294135584	1293952252
1294119234	1294133002	1293950113
1294118988	1294133694	1293950113
1294118661	1294132862	1293949241
1294118360	1294132753	1293949085
1294118161	1294132338	1293948190
1294118663	1294132744	1293948154
1294118176	1294132401	1293947530
1294117844	1294131492	1293946622
1294118197	1294131846	1293946388
1294118204	1294131781	1293946785
1294117775	1294131302	1293946484
1294118316	1294131580	1293946184
1294116530	1294132556	1293947980
1294117970	1294130944	1293943367
1294118089	1294130608	1293945259
1294116925	1294132543	1293941601
1294119076	1294130586	1293943457
1294119168	1294130726	1293945926
1294121422	1294130505	1293943733
1294114064	1294134054	1293943469
1294117333	1294130525	1293943733
1294117788	1294128793	1293939438
1294117718	1294131108	1293942676
1294117985	1294130383	1293942249
1294118225	1294130647	1293941865
1294118272	1294130214	1293941691
1294118696	1294130254	1293941697
1294118579	1294130112	1293941667
1294118484	1294130787	1293941589
1294118485	1294130402	1293941378
1294118404	1294130706	1293941486
1294118445	1294130435	1293941024
1294118989	1294130186	1293941012
1294119345	1294131263	1293941318
1294116102	1294132440	1293941859
1294116887	1294130199	1293940639
1294118774	1294130284	1293941655
1294116835	1294130027	1293943331
1294119461	1294130394	1293940621
1294117484	1294128729	1293941979
1294118208	1294129526	1293943925
1294117028	1294130868	1293943907
1294121192	1294131236	1293944550
1294117908	1294130426	1293940898
1294118373	1294130892	1293940898
1294117946	1294131905	1293948484
1294118179	1294132451	1293950827
1294117910	1294132591	1293952119
1294117975	1294133017	1293954486
1294117494	1294133904	1293956972
1294118215	1294134603	1293960439
1294118026	1294134989	1293963046
1294118556	1294136962	1293967606
1294119096	1294137405	1293972386
1294119667	1294138792	1293975767
1294119075	1294139858	1293978403
1294121266	1294141881	1293986428
1294121805	1294142613	1293991717
1294123576	1294147268	1293995724
1294124077	1294149089	1294004901
1294126396	1294149799	1294010491
1294128666	1294147960	1294012081
1294132257	1294152825	1294024539
1294129668	1294156868	1294029952
1294136527	1294160026	1294043150
1294139858	1294162083	1294043150
1294145712	1294167600	1294060658
1294148834	1294169882	1294068894
1294151958	1294172574	1294076172
1294155730	1294175721	1294084223
1294159454	1294178700	1294092008
1294163293	1294181698	1294100026
1294166960	1294184500	1294107226
1294170236	1294187031	1294113774
1294174303	1294189465	1294122764
1294176960	1294190367	1294128784
1294180841	1294194345	1294136534
1294185561	1294196181	1294141496
1294188500	1294195756	1294150343
1294191879	1294200385	1294153316
1294194002	1294203085	1294162766
1294198753	1294205048	1294167781
1294201414	1294208334	1294175032
1294198278	1294205196	1294173368
1294208045	1294209174	1294181782
1294208580	1294211295	1294192863
1294213911	1294214344	1294192863
1294217838	1294214883	1294200779
1294219870	1294215569	1294204036
1294220975	1294216794	1294207303
1294222032	1294216458	1294209273
1294222750	1294217056	1294212202
1294222835	1294217501	1294213848
1294223535	1294217816	1294215894
1294223728	1294217793	1294217649
1294222147	1294218015	1294218832
1294223085	1294218135	1294220081
1294222178	1294217157	1294221217
1294219933	1294219044	1294220293
1294222140	1294217983	1294222572
1294220756	1294218593	1294222894
1294222659	1294216845	1294217854
1294218417	1294213684	1294220051
1294219803	1294212859	1294219178
1294220390	1294218925	1294220751
1294215120	1294216754	1294210315
1294218786	1294215567	1294213284
1294215511	1294212682	1294210808
1294214499	1294212096	1294209670
1294213438	1294211324	1294207840
1294212816	1294210870	1294206017
1294211934	1294210469	1294203837
1294210743	1294209229	1294201684
1294209480	1294208327	1294198788
1294209068	1294208227	1294196501
1294206608	1294206536	1294193008
1294205769	1294205961	1294191064
1294204774	1294204750	1294188555
1294203154	1294202458	1294184990
1294202479	1294202335	1294182969
1294199198	1294203884	1294179615
1294198249	1294200484	1294177489
1294195326	1294200901	1294175695
1294196328	1294199211	1294167351
1294191634	1294198506	1294168497
1294192351	1294198165	1294162654
1294191734	1294197092	1294159198
1294190237	1294192856	1294155926
1294186476	1294193692	1294150002
1294184636	1294192854	1294146577
1294182977	1294191651	1294143283
1294181451	1294191086	1294140101
1294179960	1294189956	1294136879
1294178050	1294188838	1294133816
1294176774	1294187779	1294130760
1294174725	1294186835	1294127294
1294173297	1294185670	1294124186
1294171811	1294185266	1294122001
1294171700	1294183834	1294117856
1294169305	1294183266	1294116420
1294168458	1294182610	1294111873
1294165349	1294182288	1294112585
1294163882	1294178851	1294107320
1294163898	1294180309	1294105821
1294159157	1294180397	1294099617
1294160647	1294177731	1294097405
1294159032	1294178663	1294096464
1294160863	1294172493	1294091903
1294158871	1294175017	1294091161
1294153984	1294171544	1294085456
1294155135	1294176783	1294085456
1294151844	1294172556	1294080409
1294150836	1294171859	1294077891
1294150313	1294171025	1294076571
1294149242	1294170289	1294073821
1294148375	1294169640	1294072134
1294147223	1294168824	1294070121
1294145670	1294167775	1294068257
1294144882	1294166987	1294066458
1294144415	1294166736	1294064500
1294141743	1294166059	1294062525
1294143085	1294166151	1294061919
1294140699	1294164125	1294057086
1294142460	1294163580	1294056465
1294141890	1294164212	1294057190
1294141639	1294164058	1294055761
1294136538	1294163401	1294054027
1294142180	1294167048	1294054192
1294137558	1294160338	1294051222
1294136250	1294162320	1294050398
1294137351	1294162892	1294046856
1294136337	1294162720	1294046856
1294136134	1294160616	1294046252
1294136160	1294161173	1294046584
1294135874	1294160670	1294045099
1294135734	1294160579	1294044572
1294135459	1294160761	1294044561
1294135311	1294160564	1294043715
1294135223	1294160428	1294043031
1294135387	1294160134	1294042620
1294134906	1294160159	1294042593
1294134172	1294161636	1294041617
1294133845	1294158279	1294040624
1294134166	1294160165	1294042304
1294134168	1294160214	1294040581
1294137600	1294159514	1294042228
1294134568	1294160086	1294040592
1294134170	1294160433	1294041180
1294137128	1294161708	1294040776
1294132388	1294159636	1294041199
1294135560	1294156201	1294037280
1294134266	1294157068	1294040655
1294134843	1294159904	1294040655
1294135077	1294159801	1294040360
1294135131	1294159664	1294040051
1294135094	1294159841	1294039975
1294135603	1294159943	1294039878
1294135649	1294159990	1294040328
1294135601	1294159437	1294039442
1294135291	1294158958	1294039110
1294135763	1294160056	1294039625
1294135007	1294159684	1294038727
1294135431	1294162150	1294038789
1294134446	1294159099	1294038690
1294135234	1294160680	1294037342
1294135811	1294158997	1294038426
1294135959	1294159050	1294039248
1294135236	1294158085	1294035766
1294135160	1294157818	1294035734
1294135380	1294158640	1294038115
1294133974	1294157351	1294035325
1294133642	1294157069	1294034504
1294132305	1294161450	1294032352
1294133242	1294156887	1294030444
1294132860	1294156744	1294028985
1294133133	1294156055	1294028107
1294133067	1294155388	1294027179
1294132792	1294155571	1294026324
1294131816	1294155050	1294024772
1294131785	1294154588	1294024210
1294131722	1294154404	1294023620
1294131811	1294154878	1294022989
1294131800	1294153016	1294020794
1294131423	1294154583	1294020183
1294131468	1294153670	1294018682
1294130983	1294151695	1294019878
1294131619	1294152907	1294020374
1294128012	1294152762	1294017458
1294129978	1294152037	1294018534
1294130739	1294149768	1294018747
1294128904	1294151129	1294018572
1294130789	1294154144	1294015644
1294137049	1294151490	1294016646
1294127855	1294155415	1294017858
1294129229	1294151641	1294016580
1294129273	1294151330	1294016801
1294129686	1294151214	1294016806
1294129887	1294152041	1294017530
1294129718	1294151728	1294017939
1294129666	1294151602	1294018184
1294129758	1294151838	1294018251
1294130398	1294152311	1294018789
1294130295	1294152521	1294019600
1294131768	1294153825	1294020832
1294130872	1294151271	1294021715
1294130341	1294152542	1294019840
1294130833	1294153803	1294022374
1294128720	1294153901	1294026003
1294132082	1294152961	1294027111
1294132272	1294155026	1294024508
1294134878	1294153211	1294025216
1294133985	1294154288	1294026052
1294136485	1294153376	1294023613
1294135149	1294155405	1294027622
1294135653	1294152232	1294025030
1294134404	1294154731	1294027632
1294134166	1294155623	1294031831
1294134424	1294155808	1294032978
1294135123	1294156267	1294034085
1294134985	1294156226	1294034956
1294135487	1294156512	1294035844
1294135372	1294156274	1294036867
1294136258	1294156994	1294038227
1294135769	1294156962	1294038144
1294136400	1294157473	1294039953
1294135406	1294158136	1294041582
1294137154	1294158034	1294041068
1294137482	1294155814	1294043824
1294137567	1294160032	1294041581
1294138146	1294157680	1294043381
1294138526	1294159430	1294046091
1294138497	1294158272	1294048299
1294138401	1294160868	1294045606
1294138327	1294157550	1294046755
1294141258	1294159207	1294048055
1294139412	1294155078	1294041119
1294142331	1294158478	1294050046
1294141160	1294159998	1294050046
1294140601	1294161385	1294051289
1294141134	1294161486	1294051270
1294141095	1294161446	1294051881
1294141189	1294161516	1294052405
1294141516	1294161771	1294052686
1294141125	1294161644	1294053115
1294141490	1294162057	1294053093
1294141592	1294161703	1294053318
1294141899	1294164413	1294054436
1294142547	1294163522	1294054009
1294141719	1294162333	1294052606
1294140660	1294163534	1294057237
1294139559	1294164186	1294054840
1294143805	1294163195	1294056732
1294142612	1294161978	1294055636
1294142521	1294164241	1294056216
1294144769	1294160603	1294055841
1294144011	1294163810	1294061067
1294140155	1294159786	1294054472
1294140099	1294162349	1294054942
1294142216	1294163192	1294057587
1294141741	1294161949	1294054616
1294141615	1294161966	1294054129
1294141877	1294162637	1294054438
1294141409	1294162000	1294053855
1294141151	1294161382	1294052924
1294140516	1294161443	1294053009
1294140983	1294161695	1294053090
1294140678	1294160862	1294051700
1294140256	1294161088	1294051233
1294140946	1294159592	1294050001
1294140518	1294161375	1294050100
1294138386	1294160756	1294049989
1294139483	1294158321	1294047936
1294139552	1294161778	1294047286
1294139749	1294160629	1294046667
1294138871	1294158958	1294044465
1294138974	1294159133	1294045096
1294131724	1294157408	1294044438
1294136206	1294152686	1294038333
1294135909	1294154362	1294045326
1294137119	1294159394	1294037582
1294137349	1294157773	1294037582
1294136816	1294157288	1294039644
1294136390	1294156429	1294038740
1294136141	1294156468	1294037435
1294136047	1294155965	1294036478
1294135276	1294155940	1294035774
1294135103	1294155359	1294034615
1294135310	1294155518	1294033530
1294134850	1294154721	1294032464
1294134146	1294154378	1294030151
1294135938	1294153935	1294030308
1294134059	1294154652	1294026794
1294131848	1294151864	1294027443
1294133648	1294152966	1294028503
1294132908	1294152659	1294025766
1294133279	1294152070	1294025870
1294130728	1294152857	1294023709
1294130892	1294150547	1294025166
1294132010	1294148301	1294022106
1294136385	1294150994	1294020257
1294134751	1294150778	1294019660
1294132075	1294150698	1294016446
1294129996	1294149387	1294016221
1294129860	1294148915	1294015603
1294129371	1294148786	1294014278
1294129360	1294148126	1294012897
1294128629	1294147923	1294011708
1294128513	1294147423	1294010364
1294128082	1294146968	1294009648
1294128615	1294147093	1294008688
1294127731	1294145319	1294008938
1294127172	1294146298	1294007174
1294128830	1294146081	1294004923
1294128486	1294142855	1294004260
1294127134	1294146838	1294003677
1294127226	1294143108	1294001518
1294126888	1294145630	1294002494
1294125566	1294144812	1294001393
1294125713	1294143228	1294000292
1294123924	1294138845	1293998262
1294131975	1294144157	1293998018
1294126274	1294143766	1293995317
1294125944	1294143316	1293995408
1294125516	1294142816	1293994780
1294125186	1294142462	1293993513
1294124557	1294142001	1293992334
1294124937	1294141973	1293991704
1294124876	1294141455	1293990875
1294124531	1294141639	1293990191
1294124181	1294140592	1293989602
1294124535	1294141451	1293989639
1294124133	1294139535	1293988473
1294123731	1294140334	1293986629
1294123251	1294140455	1293988311
1294125926	1294141905	1293983968
1294122857	1294140903	1293984839
1294120621	1294142174	1293985007
1294121606	1294140251	1293984723
1294124544	1294139874	1293985513
1294119937	1294139231	1293982905
1294122603	1294141034	1293978517
1294121512	1294137130	1293977559
1294121577	1294138542	1293984920
1294119475	1294137598	1293980021
1294121527	1294137169	1293979619
1294121800	1294137058	1293979457
1294121126	1294136695	1293978548
1294121084	1294136654	1293978093
1294120620	1294135927	1293977265
1294120540	1294136302	1293976994
1294120455	1294136121	1293976405
1294120626	1294135811	1293976151
1294120739	1294135011	1293976501
1294120524	1294134076	1293975487
1294120754	1294137550	1293974303
1294120219	1294136269	1293972999
1294121377	1294137019	1293975360
1294116758	1294132377	1293972706
1294121313	1294136307	1293972290
1294119498	1294135188	1293973691
1294121337	1294136090	1293972464
1294118846	1294129876	1293970201
1294119755	1294130160	1293969330
1294119976	1294131798	1293973133
1294118905	1294134284	1293969990
1294119834	1294134395	1293969990
1294118821	1294133406	1293970091
1294119031	1294133543	1293969941
1294118856	1294132888	1293969454
1294119268	1294133493	1293969354
1294119351	1294133648	1293969558
1294119229	1294133310	1293968885
1294119002	1294133347	1293969546
1294119133	1294134103	1293968837
1294119273	1294133329	1293970152
1294116252	1294133144	1293970043
1294119767	1294131204	1293967286
1294116483	1294130540	1293967917
1294118891	1294134941	1293968740
1294118632	1294131272	1293966843
1294119699	1294130824	1293967047
1294118707	1294132956	1293967137
1294117682	1294134839	1293972953
1294117640	1294132608	1293965982
1294111559	1294132198	1293966510
1294118797	1294131748	1293964871
1294118096	1294130278	1293964871
1294119012	1294132445	1293966476
1294118351	1294132167	1293965917
1294118170	1294131650	1293965737
1294118294	1294131870	1293965660
1294118425	1294131737	1293965407
1294118978	1294131979	1293965806
1294118503	1294131960	1293965120
1294118221	1294131269	1293965227
1294118600	1294131671	1293965683
1294118950	1294132285	1293964932
1294119011	1294129944	1293965016
1294120220	1294131562	1293962133
1294115747	1294131702	1293962445
1294119532	1294129360	1293965773
1294117925	1294129026	1293965106
1294118031	1294130741	1293963134
1294116508	1294134552	1293966775
1294120859	1294131335	1293962655
1294121319	1294131291	1293964722
1294115028	1294134959	1293964049
1294118456	1294131407	1293964049
1294118279	1294131182	1293964139
1294118303	1294131542	1293964211
1294118641	1294131304	1293964350
1294118526	1294131261	1293963809
1294118894	1294131558	1293964285
1294119202	1294131625	1293964549
1294118460	1294131099	1293964242
1294119310	1294131444	1293964398
1294119098	1294132001	1293963635
1294118444	1294130891	1293965089
1294118738	1294132290	1293964980
1294117720	1294130863	1293961442
1294117313	1294130769	1293961514
1294119727	1294130131	1293963953
1294117740	1294132036	1293964613
1294118109	1294131420	1293963850
1294117991	1294133873	1293964091
1294116768	1294125778	1293967826
1294117101	1294130459	1293963260
1294118854	1294126603	1293968992
1294118734	1294132670	1293968992
1294118951	1294131206	1293963965
1294118903	1294130966	1293963677
1294118599	1294130686	1293963707
1294118947	1294130505	1293963960
1294118812	1294130826	1293963875
1294119058	1294131193	1293963900
1294118438	1294130356	1293963665
1294119878	1294131027	1293964632
1294118469	1294131156	1293963749
1294120160	1294132390	1293962583
1294118781	1294129786	1293964494
1294119895	1294131213	1293963857
1294117095	1294131944	1293963124
1294119408	1294132480	1293961664
1294120088	1294134144	1293964997
1294117938	1294131154	1293963364
1294117047	1294131824	1293964176
1294116206	1294129902	1293965305
1294118606	1294130669	1293963094
1294116227	1294131376	1293968885
1294119432	1294131446	1293963706
1294119692	1294131442	1293963869
1294119627	1294131473	1293964072
1294119697	1294131302	1293963971
1294119322	1294130975	1293963416
1294120108	1294131425	1293963928
1294119306	1294131055	1293963556
1294119679	1294131405	1293963616
1294119015	1294131029	1293961941
1294117862	1294131366	1293961442
1294119299	1294132130	1293961238
1294119913	1294128899	1293963130
1294119375	1294130909	1293960932
1294117444	1294131669	1293961496
1294120195	1294131896	1293960702
1294119300	1294130785	1293959879
1294121755	1294130020	1293962504
1294118850	1294130551	1293962432
1294116505	1294127294	1293954678
1294123517	1294129092	1293960679
1294114919	1294128519	1293961574
1294119419	1294130568	1293961574
1294119068	1294130049	1293960828
1294119243	1294129767	1293960396
1294118959	1294129939	1293960114
1294119465	1294130062	1293960114
1294119133	1294129850	1293959778
1294118836	1294129649	1293959339
1294118733	1294129858	1293959111
1294118910	1294129435	1293959171
1294118215	1294129701	1293960343
1294119098	1294129646	1293956709
1294118840	1294129100	1293959887
1294116809	1294130601	1293960216
1294119061	1294131604	1293959057
1294119168	1294130726	1293955200
1294118530	1294128958	1293959874
1294119384	1294129812	1293955849
1294120571	1294129413	1293953170
1294121232	1294132646	1293954960
1294115630	1294128316	1293951890
1294118032	1294128869	1293957093
1294118290	1294128569	1293955778
1294118286	1294128233	1293955327
1294118853	1294128873	1293955771
1294118963	1294128742	1293955284
1294118832	1294128972	1293955158
1294119071	1294129116	1293955027
1294118924	1294128823	1293954479
1294118982	1294129050	1293953975
1294118262	1294128233	1293953506
1294119142	1294127576	1293954600
1294118639	1294128491	1293953326
1294116278	1294127764	1293952215
1294119045	1294128032	1293951014
1294119996	1294127757	1293951651
1294118685	1294129090	1293950875
1294118771	1294127661	1293953074
1294119421	1294126654	1293951584
1294117595	1294126005	1293952233
1294114088	1294129369	1293951446
1294116888	1294127676	1293948094
1294117322	1294125204	1293957513
1294117057	1294126852	1293949999
1294117243	1294126350	1293949284
1294117790	1294126536	1293949692
1294117175	1294126474	1293948779
1294117126	1294126665	1293948761
1294116824	1294125714	1293947926
1294116817	1294126068	1293948473
1294116158	1294125409	1293947337
1294116573	1294125680	1293947151
1294115990	1294125144	1293946520
1294117069	1294125406	1293946610
1294114705	1294124725	1293945355
1294116667	1294123227	1293946550
1294116363	1294125638	1293944917
1294113974	1294125052	1293946148
1294115456	1294121631	1293945181
1294114890	1294124886	1293944574
1294115936	1294121367	1293948040
1294117774	1294123517	1293944460
1294116488	1294123096	1293945457
1294114448	1294122041	1293950437
1294114392	1294122676	1293943301
1294114460	1294123135	1293943283
1294114430	1294123056	1293942700
1294114873	1294123043	1293942922
1294114372	1294122973	1293942502
1294114458	1294122628	1293942682
1294113944	1294122449	1293942171
1294114720	1294122938	1293942261
1294114046	1294122360	1293941625
1294113916	1294122470	1293941607
1294113951	1294122049	1293940153
1294114734	1294122399	1293942189
1294113532	1294123288	1293941751
1294116558	1294121340	1293940291
1294114018	1294122067	1293939817
1294113334	1294123377	1293941583
1294115669	1294122709	1293939931
1294115092	1294120426	1293946658
1294107849	1294124500	1293938044
1294118318	1294122980	1293942093
1294109906	1294122497	1293936302
1294114104	1294124605	1293941360
1294113960	1294122803	1293942592
1294113604	1294122711	1293942520
1294114089	1294123172	1293943511
1294113652	1294123384	1293944658
1294113815	1294123835	1293946016
1294113823	1294124011	1293947427
1294114196	1294125273	1293949866
1294113853	1294125339	1293951446
1294114535	1294125780	1293954023
1294114138	1294126968	1293956588
1294113024	1294127585	1293959177
1294114941	1294125898	1293964067
1294115618	1294128690	1293965322
1294115049	1294132469	1293971268
1294115844	1294132423	1293975810
1294118270	1294133744	1293979991
1294116281	1294133580	1293986364
1294119364	1294135319	1293991936
1294123834	1294141374	1293996390
1294122938	1294143530	1294005727
1294124406	1294145599	1294017505
1294129323	1294148233	1294024610
1294131577	1294150728	1294031862
1294134500	1294153363	1294039033
1294137145	1294156223	1294046227
1294140365	1294158650	1294053937
1294143506	1294161431	1294061091
1294146588	1294164465	1294068738
1294150163	1294166669	1294076234
1294153135	1294169618	1294084223
1294157118	1294172280	1294091524
1294159307	1294175236	1294098327
1294165581	1294177786	1294106982
1294167469	1294180083	1294111199
1294169668	1294182451	1294121228
1294174204	1294185906	1294126894
1294178138	1294189189	1294134989
1294178627	1294191745	1294140594
1294181704	1294192998	1294149313
1294188243	1294194514	1294153932
1294195677	1294194380	1294159155
1294194467	1294200701	1294171040
1294200704	1294201929	1294174947
1294203567	1294203736	1294179539
1294206210	1294204768	1294184129
1294208824	1294206637	1294188640
1294210769	1294207333	1294192099
1294213452	1294208646	1294195720
1294215586	1294209267	1294199152
1294216406	1294209462	1294202158
1294217007	1294209966	1294204848
1294217876	1294211029	1294207208
1294217445	1294211343	1294208027
1294219459	1294211506	1294206965
1294218414	1294213729	1294210101
1294222610	1294210885	1294211966
1294216186	1294212293	1294215200
1294218204	1294210876	1294212101
1294217474	1294210626	1294213846
1294217187	1294209498	1294213535
1294224002	1294211387	1294212853
1294215884	1294209589	1294209589
1294214399	1294207960	1294210764
1294214031	1294208817	1294210764
1294212779	1294208094	1294208502
1294211886	1294207320	1294206792
1294210969	1294206764	1294205226
1294210104	1294205683	1294203256
1294208720	1294204996	1294200815
1294208758	1294204745	1294199771
1294206206	1294203130	1294196379
1294205428	1294202280	1294194832
1294204646	1294201978	1294192175
1294203606	1294200435	1294190535
1294201908	1294200298	1294187203
1294203141	1294202876	1294182740
1294200760	1294197876	1294179975
1294199425	1294199881	1294175781
1294198255	1294197222	1294174011
1294196241	1294196746	1294168538
1294195216	1294198099	1294173350
1294196521	1294195968	1294166870
1294189670	1294192986	1294163912
1294189744	1294191186	1294157732
1294188367	1294189809	1294157732
1294185243	1294189905	1294151146
1294183369	1294188559	1294147881
1294181696	1294188039	1294144692
1294180437	1294186948	1294141392
1294179661	1294186774	1294138742
1294178188	1294185708	1294135778
1294176201	1294184419	1294132351
1294175598	1294184969	1294129919
1294173455	1294184004	1294127320
1294171964	1294180206	1294124244
1294170703	1294181588	1294120870
1294170295	1294180194	1294114935
1294167403	1294176750	1294114710
1294166968	1294176843	1294112518
1294165422	1294176595	1294106382
1294164246	1294176452	1294106432
1294158732	1294176008	1294103491
1294160551	1294172036	1294102042
1294160076	1294174853	1294097124
1294164874	1294173235	1294094116
1294157093	1294172422	1294094116
1294154703	1294170898	1294087497
1294153030	1294169610	1294084694
1294152066	1294168741	1294082219
1294151270	1294168427	1294079904
1294150075	1294167952	1294077678
1294149024	1294166685	1294075354
1294147921	1294166471	1294073529
1294147442	1294166016	1294071250
1294144633	1294165898	1294069403
1294145968	1294164374	1294068332
1294143758	1294161923	1294065473
1294145204	1294161327	1294062595
1294142252	1294162292	1294061206
1294143415	1294159370	1294063544
1294141953	1294162809	1294060308
1294140568	1294160319	1294058105
1294140903	1294163274	1294060886
1294140197	1294161485	1294054011
1294138340	1294161239	1294053282
1294139365	1294160197	1294051625
1294138246	1294163836	1294051625
1294136719	1294158488	1294047963
1294136433	1294158396	1294047190
1294136337	1294158300	1294045916
1294136058	1294157635	1294044965
1294135134	1294157913	1294044497
1294135103	1294157713	1294043893
1294134568	1294156864	1294042523
1294134461	1294157119	1294042554
1294134310	1294155911	1294041731
1294133528	1294157052	1294041235
1294132805	1294156208	1294040540
1294134251	1294154124	1294036739
1294131571	1294156753	1294038989
1294133152	1294153529	1294040882
1294132604	1294153845	1294038006
1294132065	1294154915	1294037250
1294134249	1294154169	1294040201
1294129609	1294151114	1294037032
1294135669	1294154098	1294040686
1294131912	1294152577	1294037043
1294135922	1294154016	1294037043
1294131200	1294153353	1294036148
1294131116	1294152862	1294035773
1294131300	1294152950	1294035762
1294130710	1294152336	1294035173
1294131073	1294152674	1294035249
1294130944	1294152425	1294034638
1294130944	1294152665	1294034762
1294130560	1294152305	1294034254
1294129657	1294153253	1294033761
1294130029	1294151799	1294033505
1294130505	1294152130	1294034992
1294130714	1294150370	1294035007
1294130402	1294150442	1294031475
1294130324	1294151253	1294032238
1294129747	1294149041	1294030946
1294130142	1294150999	1294031868
1294129317	1294148561	1294027906
1294129998	1294151239	1294031072
1294130090	1294150490	1294028327
1294128919	1294150088	1294024848
1294128989	1294149221	1294024848
1294128340	1294149629	1294024491
1294128004	1294149197	1294023286
1294127702	1294148919	1294022725
1294128185	1294149018	1294021977
1294127076	1294148556	1294020754
1294127351	1294148640	1294020353
1294126761	1294147785	1294018875
1294126859	1294147668	1294018467
1294126564	1294147445	1294018004
1294126628	1294147100	1294016916
1294126691	1294148316	1294015272
1294126289	1294146617	1294016939
1294126182	1294146294	1294014665
1294125459	1294146195	1294015097
1294124260	1294146774	1294012839
1294125238	1294145374	1294013169
1294126874	1294145136	1294015649
1294125839	1294143523	1294014522
1294126363	1294147532	1294016099
1294123122	1294146741	1294013648
1294126484	1294150632	1294013648
1294126064	1294147353	1294013156
1294125708	1294147549	1294013570
1294126634	1294148188	1294014300
1294126337	1294147986	1294014464
1294126833	1294148723	1294015271
1294127025	1294148723	1294015559
1294126818	1294148683	1294016263
1294127534	1294149279	1294017366
1294127787	1294150086	1294019225
1294128159	1294150433	1294019457
1294129974	1294151023	1294021079
1294129352	1294150184	1294021489
1294128318	1294153620	1294023459
1294129376	1294151121	1294023747
1294129349	1294153714	1294024539
1294130343	1294151727	1294026019
1294130916	1294154030	1294026590
1294133286	1294154455	1294026741
1294133305	1294154137	1294030707
1294131438	1294154696	1294032804
1294134188	1294155525	1294030554
1294133823	1294156338	1294035234
1294134666	1294156747	1294036683
1294134775	1294157386	1294038110
1294135415	1294157930	1294039349
1294135752	1294157713	1294040361
1294136658	1294158284	1294041842
1294136726	1294158615	1294042972
1294137512	1294158921	1294044260
1294138021	1294159527	1294044671
1294139020	1294158579	1294046101
1294138624	1294160946	1294047486
1294136280	1294160621	1294049059
1294139356	1294160909	1294052375
1294140136	1294159934	1294052653
1294139747	1294159571	1294051322
1294140315	1294162660	1294054512
1294139679	1294162578	1294050536
1294141500	1294161034	1294053468
1294141276	1294161747	1294059102
1294139939	1294161950	1294056768
1294141405	1294163126	1294056754
1294142137	1294163714	1294058183
1294141785	1294163818	1294059371
1294142615	1294164264	1294060008
1294142204	1294164068	1294059889
1294142895	1294164400	1294060767
1294142568	1294164168	1294060951
1294142958	1294164846	1294061963
1294142960	1294164800	1294062685
1294142813	1294164364	1294062208
1294143006	1294164294	1294063042
1294143482	1294163641	1294064166
1294142613	1294165319	1294063633
1294139614	1294165564	1294065079
1294144066	1294164852	1294066331
1294143336	1294164072	1294064139
1294143115	1294164115	1294063728
1294144649	1294167043	1294065429
1294145697	1294166770	1294068230
1294142099	1294162739	1294063096
1294144408	1294162477	1294062978
1294143253	1294162787	1294069823
1294143106	1294165187	1294069823
1294142700	1294164541	1294063937
1294143058	1294164923	1294064272
1294143212	1294164933	1294064374
1294142471	1294164529	1294063346
1294142228	1294164189	1294063010
1294141990	1294164552	1294062699
1294141944	1294163881	1294062270
1294142250	1294164164	1294062019
1294141510	1294162054	1294061352
1294141964	1294162940	1294060511
1294141342	1294166139	1294060174
1294141671	1294161663	1294058678
1294140647	1294164121	1294059123
1294140728	1294163001	1294059683
1294140647	1294163017	1294057030
1294141144	1294163753	1294056620
1294139526	1294163385	1294056103
1294140260	1294161189	1294056594
1294142098	1294162885	1294054361
1294139753	1294164235	1294052623
1294139889	1294162690	1294052623
1294139955	1294161748	1294050857
1294139037	1294161191	1294049461
1294139088	1294161146	1294048307
1294138578	1294160396	1294047463
1294138117	1294160079	1294046620
1294138207	1294159905	1294045385
1294137683	1294159404	1294044093
1294137847	1294159472	1294043175
1294137003	1294159133	1294041516
1294135599	1294159266	1294041867
1294135369	1294158724	1294038996
1294136060	1294158285	1294039686
1294134769	1294158532	1294037890
1294133766	1294154647	1294034842
1294135245	1294156798	1294033509
1294135365	1294156245	1294032791
1294137069	1294154946	1294029928
1294133642	1294157093	1294033419
1294135202	1294154906	1294037230
1294133480	1294152342	1294028278
1294133231	1294154328	1294028276
1294133166	1294153998	1294025567
1294132296	1294153057	1294024240
1294131837	1294152694	1294022750
1294132174	1294152646	1294022125
1294131597	1294152094	1294020680
1294131383	1294151855	1294019630
1294131398	1294151557	1294018326
1294130776	1294150575	1294017101
1294130822	1294151270	1294016012
1294130221	1294149972	1294015631
1294128993	1294150715	1294012863
1294126641	1294149083	1294011883
1294129865	1294147934	1294010807
1294130494	1294148179	1294010640
1294128178	1294147978	1294009764
1294128535	1294147277	1294008009
1294126658	1294148380	1294006518
1294132408	1294146296	1294001382
1294128386	1294146167	1294003370
1294127287	1294145597	1294003331
1294126239	1294144981	1294003331
1294126313	1294144694	1294001273
1294126138	1294144231	1294000546
1294125992	1294144254	1293999408
1294125555	1294143648	1293998354
1294125941	1294143867	1293997937
1294125308	1294143113	1293997306
1294124989	1294142506	1293996078
1294125048	1294142733	1293995653
1294124727	1294143206	1293994749
1294124845	1294142314	1293992710
1294125409	1294141700	1293993615
1294123226	1294140022	1293992391
1294122498	1294141650	1293993957
1294122938	1294140479	1293991810
1294122117	1294142901	1293992606
1294124306	1294139035	1293988690
1294122058	1294139334	1293987741
1294123266	1294137827	1293990870
1294124478	1294139135	1293984395
1294123272	1294139227	1293988373
1294122808	1294138760	1293985824
1294122473	1294138548	1293985800
1294121879	1294137954	1293984918
1294122080	1294138107	1293984876
1294121309	1294137912	1293983559
1294121713	1294137692	1293983188
1294121616	1294137475	1293983116
1294121498	1294137285	1293982919
1294121074	1294136717	1293981849
1294120701	1294136872	1293981188
1294120817	1294137276	1293982533
1294121318	1294138305	1293979601
1294120730	1294136468	1293981487
1294120863	1294138428	1293978184
1294119878	1294137226	1293981403
1294120138	1294136237	1293980393
1294120660	1294134957	1293977071
1294119423	1294134487	1293978799
1294121215	1294135007	1293977696
1294118561	1294133266	1293972716
1294121840	1294134670	1293977432
1294116173	1294135852	1293975346
1294119603	1294134044	1293975346
1294119463	1294134504	1293976327
1294119230	1294133502	1293975430
1294119210	1294134059	1293975258
1294118810	1294133683	1293975024
1294118760	1294133777	1293974928
1294118980	1294133637	1293974789
1294118868	1294133238	1293974142
1294119015	1294133048	1293974945
1294118205	1294133054	1293973726
1294118637	1294134880	1293972327
1294117566	1294133834	1293974569
1294117285	1294132134	1293972759
1294117519	1294130999	1293973684
1294118145	1294131025	1293971258
1294118862	1294133399	1293971402
1294115061	1294131184	1293971732
1294119076	1294134358	1293974255
1294118513	1294126947	1293969155
1294118308	1294131811	1293972271
1294118180	1294134579	1293971944
1294119176	1294131623	1293971944
1294118369	1294132041	1293972211
1294118909	1294132246	1293972376
1294118272	1294132185	1293971913
1294118404	1294132051	1293971810
1294118773	1294132757	1293972393
1294118270	1294132110	1293971557
1294118172	1294132060	1293971816
1294118768	1294132440	1293971834
1294119122	1294132530	1293972093
1294116953	1294132547	1293972831
1294121494	1294132716	1293971414
1294118661	1294135409	1293971438
1294119388	1294132940	1293972328
1294120642	1294134242	1293969023
1294118941	1294131339	1293973594
1294118876	1294133124	1293972019
1294123910	1294131936	1293970671
1294118710	1294133895	1293970001
1294123040	1294135127	1293971439
1294118282	1294133290	1293970933
1294119699	1294133395	1293972068
1294119666	1294133554	1293971942
1294119723	1294133371	1293971905
1294120020	1294133596	1293972027
1294119792	1294133633	1293971914
1294120094	1294133694	1293971912
1294120690	1294134050	1293972267
1294120382	1294134079	1293972152
1294120630	1294134277	1293972212
1294121920	1294134319	1293971432
1294120503	1294134511	1293971215
1294118563	1294134686	1293972134
1294121090	1294134474	1293973029
1294121417	1294134537	1293970946
1294119312	1294135171	1293971636
1294121754	1294133144	1293970956
1294121057	1294133600	1293970999
1294122646	1294133722	1293971202
1294120878	1294136713	1293972640
1294121951	1294138891	1293976705
1294121897	1294136217	1293967221
1294121459	1294134411	1293967221
1294121006	1294134268	1293971562
1294121709	1294135044	1293971779
1294121792	1294134839	1293971930
1294122156	1294135059	1293972310
1294121853	1294135284	1293972158
1294121654	1294134893	1293971605
1294122056	1294134671	1293971756
1294121601	1294134504	1293971637
1294120999	1294134574	1293971113
1294121113	1294136538	1293972433
1294122841	1294134614	1293971045
1294121738	1294133655	1293972390
1294121615	1294134253	1293971995
1294121127	1294135568	1293974027
1294123237	1294136693	1293971378
1294120592	1294134961	1293971618
1294121072	1294134985	1293970815
1294125299	1294136497	1293973073
1294120546	1294136213	1293971089
1294121630	1294129583	1293966814
1294121728	1294134487	1293966813
1294121621	1294134284	1293970314
1294122211	1294134537	1293970529
1294121713	1294134280	1293970405
1294121641	1294134039	1293969809
1294121752	1294133958	1293969966
1294121838	1294134308	1293969719
1294121372	1294133939	1293969688
1294121928	1294134280	1293969607
1294121841	1294134168	1293968128
1294121069	1294134740	1293968950
1294124085	1294133648	1293968025
1294122859	1294133600	1293970014
1294116299	1294134391	1293968535
1294121337	1294131765	1293966577
1294121042	1294131542	1293968056
1294121245	1294134004	1293967274
1294118246	1294133552	1293967232
1294121328	1294134808	1293972231
1294123388	1294130020	1293962806
1294124502	1294132408	1293962854
1294121077	1294134917	1293969821
1294121634	1294133168	1293966650
1294121160	1294132742	1293965556
1294121472	1294132886	1293965623
1294121011	1294132617	1293965209
1294121274	1294132759	1293965353
1294120939	1294132401	1293965065
1294121333	1294132626	1293964956
1294121237	1294132386	1293964313
1294121604	1294132512	1293964968
1294121530	1294132582	1293964871
1294120308	1294132298	1293963382
1294121079	1294134896	1293965011
1294120735	1294132412	1293963117
1294120365	1294131394	1293963340
1294120395	1294131617	1293964326
1294122455	1294131394	1293962571
1294121197	1294131698	1293962757
1294122550	1294131008	1293961404
1294120499	1294131191	1293962979
1294115618	1294128233	1293960180
1294117705	1294127611	1293960991
1294120776	1294131060	1293960991
1294120814	1294130785	1293960389
1294121177	1294131462	1293960619
1294121046	1294130922	1293960367
1294120983	1294131075	1293960066
1294121040	1294130819	1293959496
1294121169	1294130804	1293959652
1294121330	1294131182	1293959160
1294121304	1294130916	1293959285
1294121119	1294130682	1293959032
1294120280	1294131237	1293958018
1294121627	1294131984	1293959027
1294118877	1294130940	1293959063
1294123050	1294130498	1293957333
1294122150	1294130896	1293957868
1294121612	1294130551	1293957525
1294125876	1294130321	1293956336
1294119410	1294129454	1293956498
1294120951	1294129048	1293954389
1294119570	1294134780	1293955753
1294124133	1294127614	1293955375
1294122134	1294130304	1293955375
1294121602	1294129795	1293954467
1294121662	1294129520	1293954017
1294122079	1294129792	1293954060
1294121560	1294129177	1293953285
1294121640	1294129089	1293953344
1294121365	1294128958	1293952780
1294121525	1294128950	1293952894
1294121252	1294129494	1293951951
1294121505	1294128618	1293952539
1294120573	1294129679	1293952479
1294122530	1294128200	1293950581
1294122016	1294127879	1293950070
1294120218	1294128628	1293950167
1294122737	1294126317	1293950407
1294121809	1294128200	1293948328
1294119640	1294125575	1293951356
1294122117	1294129374	1293952076
1294126698	1294126554	1293949908
1294120040	1294126047	1293949296
1294120348	1294125658	1293949770
1294121557	1294128405	1293949770
1294120955	1294126169	1293949416
1294120896	1294126134	1293949476
1294121140	1294126138	1293950251
1294120701	1294125819	1293949692
1294120653	1294125747	1293949518
1294120933	1294125666	1293949969
1294120374	1294125396	1293949296
1294119924	1294125234	1293949590
1294121492	1294125361	1293950317
1294120374	1294126597	1293950924
1294118522	1294124865	1293950839
1294121492	1294125529	1293950359
1294121649	1294125157	1293954024
1294119712	1294126848	1293951710
1294120651	1294125985	1293954084
1294120747	1294123078	1293956468
1294116185	1294128439	1293956209
1294119496	1294127689	1293958078
1294122326	1294123552	1293961310
1294122235	1294127185	1293966117
1294120705	1294128467	1293964590
1294121168	1294129675	1293971060
1294121632	1294130138	1293974363
1294121931	1294131831	1293978123
1294123285	1294133425	1293982787
1294124185	1294134542	1293987796
1294125199	1294136444	1293993761
1294126114	1294137167	1293998452
1294127936	1294139518	1294004573
1294129981	1294141730	1294011258
1294131455	1294143134	1294015915
1294134266	1294146161	1294024618
1294133609	1294148530	1294033364
1294139485	1294148135	1294038350
1294140396	1294153179	1294044233
1294145219	1294156609	1294050210
1294147305	1294159872	1294061669
1294148342	1294159587	1294069557
1294154812	1294162188	1294075810
1294156555	1294166238	1294086900
1294160245	1294167958	1294099873
1294163208	1294170656	1294099873
1294171667	1294176568	1294115274
1294175243	1294179304	1294122574
1294178512	1294181708	1294129421
1294182259	1294184494	1294137231
1294185886	1294186679	1294144004
1294189043	1294188250	1294150815
1294192334	1294190677	1294157158
1294195461	1294192770	1294163432
1294199462	1294195522	1294169619
1294201288	1294196482	1294178004
1294205747	1294198659	1294181406
1294207317	1294198595	1294187783
1294210566	1294200907	1294191921
1294214126	1294202280	1294196465
1294218306	1294201223	1294201655
1294220715	1294205337	1294206514
1294221551	1294206629	1294210786
1294222110	1294206346	1294211729
1294224260	1294205783	1294217364
1294225362	1294202896	1294221018
1294225824	1294207156	1294221018
1294226646	1294207737	1294225373
1294227391	1294208145	1294227174
1294226629	1294207913	1294228143
1294226440	1294207699	1294229371
1294226265	1294207835	1294229869
1294226168	1294207354	1294230373
1294225155	1294207133	1294230994
1294224607	1294207163	1294230854
1294224130	1294206518	1294230161
1294223756	1294206866	1294229523
1294225229	1294206343	1294229938
1294222070	1294203640	1294229254
1294222945	1294204876	1294226117
1294221792	1294203579	1294223858
1294219615	1294202675	1294224445
1294220295	1294201217	1294222506
1294221534	1294201423	1294223961
1294216770	1294201439	1294217562
1294219288	1294199729	1294214651
1294215166	1294196280	1294212829
1294215689	1294198653	1294212829
1294213477	1294197330	1294207518
1294213021	1294196489	1294205764
1294210869	1294195250	1294202123
1294210319	1294194148	1294199530
1294209379	1294194000	1294197004
1294207516	1294193002	1294193940
1294206478	1294192517	1294190907
1294205695	1294191638	1294188297
1294204309	1294190661	1294185135
1294202508	1294190110	1294182252
1294201472	1294189602	1294180928
1294199685	1294189449	1294174936
1294198656	1294187314	1294172345
1294196155	1294187169	1294170590
1294193639	1294186887	1294166127
1294192480	1294184814	1294161626
1294191049	1294184442	1294159236
1294187714	1294183149	1294157656
1294188660	1294183326	1294153963
1294186558	1294179998	1294147447
1294187381	1294181494	1294147447
1294182202	1294178718	1294140442
1294180689	1294178334	1294137486
1294178996	1294176522	1294133971
1294177627	1294176305	1294131497
1294175735	1294175687	1294128500
1294175398	1294175109	1294125636
1294174418	1294174514	1294123213
1294172034	1294172971	1294120110
1294169603	1294172654	1294118351
1294169967	1294170472	1294114628
1294168658	1294172526	1294111830
1294165801	1294170486	1294108540
1294164897	1294169173	1294105598
1294164070	1294169716	1294104865
1294161639	1294165604	1294102409
1294160037	1294166453	1294098502
1294162535	1294165154	1294099196
1294159739	1294165338	1294095054
1294158456	1294166096	1294093461
1294156751	1294162470	1294090383
1294154748	1294162904	1294086571
1294154368	1294162466	1294084954
1294153650	1294161651	1294082913
1294152464	1294161642	1294081295
1294151599	1294161041	1294079012
1294151009	1294160548	1294078157
1294149687	1294159851	1294076188
1294149255	1294159635	1294074434
1294148645	1294159288	1294073299
1294148293	1294158529	1294072178
1294148611	1294158992	1294071360
1294146340	1294157945	1294069146
1294146400	1294157524	1294068865
1294147248	1294158564	1294067094
1294147495	1294157418	1294067722
1294144755	1294156960	1294065038
1294144626	1294156495	1294065508
1294144052	1294157627	1294065700
1294141879	1294156296	1294067585
1294142413	1294158489	1294060444
1294143152	1294153845	1294068065
1294143539	1294155816	1294060995
1294143292	1294155860	1294060994
1294143371	1294156179	1294060880
1294142975	1294155998	1294060417
1294143281	1294156401	1294060552
1294142952	1294155999	1294060126
1294142563	1294155250	1294059424
1294142423	1294155422	1294059862
1294142666	1294155905	1294059935
1294141875	1294155715	1294059266
1294142903	1294154484	1294060633
1294142702	1294155846	1294060094
1294140891	1294156629	1294060978
1294144048	1294155029	1294060359
1294142402	1294155952	1294060140
1294144374	1294155330	1294059650
1294143912	1294153619	1294060657
1294141473	1294156466	1294061098
1294143137	1294157409	1294066009
1294144061	1294155858	1294060902
1294145284	1294155880	1294061764
1294143740	1294157557	1294062396
1294141780	1294156052	1294062396
1294143916	1294155977	1294061147
1294144271	1294156526	1294061636
1294143702	1294156148	1294060858
1294143879	1294156229	1294060601
1294144251	1294156482	1294060848
1294143648	1294156047	1294060126
1294143388	1294155955	1294059626
1294143115	1294155874	1294059042
1294143753	1294155768	1294058596
1294142696	1294154998	1294058382
1294141900	1294155114	1294056442
1294143525	1294154481	1294056646
1294142492	1294155585	1294056867
1294143590	1294154642	1294055395
1294142591	1294155182	1294054503
1294140959	1294154342	1294054269
1294141706	1294156940	1294054196
1294141654	1294152636	1294051089
1294140551	1294154055	1294049819
1294141336	1294153567	1294044709
1294140759	1294152419	1294046668
1294139356	1294151731	1294046101
1294139297	1294151888	1294045059
1294139234	1294151872	1294044276
1294138768	1294151239	1294043377
1294138410	1294151241	1294043021
1294137530	1294150384	1294042094
1294137530	1294150817	1294041731
1294137418	1294150657	1294041405
1294137899	1294150129	1294040200
1294137659	1294149913	1294040825
1294136586	1294149777	1294039658
1294137270	1294149524	1294040030
1294137086	1294148284	1294039482
1294135376	1294151067	1294036689
1294134179	1294147707	1294039461
1294134135	1294150210	1294041028
1294136936	1294150031	1294040845
1294137770	1294147742	1294036156
1294135247	1294150119	1294039577
1294137685	1294150733	1294044139
1294136318	1294152369	1294040902
1294134207	1294147808	1294040902
1294137768	1294150431	1294043409
1294138513	1294150672	1294044247
1294138447	1294150557	1294044667
1294139177	1294151119	1294045996
1294138585	1294150815	1294046773
1294139197	1294151476	1294047070
1294139817	1294151759	1294048437
1294140464	1294152141	1294049805
1294140180	1294152386	1294051634
1294139448	1294152279	1294052055
1294141117	1294153300	1294052857
1294140839	1294154007	1294056956
1294142803	1294152126	1294056108
1294140857	1294154120	1294056543
1294142932	1294153744	1294058115
1294143890	1294155231	1294058979
1294143720	1294153860	1294058014
1294143091	1294150372	1294061827
1294141232	1294160142	1294059368
1294140754	1294155242	1294065393
1294144170	1294153876	1294064737
1294144544	1294155789	1294065010
1294145920	1294156973	1294066338
1294146195	1294157008	1294067791
1294146189	1294156881	1294068602
1294146038	1294156514	1294069198
1294146313	1294157149	1294070218
1294146960	1294157460	1294070694
1294147456	1294158197	1294071957
1294148113	1294158132	1294072738
1294148455	1294159724	1294073299
1294147898	1294158253	1294073634
1294149725	1294158856	1294076920
1294147169	1294159904	1294076912
1294149535	1294158642	1294077859
1294149094	1294158369	1294078019
1294149489	1294160205	1294078585
1294149604	1294159744	1294079181
1294152630	1294161833	1294079225
1294150278	1294160826	1294082375
1294149536	1294158978	1294073589
1294151786	1294161021	1294080762
1294151025	1294160588	1294080646
1294151077	1294160856	1294081350
1294150773	1294160961	1294081502
1294151022	1294160849	1294081607
1294151060	1294161272	1294081643
1294151527	1294161186	1294082448
1294151030	1294161001	1294082339
1294151530	1294161381	1294082616
1294151027	1294160807	1294082258
1294151092	1294162169	1294082733
1294151114	1294160942	1294085127
1294151792	1294160418	1294082254
1294150823	1294160290	1294083019
1294151080	1294159899	1294082501
1294150221	1294157717	1294080324
1294152701	1294160198	1294082320
1294150247	1294160195	1294081287
1294151554	1294162967	1294082376
1294151294	1294158790	1294081780
1294149135	1294158674	1294079863
1294148380	1294157342	1294079349
1294149556	1294159095	1294079349
1294148332	1294158255	1294078008
1294148460	1294158504	1294077411
1294147914	1294158414	1294077345
1294148233	1294158564	1294076536
1294147138	1294157781	1294075804
1294147290	1294157502	1294074820
1294147261	1294157593	1294074216
1294146455	1294157074	1294073989
1294145876	1294158010	1294072640
1294145900	1294159116	1294073359
1294145920	1294154859	1294071000
1294145497	1294152825	1294070142
1294146584	1294156003	1294067844
1294143403	1294154863	1294068393
1294143206	1294154330	1294067525
1294144767	1294150798	1294065725
1294142621	1294153458	1294067487
1294143400	1294159523	1294066772
1294141944	1294156457	1294060658
1294140044	1294153356	1294061231
1294138181	1294152934	1294061026
1294141322	1294153120	1294059194
1294141083	1294152208	1294057734
1294140325	1294151834	1294056448
1294140656	1294152044	1294056175
1294140686	1294152028	1294055218
1294140450	1294151575	1294054024
1294139386	1294150799	1294052603
1294138989	1294150739	1294051910
1294138268	1294149657	1294050831
1294138454	1294149723	1294051038
1294138412	1294149585	1294048741
1294137910	1294148890	1294048240
1294137593	1294146724	1294045640
1294137279	1294148235	1294046333
1294134778	1294148521	1294042847
1294136490	1294148456	1294039946
1294136427	1294146543	1294043988
1294137410	1294146133	1294041388
1294137989	1294147167	1294039185
1294133244	1294142903	1294038191
1294133194	1294146241	1294036997
1294134365	1294146524	1294036997
1294133945	1294146104	1294035070
1294133781	1294145435	1294033705
1294133519	1294145702	1294033082
1294133130	1294145577	1294032191
1294133491	1294145193	1294030983
1294132783	1294144870	1294029797
1294133043	1294144961	1294029407
1294132729	1294144599	1294029551
1294131870	1294144749	1294027638
1294132827	1294144937	1294027035
1294132834	1294143670	1294023245
1294132180	1294145395	1294027108
1294134607	1294144098	1294022347
1294130472	1294145274	1294023400
1294131121	1294141309	1294022827
1294131462	1294142899	1294022637
1294131165	1294145269	1294022101
1294130990	1294142932	1294024134
1294130675	1294144083	1294024349
1294136730	1294145237	1294019645
1294130535	1294142574	1294019645
1294130793	1294142591	1294018032
1294130837	1294142635	1294017996
1294130780	1294141905	1294016931
1294130439	1294141733	1294016713
1294130380	1294142515	1294015953
1294130280	1294141790	1294015206
1294130190	1294141772	1294015237
1294130105	1294141783	1294014932
1294130765	1294141169	1294014683
1294129624	1294141615	1294011548
1294129640	1294140789	1294012450
1294128222	1294140069	1294012182
1294129415	1294140516	1294012155
1294128377	1294142602	1294011260
1294129583	1294142630	1294011654
1294129212	1294139928	1294011594
1294127551	1294141777	1294011898
1294129642	1294136659	1294010256
1294128115	1294140706	1294010396
1294128714	1294133832	1294004364
1294130411	1294140079	1294009310
1294129434	1294140296	1294008950
1294128784	1294139741	1294008712
1294129120	1294140029	1294008640
1294129192	1294140149	1294008712
1294128987	1294140184	1294007983
1294129203	1294139920	1294007547
1294128816	1294139413	1294007310
1294128454	1294139290	1294006680
1294128485	1294139753	1294006546
1294128724	1294138985	1294005890
1294128093	1294139627	1294008695
1294129902	1294138961	1294002786
1294128668	1294140105	1294005426
1294127827	1294139192	1294007032
1294129559	1294139218	1294006941
1294128443	1294139448	1294005563
1294129140	1294137501	1294004458
1294126269	1294138404	1294003005
1294128760	1294138587	1294005140
1294127886	1294140885	1294004120
1294127250	1294137881	1294003460
1294127855	1294138259	1294003197
1294127766	1294138747	1294003872
1294128261	1294138618	1294003793
1294128357	1294138786	1294003717
1294128179	1294138535	1294003112
1294128469	1294139042	1294003474
1294128382	1294139050	1294002744
1294128539	1294138943	1294003281
1294128486	1294138819	1294002338
1294127838	1294138530	1294002698
1294128803	1294138847	1294003977
1294129050	1294139622	1294002614
1294128633	1294139590	1294001834
1294127519	1294139148	1294000674
1294129550	1294139306	1294001932
1294129194	1294138854	1294001533
1294128462	1294138002	1294002674
1294128832	1294136953	1294005881
1294129736	1294139035	1294003019
1294128242	1294137685	1293999882
1294129865	1294145507	1294000486
1294128720	1294140590	1294000486
1294128338	1294138478	1294001011
1294128428	1294138760	1294001029
1294127967	1294137842	1294000162
1294128200	1294137884	1294000180
1294128246	1294137858	1294000344
1294128074	1294137757	1294000246
1294128224	1294137980	1294000224
1294128166	1294137753	1294000049
1294127501	1294138098	1294000388
1294129310	1294136903	1294000706
1294129404	1294135675	1294001018
1294127678	1294137986	1293999870
1294129834	1294139350	1294000440
1294127857	1294139608	1294000046
1294126304	1294137742	1294000629
1294127702	1294136689	1294000927
1294127591	1294137491	1294000169
1294128530	1294137877	1293995364
1294127040	1294137949	1293999257
1294127499	1294136966	1293999950
1294128530	1294133277	1294003486
1294127689	1294139583	1294003486
1294127602	1294137165	1293999816
1294127183	1294137010	1293999381
1294127062	1294136722	1293999521
1294127287	1294136947	1293999888
1294127733	1294137440	1293999704
1294127683	1294137318	1293999779
1294127442	1294136886	1293999948
1294127816	1294137067	1293999499
1294127495	1294136746	1293998944
1294127553	1294137550	1293999187
1294127169	1294137261	1294000970
1294128189	1294135999	1293997521
1294128095	1294139413	1294001150
1294127652	1294136038	1293999701
1294125904	1294137126	1294000400
1294127093	1294136416	1293996591
1294129100	1294136886	1293999371
1294125489	1294137888	1294001038
1294126180	1294136728	1294001781
1294125303	1294138832	1293999170
1294127200	1294137316	1293999266
1294127833	1294136628	1293998945
1294127145	1294136372	1293998807
1294127362	1294135892	1293997970
1294127436	1294136446	1293998423
1294127442	1294136333	1293998102
1294127082	1294136285	1293998198
1294127224	1294136211	1293997900
1294127455	1294136250	1293998206
1294128021	1294135878	1293998242
1294126044	1294136449	1293998256
1294127827	1294135324	1293997641
1294126885	1294134142	1293996674
1294124546	1294136680	1293996836
1294128080	1294136226	1293995932
1294126864	1294135802	1293998461
1294126665	1294135026	1293998047
1294126986	1294136861	1293994334
1294125429	1294134487	1293994507
1294127455	1294134328	1293997317
1294130678	1294133393	1293995356
1294126119	1294131998	1293994759
1294125992	1294134618	1293994506
1294125894	1294134472	1293994173
1294126405	1294134646	1293993983
1294126241	1294134795	1293994157
1294125837	1294134151	1293993465
1294126280	1294134570	1293993549
1294126348	1294134542	1293993260
1294125964	1294133989	1293992327
1294126547	1294135629	1293992637
1294125381	1294133310	1293991888
1294126071	1294135009	1293990792
1294125999	1294134360	1293993512
1294126269	1294135448	1293992504
1294125129	1294134212	1293991411
1294126258	1294134596	1293991267
1294125153	1294133563	1293991363
1294126695	1294131309	1293990163
1294132488	1294134050	1293990600
1294124925	1294132253	1293990432
1294124328	1294134756	1293989939
1294125919	1294135796	1293992868
1294125079	1294132335	1293991223
1294125223	1294133537	1293988379
1294125096	1294133482	1293988344
1294125168	1294133506	1293987897
1294125015	1294133257	1293987737
1294125256	1294133714	1293987573
1294125253	1294133736	1293987568
1294125282	1294133452	1293987333
1294125140	1294133478	1293987310
1294126048	1294133425	1293986454
1294123519	1294132458	1293985856
1294126042	1294132169	1293986053
1294125028	1294132718	1293985519
1294124860	1294130891	1293984961
1294124404	1294132405	1293984889
1294125640	1294131191	1293983488
1294127281	1294132567	1293985037
1294124478	1294132047	1293984899
1294123065	1294132340	1293979474
1294124757	1294128482	1293984475
1294123080	1294129568	1293983207
1294124164	1294131644	1293982774
1294124779	1294132252	1293982648
1294123749	1294131221	1293981481
1294124008	1294130881	1293981518
1294124517	1294131342	1293981163
1294123832	1294131400	1293980863
1294123224	1294130551	1293979915
1294123052	1294130813	1293980068
1294123026	1294130523	1293979443
1294123465	1294130769	1293978151
1294122828	1294129026	1293978336
1294121772	1294130350	1293978010
1294123754	1294129280	1293978368
1294123884	1294132510	1293978845
1294123087	1294128325	1293979541
1294122403	1294128578	1293978472
1294123460	1294129876	1293977300
1294121829	1294128196	1293976483
1294121077	1294126243	1293974742
1294120637	1294130103	1293976235
1294124797	1294130059	1293977024
1294123434	1294129658	1293978388
1294120518	1294127726	1293978388
1294121767	1294128567	1293975313
1294121785	1294128609	1293975499
1294121417	1294128722	1293975151
1294121711	1294128943	1293975282
1294121455	1294128688	1293974981
1294121462	1294128238	1293974848
1294121212	1294128085	1293975000
1294121346	1294128698	1293974964
1294120490	1294128539	1293975192
1294119985	1294129596	1293975942
1294122248	1294128183	1293974068
1294121479	1294128447	1293975198
1294121579	1294129701	1293977644
1294119993	1294129148	1293975482
1294119162	1294128484	1293976099
1294118893	1294129393	1293977631
1294121807	1294129712	1293975792
1294122905	1294124996	1293974363
1294121698	1294132967	1293980604
1294123447	1294131136	1293975630
1294122331	1294130621	1293981839
1294122273	1294128904	1293981839
1294122241	1294131853	1293985687
1294123379	1294133087	1293988361
1294123076	1294133552	1293990203
1294124183	1294134924	1293993928
1294124496	1294135308	1293997243
1294125686	1294136787	1294001124
1294126490	1294137615	1294005345
1294127252	1294139627	1294009395
1294128537	1294140191	1294014521
1294130175	1294143295	1294019809
1294133231	1294145101	1294027143
1294133478	1294146142	1294032144
1294136379	1294151157	1294036178
1294138511	1294150213	1294043044
1294138657	1294153890	1294050115
1294143093	1294156573	1294061614
1294144491	1294156361	1294065680
1294147599	1294159300	1294075759
1294150356	1294160881	1294076422
1294158679	1294166849	1294097910
1294155532	1294167281	1294095533
1294165314	1294173051	1294113844
1294168972	1294175747	1294121901
1294172841	1294178368	1294129496
1294176579	1294180496	1294137318
1294180283	1294183599	1294144554
1294183868	1294185910	1294152414
1294188030	1294188150	1294159557
1294191996	1294190362	1294166382
1294196782	1294192578	1294173956
1294199145	1294194460	1294180715
1294203224	1294196929	1294188230
1294207658	1294196724	1294194778
1294210120	1294200293	1294198779
1294215794	1294201281	1294208658
1294218764	1294202930	1294210499
1294220592	1294203028	1294218285
1294223250	1294204146	1294222409
1294224432	1294207228	1294221212
1294222997	1294209301	1294229292
1294228935	1294208774	1294234629
1294228825	1294209622	1294241316
1294230263	1294209382	1294243888
1294231516	1294210562	1294247231
1294232013	1294210507	1294249579
1294231814	1294210332	1294251086
1294231993	1294210030	1294252586
1294232621	1294210515	1294254920
1294232817	1294210374	1294255741
1294233026	1294210294	1294256527
1294233036	1294209560	1294257282
1294233438	1294208158	1294257300
1294233606	1294209625	1294257011
1294235622	1294208228	1294258281
1294233799	1294209818	1294259101
1294234688	1294207248	1294257707
1294234568	1294206983	1294257515
1294234753	1294207504	1294257508
1294234197	1294205122	1294255751
1294237029	1294206682	1294254978
1294233593	1294205456	1294255747
1294233706	1294206145	1294253073
1294233373	1294204417	1294248195
1294232622	1294204053	1294246342
1294231799	1294203160	1294243884
1294231005	1294202484	1294241625
1294230363	1294202082	1294239998
1294229410	1294200988	1294236954
1294228489	1294200520	1294234424
1294227744	1294199870	1294232141
1294226560	1294199119	1294229203
1294224768	1294198026	1294226402
1294224847	1294197527	1294222372
1294222743	1294196384	1294217649
1294221316	1294194907	1294219827
1294220102	1294193863	1294215344
1294218723	1294194982	1294211682
1294216622	1294196054	1294209294
1294214703	1294197402	1294206341
1294214414	1294194229	1294203000
1294208981	1294193746	1294200018
1294211182	1294193904	1294200032
1294210858	1294191753	1294192714
1294209571	1294189270	1294186411
1294203544	1294188142	1294182784
1294202575	1294188229	1294180011
1294200568	1294187088	1294176827
1294198600	1294185889	1294173562
1294196954	1294185612	1294170354
1294195614	1294184729	1294167668
1294193618	1294184102	1294164015
1294192178	1294183431	1294161301
1294189930	1294182048	1294158116
1294189150	1294181341	1294156255
1294187365	1294180949	1294152357
1294184334	1294181498	1294150453
1294182183	1294179300	1294146045
1294182933	1294178416	1294144127
1294180178	1294177463	1294141781
1294178964	1294174928	1294137997
1294177606	1294176236	1294137143
1294174057	1294174154	1294133449
1294174039	1294173943	1294135164
1294173808	1294178806	1294129068
1294170973	1294174553	1294128266
1294171469	1294173127	1294128266
1294169208	1294172019	1294121320
1294168325	1294171665	1294119548
1294167348	1294170880	1294117923
1294165265	1294169710	1294115743
1294165317	1294169835	1294114278
1294163929	1294169240	1294112459
1294162598	1294168630	1294110576
1294162238	1294168245	1294109423
1294160787	1294167587	1294107853
1294161180	1294166971	1294107886
1294158969	1294165889	1294105459
1294159679	1294165326	1294103261
1294160336	1294166752	1294104924
1294157275	1294166286	1294105469
1294157155	1294165132	1294101288
1294156404	1294165871	1294099407
1294155342	1294161013	1294094910
1294150726	1294165889	1294097382
1294156916	1294164197	1294096630
1294154264	1294164523	1294100451
1294154348	1294167540	1294100451
1294153867	1294164271	1294096199
1294153713	1294164045	1294095730
1294152989	1294163874	1294095032
1294153011	1294164088	1294095030
1294153421	1294164234	1294094937
1294153111	1294164573	1294094770
1294152945	1294164286	1294094965
1294153069	1294164170	1294095157
1294153003	1294163143	1294094924
1294151318	1294163741	1294094178
1294153939	1294165929	1294095598
1294152822	1294164452	1294095684
1294153142	1294165228	1294097516
1294151458	1294163953	1294096960
1294152085	1294164676	1294096170
1294149469	1294164631	1294095792
1294150149	1294165670	1294097648
1294153636	1294167284	1294096568
1294155136	1294165300	1294097011
1294152566	1294166046	1294093752
1294152544	1294162202	1294093752
1294153890	1294165808	1294098194
1294153832	1294165773	1294098207
1294154248	1294165613	1294097592
1294154267	1294165825	1294098088
1294153847	1294165693	1294097958
1294153695	1294165372	1294097924
1294153250	1294164952	1294097117
1294152965	1294165628	1294096667
1294153465	1294164927	1294096109
1294153334	1294165949	1294095810
1294152994	1294163662	1294095180
1294153125	1294163626	1294094614
1294152845	1294163850	1294094887
1294155317	1294164808	1294094190
1294150820	1294164468	1294091927
1294152010	1294163759	1294092061
1294149708	1294164605	1294091704
1294151186	1294166251	1294091814
1294151417	1294159370	1294082669
1294154078	1294167246	1294084285
1294148375	1294162694	1294084277
1294149026	1294162795	1294082948
1294148965	1294162661	1294081974
1294147916	1294162261	1294080326
1294147491	1294161811	1294079443
1294147087	1294161648	1294078581
1294146582	1294161696	1294077452
1294146106	1294161100	1294076592
1294145912	1294161482	1294075627
1294145615	1294160345	1294074584
1294143474	1294159742	1294073526
1294144933	1294160647	1294073305
1294142794	1294158821	1294072968
1294144699	1294157362	1294069875
1294141523	1294159304	1294071408
1294142167	1294160694	1294072605
1294143670	1294158760	1294071250
1294142337	1294158699	1294069849
1294142154	1294158374	1294071895
1294141726	1294158978	1294068728
1294141661	1294159394	1294071304
1294143231	1294159344	1294070341
1294143101	1294159585	1294070363
1294142724	1294158944	1294070615
1294143718	1294159361	1294071080
1294143273	1294159300	1294071283
1294143043	1294159503	1294071727
1294143821	1294160424	1294072746
1294143718	1294159097	1294072449
1294143541	1294159255	1294073404
1294144170	1294160149	1294073768
1294144578	1294159524	1294075620
1294145502	1294160159	1294075703
1294141682	1294160375	1294075535
1294144642	1294157930	1294077434
1294144575	1294160842	1294075349
1294145202	1294161758	1294079073
1294146621	1294160076	1294079945
1294145688	1294158495	1294081293
1294147500	1294162493	1294079692
1294146265	1294161523	1294083071
1294146868	1294160396	1294082040
1294147458	1294162096	1294084266
1294147757	1294162198	1294084827
1294148217	1294162394	1294085788
1294148820	1294162661	1294086943
1294148599	1294162176	1294087011
1294148678	1294162591	1294088074
1294148931	1294162580	1294089097
1294149378	1294163219	1294089162
1294150066	1294163594	1294090115
1294150454	1294163742	1294091197
1294150112	1294163640	1294090834
1294151660	1294166343	1294093121
1294149619	1294164589	1294095049
1294152225	1294165392	1294090591
1294150592	1294166355	1294094559
1294152786	1294162999	1294092810
1294150290	1294166269	1294095262
1294150881	1294164578	1294095302
1294151935	1294165751	1294093573
1294152970	1294167795	1294100178
1294151390	1294166095	1294097447
1294153659	1294165120	1294097380
1294153632	1294165766	1294097380
1294153608	1294165934	1294098557
1294153522	1294165656	1294098834
[truncated: 82,283 more rows]
