# Supplementary material for: Clinical assessment of a non-invasive wearable MEMS pressure sensor array for monitoring of arterial pulse waveform, heart rate and detection of atrial fibrillation
Source: NPJ Digit Med. 2019 May 14;2:39. doi: 10.1038/s41746-019-0117-x (PMC6550190; doi:10.1038/s41746-019-0117-x)
Supplement: Supplementary file 10 — Data Set 8 [file 41746_2019_117_MOESM10_ESM.txt]

SENSOR 0	SENSOR 1	SENSOR 2
1294386274	1294080184	1294195788
1294387075	1294080647	1294195770
1294387508	1294081092	1294195058
1294388028	1294081865	1294195091
1294388431	1294082040	1294194732
1294388343	1294082756	1294194291
1294389880	1294082255	1294195455
1294390830	1294085234	1294195196
1294390353	1294085375	1294197093
1294391732	1294086800	1294196252
1294391829	1294085571	1294194199
1294391514	1294085906	1294192524
1294394220	1294085163	1294194444
1294393661	1294086854	1294192847
1294393725	1294087772	1294194850
1294394609	1294087795	1294193501
1294396471	1294087764	1294193037
1294396571	1294087984	1294193073
1294396951	1294088123	1294192291
1294398420	1294088496	1294193102
1294398835	1294088559	1294192921
1294399566	1294088538	1294193023
1294400775	1294089265	1294193774
1294401414	1294089566	1294193716
1294402377	1294089018	1294193984
1294403182	1294089267	1294194402
1294403951	1294088738	1294194978
1294403175	1294088419	1294195332
1294403852	1294089126	1294195148
1294406585	1294088523	1294195193
1294404460	1294088288	1294196705
1294406445	1294089658	1294196511
1294404234	1294088445	1294199481
1294402144	1294086526	1294200357
1294407598	1294089668	1294201356
1294405829	1294085985	1294195274
1294403221	1294086805	1294200433
1294405615	1294087452	1294200433
1294406105	1294086938	1294201848
1294405470	1294086622	1294202298
1294405612	1294086353	1294202679
1294405165	1294085671	1294202748
1294404709	1294085104	1294203394
1294404540	1294085214	1294204430
1294404197	1294084704	1294204736
1294403764	1294084343	1294205336
1294402598	1294084816	1294204510
1294402875	1294083887	1294208892
1294400469	1294082384	1294204765
1294401872	1294082831	1294206637
1294401244	1294081393	1294204764
1294402021	1294082469	1294207614
1294399461	1294080046	1294208869
1294398986	1294081000	1294207738
1294395651	1294083485	1294208322
1294394376	1294081438	1294208367
1294396011	1294078877	1294205577
1294394070	1294077864	1294208806
1294391535	1294077904	1294209084
1294389877	1294076519	1294208008
1294388507	1294076327	1294208704
1294387509	1294075889	1294208514
1294385961	1294074597	1294207984
1294384435	1294074461	1294208882
1294383137	1294073892	1294209127
1294381634	1294073247	1294208893
1294380176	1294073109	1294210053
1294379621	1294071975	1294210025
1294375471	1294071830	1294210737
1294374729	1294069488	1294209099
1294374020	1294070842	1294211548
1294374610	1294069230	1294210483
1294370933	1294069824	1294208666
1294369434	1294069340	1294209357
1294371114	1294067565	1294211867
1294367337	1294065761	1294208020
1294366059	1294063085	1294211160
1294364752	1294064408	1294209395
1294363000	1294064489	1294210345
1294361148	1294063459	1294210225
1294360732	1294063124	1294210618
1294359980	1294062390	1294210548
1294358728	1294061863	1294211233
1294357755	1294061318	1294211723
1294355821	1294060150	1294211265
1294355442	1294059935	1294212422
1294354430	1294059122	1294214272
1294353150	1294059092	1294212584
1294353489	1294056662	1294214241
1294352354	1294056363	1294213200
1294350918	1294055493	1294210954
1294347323	1294055694	1294212224
1294348813	1294055136	1294216053
1294346195	1294054231	1294215817
1294347439	1294051233	1294217968
1294345715	1294052790	1294217210
1294347281	1294051887	1294216713
1294347355	1294049753	1294216675
1294344378	1294049651	1294218866
1294343928	1294049153	1294219257
1294343436	1294048713	1294220064
1294342638	1294048030	1294220153
1294341426	1294047455	1294220580
1294341183	1294047018	1294221609
1294341182	1294046768	1294222086
1294339304	1294045286	1294221822
1294338656	1294043773	1294223047
1294338694	1294043889	1294223314
1294337670	1294042428	1294221606
1294334161	1294042720	1294220261
1294337437	1294043707	1294226322
1294334983	1294040664	1294221878
1294333634	1294040626	1294223408
1294332233	1294041307	1294222412
1294330199	1294037478	1294222351
1294328569	1294038310	1294224328
1294330254	1294038926	1294223246
1294329865	1294038661	1294225186
1294328589	1294038223	1294225186
1294326395	1294037247	1294223613
1294324930	1294036920	1294222968
1294323667	1294036053	1294222734
1294322720	1294036017	1294222820
1294321649	1294035850	1294222763
1294320404	1294034650	1294222261
1294319500	1294034373	1294222560
1294318347	1294034205	1294222704
1294316731	1294032949	1294222217
1294317213	1294033810	1294222337
1294313783	1294030409	1294221335
1294314130	1294030128	1294218077
1294314110	1294030479	1294221809
1294313407	1294032154	1294220841
1294311284	1294030625	1294219581
1294311088	1294030528	1294221019
1294311896	1294030886	1294225145
1294308954	1294028559	1294219989
1294307293	1294029649	1294218276
1294307026	1294028981	1294218276
1294305799	1294029057	1294220151
1294304700	1294028443	1294219629
1294304844	1294029126	1294220586
1294303346	1294028057	1294219743
1294303383	1294028324	1294219993
1294303040	1294028097	1294219938
1294301908	1294027419	1294219790
1294302354	1294027412	1294219876
1294300140	1294027791	1294219848
1294298062	1294026773	1294219459
1294298619	1294025867	1294217704
1294296953	1294024544	1294217313
1294300560	1294025588	1294218681
1294297925	1294026587	1294216752
1294297934	1294027138	1294218439
1294298159	1294027423	1294218829
1294297940	1294026283	1294217053
1294298653	1294027494	1294217156
1294297602	1294025847	1294217024
1294295609	1294026293	1294217024
1294296670	1294026559	1294216643
1294296674	1294026896	1294216406
1294296520	1294026884	1294216083
1294296387	1294026713	1294215593
1294297262	1294027336	1294215455
1294297454	1294027792	1294214950
1294298078	1294027912	1294215359
1294297875	1294027953	1294214604
1294299409	1294029201	1294215802
1294300098	1294029291	1294213417
1294300673	1294029300	1294212890
1294302201	1294030375	1294215132
1294304593	1294032886	1294212863
1294305336	1294030853	1294212984
1294306236	1294034440	1294214220
1294306314	1294032785	1294214962
1294309043	1294031906	1294215807
1294310613	1294036112	1294215645
1294313311	1294034856	1294215868
1294316003	1294035009	1294215868
1294321176	1294037188	1294215894
1294323272	1294037905	1294216266
1294327151	1294039248	1294216199
1294330652	1294040837	1294216221
1294334066	1294043091	1294216556
1294337800	1294044616	1294216182
1294341824	1294046522	1294216433
1294346560	1294048242	1294214975
1294351528	1294050433	1294215540
1294355910	1294052663	1294215483
1294361164	1294056156	1294216601
1294365602	1294056654	1294213423
1294370308	1294060262	1294213135
1294378741	1294061400	1294213163
1294381533	1294067062	1294213138
1294384640	1294069237	1294210831
1294392434	1294072699	1294212687
1294399631	1294075270	1294210987
1294405298	1294078997	1294209261
1294410901	1294081617	1294209261
1294422473	1294087917	1294207444
1294428221	1294091317	1294205757
1294433846	1294094559	1294204667
1294439563	1294098458	1294203814
1294445484	1294101802	1294203357
1294449822	1294103676	1294201072
1294455515	1294107636	1294199963
1294460591	1294110646	1294197591
1294465491	1294114069	1294196783
1294470022	1294120808	1294194706
1294474958	1294120760	1294198432
1294477437	1294122776	1294191488
1294480835	1294125266	1294190061
1294490387	1294129499	1294186916
1294491982	1294134223	1294189817
1294496582	1294132368	1294186472
1294501233	1294137734	1294185277
1294503535	1294144011	1294183940
1294506111	1294142856	1294182257
1294510809	1294145552	1294179596
1294516578	1294149336	1294177974
1294519115	1294151556	1294176830
1294521638	1294153338	1294175080
1294524712	1294155275	1294174784
1294526686	1294157310	1294173406
1294528690	1294158602	1294172416
1294531528	1294160967	1294171778
1294532417	1294162456	1294170889
1294535018	1294163780	1294169859
1294536259	1294164853	1294168480
1294538078	1294166698	1294168788
1294537724	1294166775	1294165838
1294540417	1294167916	1294168012
1294539930	1294170118	1294167739
1294541370	1294171387	1294166726
1294543104	1294170442	1294166983
1294542592	1294171942	1294165911
1294542669	1294171698	1294168598
1294542636	1294172750	1294165903
1294542724	1294172809	1294167185
1294542142	1294172672	1294165489
1294541636	1294172572	1294165245
1294541548	1294172771	1294165516
1294541507	1294173062	1294165975
1294540687	1294172377	1294165818
1294539888	1294172471	1294166416
1294539134	1294171739	1294166262
1294536803	1294170804	1294166408
1294536923	1294170966	1294167387
1294536233	1294169679	1294166797
1294533783	1294169455	1294169095
1294533370	1294170186	1294167831
1294529413	1294165359	1294168362
1294527885	1294166407	1294170059
1294526301	1294163484	1294169755
1294525922	1294165425	1294170254
1294523401	1294164137	1294171514
1294520266	1294162649	1294172163
1294516664	1294160517	1294172794
1294516621	1294161544	1294171284
1294513968	1294158070	1294171284
1294508976	1294156433	1294174043
1294506475	1294155031	1294174828
1294503769	1294153672	1294175271
1294501832	1294152439	1294175937
1294498904	1294150982	1294176137
1294496785	1294149811	1294177320
1294493337	1294147884	1294177531
1294490417	1294146323	1294177532
1294487408	1294145335	1294175367
1294484440	1294143289	1294175866
1294481983	1294140408	1294178129
1294478035	1294140666	1294180356
1294474700	1294138213	1294180908
1294472216	1294137833	1294183745
1294470625	1294136437	1294182541
1294466258	1294134854	1294182616
1294467422	1294133421	1294184623
1294461312	1294130818	1294184655
1294456371	1294125309	1294185220
1294456109	1294130082	1294185220
1294450117	1294125338	1294186603
1294447767	1294123413	1294186914
1294444325	1294121957	1294187281
1294442486	1294121168	1294187863
1294439469	1294119222	1294188153
1294436520	1294117534	1294188241
1294433750	1294116241	1294189324
1294431253	1294114215	1294188568
1294430261	1294111423	1294190273
1294428315	1294111567	1294193012
1294423735	1294109524	1294191885
1294425171	1294110231	1294190233
1294422109	1294107921	1294192708
1294420209	1294106655	1294194828
1294416633	1294103613	1294197478
1294415461	1294103975	1294194478
1294414474	1294098336	1294196724
1294411487	1294097909	1294199183
1294410064	1294097992	1294200256
1294407843	1294094492	1294200256
1294403944	1294091711	1294203717
1294402498	1294090068	1294205031
1294400083	1294087849	1294206078
1294397933	1294086416	1294207554
1294396054	1294084660	1294208992
1294393868	1294082570	1294209737
1294391572	1294081252	1294210968
1294389327	1294079038	1294211923
1294387146	1294077358	1294212431
1294384741	1294075047	1294212956
1294380922	1294072386	1294213693
1294380944	1294069337	1294215603
1294379178	1294070626	1294217755
1294378765	1294068671	1294218372
1294373588	1294067414	1294219804
1294370943	1294065511	1294220521
1294370004	1294062909	1294217526
1294368432	1294062059	1294221612
1294365162	1294061630	1294222232
1294364257	1294059856	1294222232
1294359076	1294056585	1294223159
1294357258	1294055239	1294223583
1294354971	1294053812	1294224056
1294353358	1294052533	1294224533
1294351017	1294051054	1294224290
1294349555	1294050076	1294224550
1294347230	1294049038	1294225018
1294345610	1294047961	1294225003
1294344385	1294047745	1294225676
1294342276	1294046506	1294225107
1294340893	1294044789	1294224869
1294338735	1294044548	1294225385
1294336445	1294043821	1294224513
1294338080	1294042893	1294223316
1294332025	1294041884	1294225982
1294336889	1294042114	1294225768
1294332091	1294040952	1294223617
1294331525	1294041813	1294225000
1294329820	1294040130	1294221516
1294327972	1294038374	1294221516
1294327138	1294039197	1294220514
1294326376	1294039251	1294220425
1294325706	1294039040	1294219780
1294325470	1294039161	1294219230
1294324562	1294038634	1294218777
1294323511	1294038798	1294218092
1294323312	1294038682	1294217600
1294324159	1294038919	1294217242
1294323190	1294038229	1294217696
1294322888	1294041893	1294219028
1294319509	1294039228	1294216440
1294322645	1294038332	1294217727
1294322928	1294040470	1294212045
1294325771	1294040429	1294213854
1294322854	1294041377	1294213780
1294322891	1294042090	1294213122
1294326032	1294041180	1294213720
1294325397	1294043212	1294212763
1294325067	1294043341	1294213470
1294326658	1294042859	1294213470
1294327775	1294044691	1294210462
1294328355	1294045620	1294210268
1294328667	1294046125	1294209211
1294329891	1294046751	1294209318
1294331121	1294047475	1294208927
1294331783	1294047741	1294208705
1294333200	1294048990	1294207984
1294334693	1294050112	1294208031
1294334977	1294050759	1294207884
1294336405	1294051284	1294206674
1294339285	1294052183	1294206425
1294339907	1294050784	1294205484
1294340493	1294054808	1294205182
1294342148	1294055788	1294204530
1294342759	1294056144	1294205506
1294344766	1294057851	1294205501
1294348826	1294057098	1294203863
1294348066	1294059903	1294203456
1294352281	1294064125	1294202138
1294353559	1294061959	1294202138
1294359884	1294064687	1294203360
1294362222	1294065631	1294203391
1294364617	1294066448	1294202991
1294367070	1294067342	1294202850
1294369533	1294068527	1294203365
1294372606	1294069564	1294203774
1294374513	1294070193	1294204058
1294377382	1294071533	1294204684
1294379712	1294071925	1294207019
1294381334	1294073206	1294205515
1294384008	1294072430	1294205308
1294385938	1294072514	1294204347
1294386771	1294074871	1294207420
1294391129	1294075627	1294209136
1294394876	1294076524	1294207002
1294398671	1294078913	1294208027
1294400731	1294079067	1294211788
1294399833	1294078647	1294210576
1294403129	1294081135	1294213134
1294401548	1294077289	1294213134
1294407176	1294081244	1294212640
1294408527	1294081811	1294212940
1294409899	1294082008	1294213015
1294410660	1294082386	1294213345
1294412891	1294082990	1294214162
1294413341	1294083190	1294214328
1294414992	1294083714	1294214889
1294415736	1294084470	1294213536
1294415722	1294084048	1294214003
1294417306	1294084897	1294214752
1294418106	1294084819	1294217394
1294418001	1294084796	1294214988
1294417219	1294083791	1294215691
1294418875	1294085432	1294214542
1294419285	1294085341	1294215411
1294415889	1294085860	1294213783
1294418686	1294084901	1294215887
1294417134	1294084180	1294213191
1294417943	1294086515	1294213089
1294419065	1294085583	1294213089
1294418060	1294085208	1294212064
1294416923	1294085334	1294211392
1294416729	1294084981	1294211308
1294416248	1294085197	1294210828
1294415134	1294084742	1294209792
1294414098	1294085081	1294209312
1294412805	1294083999	1294209088
1294412281	1294084324	1294208939
1294410878	1294082919	1294207222
1294411623	1294083315	1294208055
1294408193	1294081023	1294205544
1294407277	1294082227	1294208139
1294408601	1294083124	1294206689
1294404930	1294081324	1294207653
1294403166	1294082474	1294208103
1294401969	1294080874	1294207077
1294400510	1294080667	1294206111
1294400252	1294083661	1294208524
1294398997	1294078985	1294203075
1294397104	1294078888	1294203075
1294394714	1294078511	1294204767
1294393518	1294077960	1294204673
1294391680	1294077320	1294204347
1294390558	1294076749	1294204282
1294388698	1294076386	1294204179
1294387511	1294075654	1294204169
1294385666	1294074775	1294204032
1294384621	1294074590	1294204210
1294383280	1294074264	1294204098
1294378291	1294074005	1294203850
1294377786	1294071250	1294204119
1294378600	1294072143	1294204216
1294377971	1294071036	1294204838
1294373530	1294070942	1294203677
1294373641	1294069969	1294202812
1294371249	1294068987	1294203851
1294369936	1294067886	1294203967
1294367990	1294067935	1294204389
1294365566	1294066185	1294204245
1294363488	1294065400	1294204245
1294362551	1294065760	1294204917
1294360792	1294064957	1294204550
1294359269	1294064369	1294205068
1294357448	1294063499	1294204599
1294356725	1294063109	1294204836
1294355571	1294062533	1294205220
1294354687	1294062982	1294205555
1294353027	1294062145	1294205027
1294351955	1294061532	1294205494
1294351722	1294060337	1294204107
1294352393	1294060196	1294206006
1294350456	1294061168	1294205416
1294352021	1294059468	1294207582
1294349359	1294060270	1294209295
1294350483	1294059741	1294206818
1294345591	1294055770	1294206531
1294347575	1294056399	1294209399
1294351148	1294056681	1294213068
1294347980	1294056048	1294210541
1294347384	1294054936	1294210541
1294347424	1294054359	1294212880
1294346634	1294053652	1294213321
1294345966	1294052428	1294214525
1294345592	1294052103	1294214896
1294345204	1294051705	1294215969
1294344030	1294050575	1294216318
1294343814	1294050334	1294217567
1294343578	1294049909	1294218595
1294342568	1294048204	1294219316
1294340796	1294047478	1294219399
1294343190	1294050577	1294220585
1294341707	1294049203	1294222086
1294340106	1294044304	1294221084
1294339113	1294045584	1294221802
1294339030	1294046044	1294223734
1294335798	1294043192	1294222494
1294335747	1294044723	1294224493
1294337274	1294045294	1294223202
1294336669	1294044236	1294225721
1294336022	1294042502	1294225721
1294334094	1294040856	1294226538
1294333694	1294041450	1294227598
1294332474	1294040043	1294227870
1294331861	1294039450	1294227663
1294331009	1294038803	1294228114
1294329597	1294037900	1294227953
1294328673	1294037678	1294228439
1294328052	1294036238	1294228226
1294325776	1294036137	1294228285
1294326179	1294035959	1294228134
1294323730	1294034118	1294227561
1294324771	1294036561	1294231600
1294319907	1294033800	1294227726
1294321249	1294034085	1294227762
1294318866	1294034447	1294226494
1294319747	1294033467	1294228613
1294319358	1294032337	1294226135
1294315276	1294032198	1294226235
1294315385	1294033262	1294225466
1294313906	1294030905	1294225466
1294311506	1294030093	1294225013
1294310926	1294029549	1294225206
1294309304	1294028836	1294224327
1294308453	1294028848	1294224317
1294307700	1294028664	1294224234
1294306629	1294027392	1294223456
1294305362	1294027130	1294223190
1294304667	1294027092	1294222401
1294303826	1294026481	1294222141
1294303372	1294026593	1294224447
1294302616	1294027595	1294224845
1294301569	1294023556	1294220743
1294300947	1294025689	1294221760
1294300695	1294026197	1294221529
1294299372	1294026253	1294220065
1294298309	1294024801	1294222820
1294295107	1294022834	1294220468
1294296510	1294022530	1294220320
1294297405	1294024385	1294220212
1294295772	1294023684	1294220212
1294295243	1294023467	1294220140
1294294663	1294023322	1294219968
1294294288	1294023550	1294220027
1294293613	1294022998	1294219850
1294293166	1294023028	1294219770
1294292403	1294022780	1294219435
1294291872	1294022708	1294219066
1294291582	1294022394	1294218856
1294291772	1294022317	1294218636
1294292550	1294022621	1294218166
1294292478	1294022573	1294218478
1294292512	1294020586	1294214692
1294292178	1294023887	1294218733
1294293596	1294025900	1294218450
1294294122	1294023608	1294216524
1294294357	1294022608	1294217332
1294293135	1294023604	1294215096
1294297512	1294025185	1294217027
1294295567	1294024219	1294218036
1294297245	1294024795	1294220051
1294299307	1294025323	1294218053
1294300450	1294026368	1294218571
1294301788	1294026386	1294219093
1294302563	1294026387	1294218961
1294304287	1294027203	1294219766
1294305666	1294027863	1294219848
1294307262	1294028389	1294219734
1294308846	1294028730	1294219831
1294310850	1294028669	1294219793
1294313959	1294030830	1294220520
1294314978	1294031490	1294219257
1294316220	1294034212	1294221609
1294320339	1294036530	1294220947
1294324643	1294035762	1294219124
1294328153	1294037992	1294216961
1294328848	1294039461	1294220166
1294336258	1294043471	1294215054
1294337217	1294047310	1294221417
1294343763	1294046428	1294216700
1294347546	1294049262	1294216700
1294356717	1294053124	1294214267
1294362366	1294056597	1294213674
1294367175	1294059667	1294212893
1294372682	1294062575	1294212199
1294378370	1294065402	1294211579
1294383794	1294068581	1294210427
1294389608	1294071728	1294209610
1294394615	1294074743	1294207722
1294399841	1294078499	1294207852
1294405723	1294080795	1294206572
1294412232	1294083890	1294205751
1294416085	1294087829	1294204576
1294424020	1294091735	1294202785
1294426424	1294094912	1294204230
1294433072	1294099398	1294199971
1294437971	1294100907	1294198615
1294443901	1294104137	1294200797
1294448675	1294106893	1294197042
1294454202	1294112195	1294194301
1294458823	1294117068	1294194289
1294468078	1294120925	1294191033
1294472721	1294124243	1294189547
1294477158	1294127216	1294188483
1294480990	1294130119	1294186627
1294484999	1294132652	1294185150
1294488471	1294135631	1294183827
1294491907	1294137746	1294181736
1294495364	1294140279	1294180568
1294498648	1294143876	1294178664
1294500902	1294145209	1294177571
1294506128	1294150735	1294180647
1294506730	1294149490	1294172555
1294511253	1294151005	1294173492
1294512439	1294154981	1294171487
1294514329	1294155984	1294171312
1294516106	1294157301	1294170587
1294518514	1294157658	1294166956
1294521185	1294162047	1294168558
1294522817	1294161967	1294165462
1294524934	1294163278	1294166522
1294527280	1294165574	1294165718
1294528608	1294166898	1294165793
1294529441	1294167466	1294164631
1294531421	1294169309	1294164960
1294532045	1294169256	1294165196
1294531933	1294169600	1294164194
1294532647	1294170342	1294163855
1294533265	1294170776	1294164914
1294533331	1294171061	1294163710
1294532789	1294170262	1294164591
1294532641	1294170439	1294162487
1294533510	1294171607	1294164952
1294534226	1294171160	1294166667
1294536231	1294171251	1294163491
1294533004	1294170475	1294165142
1294532932	1294171316	1294167184
1294529083	1294172017	1294165218
1294531335	1294166008	1294167161
1294529520	1294168529	1294168698
1294528635	1294167783	1294170426
1294528778	1294167214	1294171106
1294527511	1294165727	1294171181
1294526004	1294165033	1294171977
1294524572	1294164281	1294173098
1294523239	1294163321	1294173628
1294521202	1294161780	1294174056
1294520081	1294161092	1294175195
1294518351	1294159506	1294176060
1294516720	1294158578	1294174314
1294514567	1294157152	1294177359
1294510430	1294155327	1294176564
1294512937	1294156877	1294179677
1294507209	1294153906	1294179206
1294506134	1294151915	1294179185
1294503357	1294149527	1294181866
1294501278	1294149426	1294184696
1294498020	1294146410	1294180766
1294495220	1294146410	1294185405
1294495158	1294145416	1294184578
1294490568	1294142064	1294185447
1294486558	1294140861	1294185959
1294483827	1294139253	1294186511
1294481103	1294137440	1294186716
1294477867	1294135524	1294187036
1294475718	1294134740	1294187886
1294472778	1294133072	1294188068
1294470045	1294131512	1294188022
1294467173	1294130158	1294188758
1294464809	1294129009	1294190057
1294460129	1294127133	1294189215
1294458513	1294125545	1294190270
1294453940	1294123553	1294189361
1294451982	1294121963	1294189283
1294449620	1294119217	1294189925
1294446654	1294120847	1294195325
1294444167	1294116807	1294191187
1294441529	1294116852	1294191282
1294439890	1294114292	1294192544
1294436516	1294115753	1294193739
1294432135	1294112672	1294192365
1294428672	1294109071	1294192365
1294421900	1294105428	1294192811
1294419000	1294104078	1294193506
1294416476	1294102824	1294193808
1294414249	1294101533	1294194800
1294410920	1294099806	1294194781
1294407488	1294098086	1294195029
1294404521	1294096132	1294195716
1294401151	1294094556	1294195633
1294397781	1294092448	1294193473
1294396318	1294091227	1294196263
1294392012	1294089187	1294197376
1294389419	1294087438	1294196731
1294386921	1294086517	1294199778
1294383011	1294084729	1294198468
1294379436	1294080502	1294198303
1294379763	1294080355	1294198850
1294374340	1294078728	1294202844
1294372546	1294077524	1294203399
1294369633	1294073735	1294201994
1294367865	1294073770	1294201994
1294363502	1294071139	1294203518
1294362101	1294070115	1294204324
1294360369	1294068645	1294205569
1294358310	1294066681	1294206513
1294356261	1294065298	1294206683
1294354551	1294063807	1294207665
1294353712	1294062762	1294209390
1294352297	1294061782	1294210307
1294351367	1294060875	1294213148
1294349856	1294060264	1294213781
1294347866	1294055692	1294211954
1294347532	1294057634	1294214644
1294343781	1294054152	1294215855
1294345591	1294053335	1294217963
1294343229	1294052848	1294218989
1294343736	1294051589	1294222096
1294343547	1294052092	1294220382
1294342364	1294051929	1294223662
1294339413	1294045882	1294223183
1294339641	1294045433	1294223183
1294338780	1294045879	1294223527
1294337680	1294045169	1294224159
1294337585	1294044708	1294224879
1294336576	1294043747	1294225240
1294336176	1294043330	1294225491
1294335375	1294042234	1294225480
1294335251	1294041809	1294226153
1294334457	1294041584	1294226077
1294333381	1294040912	1294225960
1294333076	1294040822	1294226111
1294333129	1294039655	1294226359
1294333689	1294039662	1294225068
1294332273	1294039634	1294223650
1294333670	1294040441	1294223946
1294333590	1294039416	1294225353
1294334468	1294040595	1294226644
1294330961	1294040438	1294225078
1294333506	1294040034	1294222316
1294332633	1294040089	1294222861
1294331675	1294040528	1294222861
1294332761	1294041451	1294221187
1294333218	1294041691	1294220730
1294333477	1294042282	1294220266
1294333881	1294043121	1294220119
1294334399	1294043195	1294219657
1294334936	1294043774	1294219399
1294335017	1294043848	1294218444
1294335593	1294044344	1294217623
1294335838	1294044345	1294218467
1294336586	1294047002	1294216721
1294338857	1294047307	1294217792
1294338026	1294050033	1294216842
1294338042	1294047615	1294212794
1294339500	1294047970	1294212475
1294339252	1294049900	1294213209
1294339728	1294048482	1294211812
1294340202	1294051767	1294212502
1294341728	1294049837	1294210738
1294341130	1294051413	1294205113
1294344650	1294052264	1294207696
1294346852	1294053375	1294208150
1294347755	1294054148	1294207295
1294348716	1294055022	1294207227
1294349242	1294055488	1294206162
1294350158	1294056535	1294205833
1294351342	1294057422	1294205235
1294352269	1294057850	1294204423
1294353438	1294059138	1294204089
1294354057	1294059969	1294204010
1294355561	1294060462	1294201741
1294355244	1294061454	1294202655
1294355393	1294061240	1294201289
1294360372	1294062482	1294201768
1294359512	1294063791	1294196600
1294360415	1294065132	1294199319
1294360864	1294066287	1294199773
1294364463	1294067230	1294196277
1294363716	1294067848	1294202747
1294369041	1294068479	1294199165
1294365074	1294072346	1294197259
1294365960	1294070127	1294197259
1294367065	1294070881	1294195933
1294368255	1294071745	1294195818
1294369006	1294071952	1294195396
1294370083	1294073104	1294194913
1294370854	1294073589	1294194749
1294372308	1294074654	1294194374
1294373692	1294075716	1294194407
1294374453	1294077039	1294193972
1294376383	1294077470	1294193998
1294378178	1294077936	1294193915
1294378002	1294077682	1294191779
1294379660	1294078747	1294192226
1294381498	1294080276	1294192312
1294383452	1294079898	1294193040
1294383917	1294079846	1294193608
1294385142	1294080638	1294193872
1294385616	1294083083	1294193505
1294387556	1294082649	1294191652
1294390560	1294083097	1294195548
1294391994	1294083678	1294195548
1294394479	1294083507	1294196110
1294396639	1294084995	1294197630
1294397508	1294084788	1294197854
1294399070	1294084909	1294198887
1294400062	1294085303	1294199890
1294400355	1294084852	1294200127
1294401771	1294085104	1294201151
1294402646	1294085356	1294202652
1294403589	1294086691	1294203143
1294404597	1294084036	1294203976
1294405507	1294085721	1294206043
1294406217	1294085453	1294205580
1294406408	1294083542	1294206173
1294407390	1294085131	1294208408
1294407211	1294084668	1294210360
1294405570	1294085623	1294209873
1294404401	1294085381	1294209707
1294407951	1294084697	1294210332
1294406173	1294084079	1294213296
1294407501	1294083606	1294212218
1294407658	1294083147	1294212716
1294407067	1294082437	1294213471
1294407041	1294082480	1294213756
1294406324	1294081577	1294213571
1294406013	1294081758	1294214516
1294405990	1294081606	1294214920
1294404600	1294081002	1294214679
1294403894	1294080270	1294215438
1294403071	1294079367	1294213360
1294402118	1294077488	1294213519
1294400000	1294078031	1294212335
1294401822	1294077337	1294214642
1294397568	1294077885	1294212956
1294397917	1294077052	1294211885
1294397355	1294076224	1294214758
1294394944	1294076250	1294213290
1294394536	1294075425	1294214054
1294391084	1294074734	1294211058
1294391160	1294073575	1294210733
1294390154	1294073612	1294208921
1294387714	1294071546	1294208921
1294385171	1294072015	1294210982
1294383672	1294071571	1294210202
1294381772	1294070581	1294209238
1294380782	1294070147	1294209499
1294378789	1294069536	1294208762
1294377075	1294069276	1294209060
1294375279	1294068746	1294208595
1294374002	1294067815	1294207910
1294371820	1294068137	1294208614
1294370426	1294066792	1294208086
1294369105	1294066440	1294207730
1294369374	1294065352	1294207680
1294364607	1294064211	1294206637
1294364876	1294064894	1294210584
1294361998	1294062798	1294206800
1294361638	1294062420	1294206599
1294358760	1294063031	1294203820
1294357858	1294060708	1294206520
1294357097	1294060123	1294206532
1294353880	1294059710	1294206098
1294350826	1294058696	1294206455
1294349363	1294058044	1294206887
1294347618	1294057190	1294206345
1294346472	1294056812	1294206616
1294344906	1294055946	1294207045
1294343907	1294055693	1294207104
1294341695	1294054264	1294206725
1294340584	1294053741	1294206665
1294339604	1294052565	1294207172
1294339811	1294053115	1294207214
1294336142	1294052232	1294207245
1294336981	1294052887	1294207308
1294335943	1294050929	1294208752
1294333855	1294051510	1294209692
1294331468	1294049669	1294207087
1294331695	1294048224	1294207438
1294330466	1294050361	1294207963
1294329410	1294046177	1294208131
1294329952	1294047213	1294209750
1294330406	1294046992	1294212292
1294329230	1294046916	1294212292
1294327348	1294044977	1294211570
1294327403	1294044806	1294212557
1294327008	1294044471	1294213416
1294325688	1294043456	1294213377
1294326263	1294043534	1294214834
1294325650	1294042652	1294215877
1294325001	1294041897	1294216578
1294325220	1294041566	1294217399
1294324320	1294039057	1294218389
1294323995	1294041600	1294217082
1294322910	1294038221	1294219581
1294323752	1294040947	1294223950
1294324997	1294038783	1294220006
1294321256	1294037036	1294223545
1294319653	1294035638	1294223988
1294320569	1294036385	1294221869
1294319074	1294035235	1294222563
1294320835	1294036477	1294226650
1294320689	1294034500	1294224883
1294318318	1294034074	1294224883
1294317094	1294033267	1294225632
1294316162	1294032158	1294225371
1294315435	1294032224	1294226036
1294315008	1294031668	1294225943
1294314510	1294031064	1294226339
1294314462	1294030799	1294226507
1294313725	1294030411	1294226734
1294312465	1294029943	1294225042
1294312289	1294028870	1294227458
1294310801	1294030836	1294226737
1294309424	1294028606	1294223819
1294310169	1294029244	1294229541
1294309500	1294028140	1294224066
1294307584	1294026757	1294223161
1294306158	1294027054	1294223798
1294306957	1294026944	1294225728
1294303273	1294022560	1294223852
1294305480	1294025794	1294228957
1294304067	1294025414	1294221811
1294304052	1294024893	1294221811
1294302973	1294025768	1294223424
1294302139	1294024923	1294222835
1294301578	1294025340	1294222896
1294300675	1294025183	1294222594
1294300039	1294024273	1294222196
1294299342	1294024321	1294222244
1294299103	1294024427	1294221815
1294298257	1294023551	1294220511
1294297812	1294024557	1294220573
1294295552	1294023491	1294221458
1294294800	1294025550	1294223373
1294296046	1294022422	1294218324
1294296602	1294022379	1294221571
1294299190	1294022613	1294220580
1294295833	1294024181	1294220586
1294292474	1294018887	1294220330
1294294323	1294022692	1294218980
1294293013	1294023156	1294217764
1294292721	1294021660	1294219053
1294293384	1294022587	1294219048
1294292998	1294022884	1294219914
1294292983	1294022641	1294219199
1294292804	1294022970	1294219309
1294293115	1294023052	1294219280
1294293298	1294023415	1294218434
1294292954	1294023317	1294218163
1294293382	1294023807	1294218083
1294293898	1294023996	1294217113
1294294555	1294024550	1294216758
1294297188	1294026955	1294216729
1294296237	1294026280	1294217551
1294297003	1294025136	1294214766
1294298915	1294027561	1294211891
1294300652	1294029431	1294213272
1294302432	1294030384	1294211974
1294304429	1294032599	1294211257
1294306817	1294031294	1294208625
1294314222	1294036504	1294211198
1294314236	1294036591	1294208747
1294318460	1294041046	1294208066
1294326083	1294044439	1294206199
1294330168	1294046539	1294204690
1294335166	1294049400	1294204296
1294339372	1294051964	1294202647
1294345038	1294054857	1294202495
1294349745	1294057912	1294201150
1294355752	1294061564	1294199901
1294361164	1294064229	1294199014
1294366996	1294067914	1294197585
1294372476	1294070666	1294196272
1294377714	1294074574	1294196459
1294384800	1294078574	1294192895
1294392205	1294081482	1294192874
1294396162	1294085208	1294194890
1294401528	1294089576	1294190605
1294407727	1294091426	1294190124
1294413368	1294094584	1294187872
1294419331	1294098382	1294188764
1294425471	1294102258	1294186539
1294430228	1294109408	1294186244
1294442734	1294113054	1294185443
1294448418	1294116178	1294184408
1294453142	1294119194	1294183821
1294458791	1294122671	1294182519
1294464160	1294125942	1294181852
1294467940	1294128592	1294180224
1294473537	1294132167	1294179476
1294478142	1294135068	1294178796
1294481888	1294137750	1294175809
1294486610	1294142219	1294176720
1294492722	1294143796	1294175726
1294493806	1294145179	1294172882
1294498881	1294148848	1294173883
1294503382	1294152390	1294171971
1294505678	1294153235	1294172142
1294509565	1294155663	1294170462
1294515334	1294158703	1294169561
1294517459	1294163218	1294167807
1294516400	1294161116	1294164431
1294521244	1294165942	1294166015
1294525728	1294167246	1294165300
1294528276	1294169100	1294165040
1294530235	1294170237	1294164519
1294531878	1294171975	1294163807
1294532914	1294172732	1294162714
1294534643	1294174506	1294162830
1294535741	1294175344	1294162467
1294536010	1294175820	1294161909
1294537295	1294176707	1294161644
1294537056	1294177748	1294162036
1294536526	1294178870	1294163183
1294539055	1294181775	1294164309
1294539319	1294178219	1294161089
1294538282	1294176882	1294160929
1294538620	1294177703	1294160572
1294538192	1294178760	1294156585
1294537459	1294178613	1294160065
1294535122	1294178034	1294160063
1294536901	1294177774	1294161797
1294535137	1294176882	1294161194
1294532803	1294176615	1294161936
1294531365	1294175905	1294162354
1294529858	1294174828	1294162215
1294528815	1294173947	1294162702
1294527000	1294173318	1294162868
1294525633	1294172584	1294163911
1294524353	1294171044	1294163692
1294522454	1294170151	1294164073
1294520788	1294169468	1294164783
1294517271	1294168712	1294165108
1294518560	1294167164	1294164881
1294516511	1294164975	1294167834
1294517217	1294165156	1294167847
1294513967	1294163736	1294170655
1294512575	1294162879	1294168933
1294509759	1294158988	1294170905
1294509805	1294158692	1294174236
1294507362	1294154830	1294171913
1294505998	1294155669	1294173137
1294504594	1294155006	1294175824
1294503546	1294152854	1294175824
1294499719	1294150257	1294177575
1294497841	1294148629	1294178974
1294495714	1294147135	1294179593
1294494019	1294145858	1294180671
1294492031	1294144702	1294182349
1294490367	1294143263	1294183410
1294488029	1294141310	1294184100
1294486753	1294140341	1294185510
1294484592	1294137894	1294186043
1294483144	1294136138	1294185824
1294480609	1294134220	1294187031
1294481586	1294137261	1294188870
1294477045	1294131995	1294192346
1294475128	1294132458	1294189618
1294474664	1294131890	1294191209
1294471369	1294130789	1294192614
1294470041	1294126637	1294192612
1294466010	1294124356	1294194166
1294463315	1294123638	1294194458
1294463677	1294121969	1294194458
1294457581	1294120158	1294196398
1294454658	1294118258	1294196417
1294452550	1294116546	1294196697
1294450371	1294115519	1294197977
1294448213	1294114123	1294198505
1294444498	1294112225	1294198627
1294442634	1294111431	1294199926
1294439173	1294109496	1294199262
1294437960	1294108664	1294200034
1294435120	1294106908	1294200487
1294432948	1294105275	1294201285
1294428396	1294102917	1294200606
1294426106	1294102274	1294205613
1294423428	1294099675	1294202724
1294420902	1294098140	1294203974
1294418542	1294098559	1294201103
1294417836	1294095773	1294206219
1294413526	1294094788	1294207834
1294410724	1294089863	1294208837
1294408307	1294090546	1294206421
1294401707	1294087441	1294208558
1294399501	1294085977	1294209354
1294396168	1294084162	1294209594
1294393386	1294082918	1294210041
1294390536	1294080775	1294210176
1294387571	1294079274	1294210526
1294384951	1294077531	1294210878
1294382325	1294075891	1294211184
1294379309	1294074273	1294211895
1294376596	1294073133	1294208900
1294371596	1294071158	1294213389
1294369160	1294069144	1294210539
1294367500	1294069100	1294208257
1294364098	1294067453	1294214346
1294363065	1294067036	1294211314
1294357825	1294065365	1294210201
1294359999	1294064829	1294210840
1294353841	1294062404	1294208795
1294355083	1294061413	1294212465
1294350787	1294061574	1294207370
1294345248	1294058407	1294209191
1294342909	1294057695	1294209060
1294340651	1294056205	1294208868
1294339218	1294055752	1294208657
1294336826	1294054738	1294208120
1294335155	1294053654	1294208062
1294333543	1294053144	1294207410
1294331437	1294052185	1294207056
1294330626	1294051403	1294206679
1294329047	1294051097	1294206493
1294326425	1294050194	1294205788
1294325894	1294050029	1294205645
1294325902	1294052054	1294206589
1294322867	1294050462	1294206462
1294322586	1294047081	1294205363
1294319460	1294047748	1294203870
1294320851	1294048296	1294205933
1294320317	1294046722	1294206920
1294320612	1294047811	1294205523
1294318577	1294046760	1294206707
1294317881	1294046577	1294204958
1294317839	1294046515	1294204749
1294318000	1294046712	1294205122
1294317439	1294046326	1294204635
1294317748	1294046405	1294204709
1294317775	1294046662	1294204539
1294318379	1294047038	1294204802
1294319439	1294047153	1294205027
1294319166	1294048891	1294206025
1294319460	1294047844	1294204230
1294321033	1294048981	1294205682
1294322675	1294048900	1294204588
1294321393	1294048741	1294204288
1294323758	1294049233	1294203314
1294324838	1294049704	1294202036
1294322543	1294048917	1294203257
1294326481	1294050617	1294204526
1294328394	1294050617	1294202540
1294329438	1294052872	1294203284
1294331197	1294053219	1294203284
1294334374	1294054598	1294202907
1294336692	1294055519	1294203469
1294337999	1294055987	1294202663
1294339755	1294056808	1294202883
1294342424	1294058214	1294203430
1294344426	1294058982	1294203013
1294346644	1294059709	1294203405
1294349286	1294059781	1294203381
1294354173	1294061153	1294204083
1294353796	1294062697	1294204090
1294354908	1294063809	1294204265
1294358087	1294061797	1294203455
1294362327	1294064384	1294206929
1294360417	1294064256	1294206222
1294366155	1294065928	1294205470
1294368396	1294067448	1294207255
1294371518	1294067907	1294208492
1294370487	1294068329	1294207322
1294372063	1294066812	1294207000
1294373766	1294070940	1294207000
1294378989	1294072056	1294206770
1294380766	1294072553	1294206972
1294382514	1294073435	1294206831
1294384092	1294074038	1294206733
1294385524	1294074579	1294206794
1294387394	1294075626	1294207147
1294389070	1294076018	1294207101
1294390524	1294076818	1294207351
1294393193	1294077664	1294207955
1294393644	1294075380	1294206415
1294395336	1294078603	1294209928
1294396265	1294079205	1294209590
1294396502	1294081109	1294207680
1294397460	1294081281	1294208617
1294399953	1294081699	1294206420
1294399489	1294080131	1294207302
1294402044	1294082339	1294208794
1294404951	1294082495	1294211165
1294404048	1294082951	1294207980
1294403803	1294082197	1294207980
1294404126	1294083302	1294207086
1294405118	1294084305	1294207325
1294405327	1294084551	1294206485
1294405604	1294084796	1294206195
1294405559	1294084985	1294205113
1294405584	1294085194	1294205253
1294405093	1294085142	1294203830
1294405622	1294085695	1294203806
1294405385	1294085560	1294202924
1294403925	1294085058	1294201966
1294402872	1294086320	1294198453
1294404021	1294083558	1294200191
1294402534	1294084390	1294200288
1294400949	1294086136	1294199370
1294401185	1294086171	1294197934
1294401671	1294087974	1294200124
1294400333	1294086010	1294197392
1294399559	1294085288	1294199839
1294399203	1294086094	1294197051
1294398625	1294086270	1294197051
1294396781	1294085134	1294196112
1294396029	1294084864	1294195793
1294394931	1294084918	1294195608
1294394148	1294084521	1294195691
1294392891	1294084731	1294195372
1294391455	1294084108	1294195014
1294391174	1294083778	1294195213
1294390146	1294083248	1294194749
1294389013	1294083783	1294195601
1294390173	1294083869	1294195348
1294387321	1294082202	1294197666
1294384268	1294079714	1294194270
1294384258	1294080456	1294194048
1294382970	1294081981	1294195212
1294381654	1294081165	1294197209
1294379683	1294078787	1294194710
1294377237	1294079517	1294195247
1294377419	1294079797	1294196904
1294377427	1294078226	1294191808
1294376734	1294078860	1294194723
1294374215	1294077525	1294196547
1294372781	1294077027	1294196385
1294371373	1294076269	1294196348
1294370820	1294076277	1294197242
1294369441	1294075417	1294196866
1294368898	1294075212	1294197669
1294368041	1294074537	1294197743
1294367005	1294074108	1294198033
1294366878	1294073645	1294197810
1294365266	1294072127	1294197878
1294363070	1294072517	1294198622
1294363094	1294071034	1294198973
1294363216	1294073025	1294199164
1294364345	1294070807	1294199846
1294363185	1294071354	1294201521
1294359973	1294070680	1294200624
1294363396	1294069182	1294200312
1294362498	1294068538	1294198269
1294359740	1294069861	1294203077
1294359134	1294067647	1294202913
1294357851	1294067093	1294202766
1294357664	1294066742	1294203470
1294357205	1294066296	1294204230
1294356419	1294065326	1294204818
1294355458	1294064877	1294205458
1294355091	1294064110	1294205720
1294353649	1294063149	1294206369
1294353315	1294062481	1294206493
1294352224	1294062326	1294207852
1294351744	1294061220	1294207539
1294351278	1294060849	1294210052
1294349536	1294061418	1294206702
1294348416	1294059162	1294208030
1294350989	1294058686	1294209475
1294349332	1294058142	1294208110
1294346408	1294057605	1294208481
1294344810	1294056811	1294209160
1294344774	1294057299	1294212125
1294344555	1294056270	1294212221
1294342275	1294054078	1294211584
1294340509	1294053487	1294212471
1294338876	1294052558	1294212523
1294337982	1294051740	1294213385
1294336855	1294051953	1294213937
1294336183	1294050640	1294214518
1294335274	1294049921	1294215266
1294334144	1294049263	1294215862
1294334422	1294048906	1294216376
1294331994	1294047781	1294216521
1294330708	1294047173	1294217256
1294329610	1294045377	1294217815
1294328447	1294044586	1294218818
1294327590	1294047976	1294219714
1294326621	1294043913	1294218770
1294324615	1294040758	1294219385
1294324040	1294042652	1294218856
1294324769	1294043845	1294220429
1294319743	1294041131	1294218591
1294319368	1294041369	1294221792
1294318896	1294040434	1294215385
1294317521	1294038961	1294215385
1294314911	1294039070	1294217718
1294312947	1294037963	1294217330
1294311728	1294037682	1294217160
1294310163	1294037114	1294216176
1294308549	1294036272	1294215596
1294307197	1294035724	1294215440
1294306138	1294034887	1294214528
1294305106	1294034666	1294215753
1294305136	1294035109	1294214102
1294303972	1294033468	1294214861
1294300619	1294034100	1294210666
1294300062	1294031563	1294209121
1294301244	1294033836	1294211700
1294296698	1294031389	1294211409
1294297738	1294031353	1294211074
1294296001	1294031635	1294211139
1294292594	1294029299	1294208961
1294292737	1294030072	1294211268
1294292072	1294029162	1294209259
1294291067	1294028682	1294209259
1294289905	1294028618	1294208960
1294289205	1294027940	1294209365
1294288841	1294027959	1294209145
1294288133	1294027355	1294208967
1294287942	1294027207	1294209279
1294287207	1294026954	1294209602
1294286617	1294026529	1294209564
1294286518	1294026475	1294209416
1294286202	1294026662	1294210710
1294284717	1294023222	1294209229
1294286801	1294025974	1294210711
1294288066	1294025646	1294213487
1294285571	1294024368	1294208210
1294287247	1294025775	1294212647
1294286846	1294025873	1294211668
1294289230	1294024783	1294211916
1294286640	1294023386	1294208916
1294287032	1294024593	1294209115
1294287523	1294025177	1294213400
1294288084	1294026044	1294213407
1294289870	1294025037	1294215576
1294289804	1294024729	1294215540
1294290571	1294024691	1294216160
1294291548	1294024809	1294217524
1294291855	1294024318	1294217877
1294293076	1294024726	1294218642
1294293670	1294024768	1294219236
1294294327	1294024784	1294219127
1294295006	1294024986	1294220960
1294295632	1294025535	1294221200
1294296990	1294025335	1294219917
1294297285	1294025880	1294226382
1294299443	1294026456	1294223352
1294299102	1294025858	1294222172
1294299332	1294027048	1294222474
1294301966	1294026816	1294222799
1294300604	1294027773	1294222330
1294305393	1294027391	1294225339
1294308815	1294030234	1294222794
1294307238	1294031585	1294223122
1294311494	1294032512	1294221688
1294313445	1294033499	1294221066
1294315843	1294034517	1294220578
1294318747	1294036688	1294219714
1294321964	1294038327	1294218985
1294325032	1294040136	1294217878
1294328636	1294042514	1294217301
1294333425	1294044428	1294216087
1294336329	1294047441	1294215022
1294342242	1294050161	1294214449
1294345032	1294054307	1294216163
1294350790	1294054620	1294210790
1294354726	1294057222	1294210070
1294359699	1294060760	1294207947
1294364302	1294063473	1294211689
1294369739	1294066770	1294206987
1294375917	1294071068	1294203358
1294380904	1294072891	1294203881
1294384776	1294076088	1294201615
1294390609	1294079229	1294198454
1294396379	1294085053	1294198454
1294406932	1294090220	1294196079
1294412755	1294094447	1294195000
1294417267	1294097077	1294192939
1294423125	1294101116	1294192130
1294428237	1294104682	1294190749
1294432991	1294107748	1294188524
1294438247	1294111651	1294187599
1294443035	1294114996	1294185486
1294447296	1294118274	1294183454
1294452205	1294121068	1294181635
1294458807	1294125667	1294182536
1294461654	1294128483	1294178001
1294468321	1294128839	1294174800
1294467210	1294133546	1294175326
1294473990	1294134769	1294173955
1294478164	1294139379	1294170468
1294480588	1294140284	1294172118
1294482936	1294143948	1294168501
1294491198	1294148068	1294164913
1294493020	1294150977	1294164913
1294499182	1294155388	1294163413
1294502140	1294157180	1294161408
1294505269	1294159651	1294160324
1294508485	1294161915	1294159321
1294510741	1294163733	1294157703
1294513642	1294165248	1294156911
1294516261	1294167675	1294156575
1294517542	1294170252	1294155765
1294521286	1294172206	1294157862
1294523059	1294173581	1294154625
1294527328	1294174463	1294154210
1294528972	1294174382	1294152423
1294529089	1294177806	1294154525
1294532503	1294177890	1294151053
1294531337	1294177620	1294153115
1294533605	1294178884	1294150751
1294532445	1294179578	1294156803
1294536988	1294179513	1294152941
1294534096	1294181141	1294151375
1294535309	1294180851	1294151375
1294537000	1294181604	1294153398
1294536562	1294181846	1294153736
1294536534	1294181615	1294154515
1294536083	1294181902	1294154849
1294536456	1294181351	1294155427
1294535151	1294180744	1294155684
1294534930	1294180436	1294156267
1294533891	1294180173	1294156917
1294532674	1294179243	1294155675
1294529520	1294177467	1294158271
1294529527	1294178430	1294156640
1294528584	1294176986	1294156493
1294528051	1294176297	1294159215
1294528405	1294175454	1294160006
1294523421	1294174283	1294160302
1294521123	1294174389	1294162688
1294516993	1294170839	1294161758
1294517221	1294170239	1294167020
1294516923	1294170131	1294165903
1294513086	1294166671	1294165903
1294508165	1294164910	1294167288
1294505707	1294163702	1294167858
1294503596	1294162755	1294168569
1294501030	1294160279	1294168904
1294498500	1294159624	1294169835
1294496092	1294157829	1294170323
1294493692	1294156444	1294170932
1294490702	1294155056	1294171682
1294488234	1294153707	1294170284
1294486099	1294152236	1294172153
1294484051	1294150479	1294174216
1294481693	1294149558	1294172046
1294478908	1294148865	1294175101
1294477767	1294146347	1294178182
1294476983	1294145517	1294175142
1294474068	1294143075	1294180626
1294472060	1294142330	1294175894
1294468871	1294138584	1294177627
1294468686	1294138834	1294184058
1294465072	1294136933	1294180707
1294462070	1294134046	1294183583
1294459394	1294132506	1294184473
1294457702	1294131289	1294185804
1294456071	1294130025	1294187157
1294453804	1294128332	1294187579
1294452385	1294127270	1294188656
1294450733	1294125807	1294190052
1294448998	1294124136	1294190353
1294446818	1294123241	1294192867
1294445813	1294121087	1294192610
1294443340	1294119855	1294191957
1294440353	1294118827	1294192247
1294438953	1294118352	1294194202
1294440341	1294116994	1294193854
1294436402	1294115100	1294194122
1294433569	1294112425	1294194087
1294431392	1294110791	1294198581
1294430614	1294111657	1294198779
1294427880	1294108198	1294202503
1294427731	1294108281	1294201454
1294423573	1294105213	1294202035
1294421024	1294103286	1294202392
1294419264	1294101831	1294203414
1294417522	1294100573	1294204725
1294415566	1294099157	1294205091
1294413533	1294097654	1294205774
1294411466	1294096280	1294206676
1294408949	1294095778	1294207255
1294406606	1294092794	1294207233
1294403086	1294091765	1294207856
1294401463	1294089795	1294208379
1294399511	1294088051	1294208056
1294398115	1294089175	1294210046
1294393839	1294085500	1294210166
1294394297	1294084207	1294209617
1294389391	1294079521	1294208797
1294387327	1294082139	1294211427
1294384796	1294080147	1294209334
1294381517	1294078769	1294211391
1294381025	1294076777	1294211005
1294375813	1294074514	1294210496
1294373931	1294073138	1294210825
1294372081	1294071969	1294210902
1294370323	1294071366	1294211510
1294368074	1294069952	1294211481
1294365756	1294068623	1294211039
1294363384	1294067629	1294211146
1294362443	1294066785	1294211707
1294359697	1294065107	1294211069
1294357618	1294064697	1294211326
1294354228	1294063114	1294209236
1294353678	1294061822	1294209336
1294353217	1294061268	1294211976
1294351316	1294060294	1294208676
1294348185	1294061590	1294209356
1294347157	1294059039	1294211964
1294342514	1294055879	1294211125
1294342246	1294058860	1294210800
1294343827	1294057182	1294208576
1294340664	1294055990	1294209945
1294339361	1294054752	1294209945
1294337870	1294054647	1294210277
1294336577	1294053967	1294210012
1294335656	1294053616	1294209496
1294334680	1294053231	1294209247
1294333391	1294052366	1294208782
1294332685	1294052478	1294209099
1294331968	1294052278	1294208953
1294331384	1294051695	1294208274
1294330251	1294051246	1294205560
1294327244	1294050043	1294208416
1294329686	1294052863	1294206795
1294330232	1294053229	1294209859
1294327753	1294050969	1294208270
1294327918	1294051577	1294208584
1294328813	1294050373	1294207697
1294329215	1294051986	1294207382
1294328747	1294052029	1294208901
1294330055	1294051064	1294208003
1294329219	1294055534	1294206404
1294327799	1294053090	1294206339
1294329788	1294053066	1294205433
1294329790	1294053407	1294205149
1294330310	1294054221	1294204830
1294330927	1294054407	1294204439
1294331583	1294055110	1294204662
1294332358	1294055636	1294203944
1294332969	1294056344	1294203642
1294333144	1294056807	1294203937
1294333017	1294057906	1294200350
1294335724	1294058356	1294202554
1294334496	1294058559	1294199014
1294335546	1294059898	1294199872
1294337655	1294059701	1294197909
1294340026	1294063221	1294199017
1294337330	1294063067	1294197880
1294339436	1294062832	1294197278
1294341828	1294063293	1294196926
1294343409	1294064397	1294196755
1294344314	1294065959	1294195778
1294346708	1294065364	1294195417
1294351103	1294068900	1294194697
1294353094	1294070040	1294194760
1294354142	1294070485	1294194053
1294357044	1294071348	1294194218
1294359240	1294072432	1294194608
1294360283	1294072460	1294194220
1294362878	1294073990	1294194672
1294363942	1294074188	1294194486
1294365453	1294074904	1294194843
1294365403	1294073650	1294194743
1294368533	1294076868	1294197330
1294367538	1294077545	1294194624
1294373697	1294078817	1294195154
1294372790	1294077526	1294196088
1294373667	1294078511	1294196910
1294376818	1294079378	1294195990
1294376708	1294077459	1294195227
1294378917	1294081018	1294197496
1294380496	1294080291	1294196168
1294381790	1294082583	1294198026
1294384125	1294082706	1294197450
1294385829	1294084023	1294197879
1294386975	1294084064	1294197584
1294387768	1294084585	1294197171
1294388622	1294085170	1294197300
1294390154	1294085889	1294197466
1294390739	1294086244	1294197625
1294391607	1294086674	1294197985
1294392831	1294087173	1294198221
1294391347	1294086875	1294197872
1294394406	1294088227	1294201290
1294392703	1294088609	1294198334
1294394490	1294087687	1294197234
1294396207	1294089488	1294198927
1294398181	1294088869	1294198492
1294395807	1294088906	1294197381
1294394459	1294089070	1294196825
1294398334	1294089136	1294201340
1294396305	1294089825	1294197070
1294392992	1294087332	1294199321
1294395399	1294088871	1294197269
1294395524	1294088524	1294197816
1294395068	1294088179	1294197788
1294394746	1294088069	1294197574
1294394472	1294088301	1294197238
1294394548	1294088006	1294197587
1294393611	1294087646	1294196626
1294394060	1294087880	1294197364
1294393570	1294087917	1294197666
1294392795	1294086361	1294196322
1294394715	1294087486	1294196943
1294389013	1294084383	1294194928
1294390357	1294086709	1294193579
1294388326	1294087085	1294195588
1294388451	1294085934	1294193837
1294390164	1294085347	1294193728
1294384599	1294085094	1294194484
1294386863	1294084616	1294192757
1294382847	1294086560	1294193556
1294383283	1294083510	1294193501
1294383958	1294083169	1294192796
1294379339	1294082705	1294193003
1294378264	1294082458	1294193313
1294377346	1294081832	1294193550
1294375810	1294081140	1294194035
1294374813	1294080731	1294193862
1294373187	1294080121	1294194027
1294371752	1294079199	1294194087
1294370818	1294079219	1294194686
1294369298	1294079341	1294194814
1294369453	1294078188	1294194257
1294367036	1294077326	1294193772
1294365945	1294078636	1294197125
1294364408	1294075545	1294193464
1294363007	1294076067	1294193265
1294362683	1294076372	1294192799
1294358582	1294073647	1294192546
1294358950	1294074094	1294190203
1294357215	1294071954	1294192420
1294356068	1294073049	1294191528
1294353844	1294072039	1294191540
1294350214	1294071206	1294190997
1294349205	1294070854	1294190810
1294347130	1294070587	1294190564
1294345907	1294069895	1294190063
1294344099	1294069324	1294190195
1294342474	1294068430	1294189571
1294341261	1294068494	1294189777
1294338576	1294067927	1294189449
1294338472	1294067512	1294189418
1294337122	1294066686	1294189771
1294335682	1294068340	1294191932
1294336971	1294068874	1294190009
1294335388	1294065227	1294186601
1294331239	1294064657	1294190404
1294331686	1294064429	1294189649
1294329328	1294064100	1294189218
1294325378	1294063404	1294188745
1294327285	1294064380	1294189574
1294323592	1294063221	1294188806
1294324747	1294061788	1294187528
1294322070	1294061416	1294187479
1294322198	1294061215	1294187370
1294321344	1294061430	1294187687
1294320953	1294060592	1294187541
1294321104	1294060397	1294187663
1294320773	1294059783	1294187479
1294321106	1294059670	1294188057
1294321406	1294059822	1294188788
1294320983	1294058728	1294188726
1294319923	1294057954	1294189299
1294321124	1294057377	1294189611
1294321195	1294055807	1294191360
1294322207	1294056941	1294191460
1294320655	1294054886	1294190846
1294320024	1294054424	1294194155
1294319394	1294053834	1294194951
1294320015	1294051898	1294197032
1294318856	1294053798	1294199205
1294318775	1294052246	1294200622
1294318787	1294051028	1294203490
1294318908	1294050328	1294203490
1294319012	1294048893	1294206836
1294319208	1294048545	1294208132
1294318972	1294047862	1294209197
1294318923	1294047121	1294210711
1294318808	1294046555	1294211824
1294319208	1294046299	1294213206
1294318222	1294045102	1294213760
1294318237	1294044835	1294215243
1294319142	1294044315	1294216938
1294318503	1294042981	1294216708
1294315627	1294041042	1294218492
1294314652	1294040933	1294219008
1294316372	1294041066	1294221135
1294316677	1294039329	1294220023
1294315440	1294039020	1294221330
1294313931	1294039900	1294220329
1294313653	1294039009	1294223482
1294312063	1294036413	1294220404
1294311931	1294038149	1294221167
1294313070	1294037941	1294219535
1294309773	1294036492	1294220401
1294309113	1294036183	1294220195
1294307937	1294035688	1294218733
1294307129	1294035677	1294219023
1294305830	1294034672	1294217774
1294305312	1294034144	1294217045
1294303965	1294033991	1294216800
1294302963	1294033829	1294215534
1294302047	1294034016	1294215410
1294302232	1294033817	1294214899
1294301696	1294032572	1294213710
1294302074	1294033300	1294215077
1294296964	1294031236	1294211239
1294296704	1294032919	1294211098
1294298119	1294032086	1294208841
1294297763	1294031583	1294210286
1294297690	1294033004	1294211392
1294294324	1294031379	1294207861
1294293207	1294032085	1294208537
1294294213	1294031312	1294207180
1294290648	1294030861	1294206943
1294290324	1294030908	1294206423
1294289224	1294030466	1294206023
1294288668	1294030419	1294205989
1294287962	1294030209	1294205480
1294287585	1294030019	1294205318
1294286570	1294029786	1294204788
1294286832	1294030023	1294205354
1294285669	1294028564	1294204436
1294285810	1294030096	1294205802
1294286661	1294029537	1294203908
1294287160	1294030265	1294207150
1294284315	1294031619	1294204496
1294284261	1294029420	1294201733
1294285196	1294029964	1294202785
1294284182	1294029967	1294205402
1294284503	1294029046	1294205293
1294280650	1294027515	1294202526
1294281738	1294030236	1294207649
1294284383	1294029718	1294203629
1294284190	1294030565	1294203629
1294285364	1294031381	1294203266
1294285253	1294031733	1294202580
1294285950	1294032310	1294201547
1294286856	1294032760	1294201252
1294287593	1294033523	1294200549
1294289436	1294035078	1294200422
1294290422	1294035867	1294199172
1294291990	1294037030	1294198338
1294294605	1294039480	1294197735
1294296718	1294039418	1294196888
1294302000	1294043502	1294198086
1294301501	1294044113	1294196989
1294306809	1294045076	1294195945
1294307649	1294048216	1294195952
1294311239	1294050449	1294193554
1294314106	1294051954	1294191932
1294319789	1294053700	1294187958
1294326690	1294058975	1294189396
1294328650	1294060186	1294184946
1294333525	1294063449	1294184948
1294343285	1294069321	1294184187
1294348947	1294072862	1294183551
1294354653	1294076041	1294182118
1294360206	1294079034	1294181167
1294366094	1294082546	1294180354
1294371344	1294085942	1294179618
1294377556	1294089474	1294179310
1294383968	1294092696	1294178302
1294389203	1294095919	1294177391
1294394767	1294099920	1294177884
1294400586	1294102548	1294175442
1294405654	1294102628	1294174294
1294413917	1294112725	1294175020
1294418799	1294112679	1294171443
1294426347	1294116532	1294172604
1294431444	1294121900	1294173194
1294438125	1294122697	1294170820
1294443601	1294125492	1294173449
1294447458	1294128323	1294172338
1294455349	1294135933	1294172429
1294468309	1294139261	1294171839
1294474269	1294141821	1294171998
1294479456	1294144672	1294171558
1294484959	1294147574	1294171383
1294490165	1294150114	1294171112
1294495540	1294152279	1294171284
1294500225	1294154965	1294170989
1294504948	1294157400	1294170734
1294510080	1294159505	1294171230
1294514037	1294162262	1294167932
1294518660	1294164727	1294170974
1294523742	1294165956	1294169656
1294523478	1294165235	1294168695
1294530208	1294167914	1294168899
1294531015	1294169557	1294169293
1294535855	1294173832	1294169316
1294536488	1294174007	1294167088
1294542375	1294174952	1294167841
1294542731	1294176446	1294168685
1294544283	1294176748	1294169120
1294547466	1294178130	1294169120
1294549842	1294179877	1294166111
1294550712	1294180184	1294165504
1294551836	1294180526	1294165174
1294552148	1294181195	1294165410
1294552676	1294181555	1294164929
1294552990	1294181467	1294164433
1294552725	1294181439	1294164213
1294551618	1294182248	1294163700
1294552082	1294183969	1294164990
1294550298	1294179805	1294164020
1294549418	1294180320	1294160019
1294549227	1294179339	1294162978
1294548599	1294178578	1294163610
1294547311	1294178065	1294162256
1294544069	1294178745	1294167093
1294542938	1294176719	1294164106
1294541872	1294175864	1294161400
1294538156	1294173976	1294160234
1294536178	1294174474	1294161982
1294534214	1294172961	1294161982
1294530006	1294170662	1294162157
1294527280	1294169416	1294162016
1294524650	1294168100	1294161829
1294521231	1294166579	1294161342
1294518789	1294165727	1294161979
1294515866	1294164533	1294161770
1294512926	1294163032	1294161735
1294509497	1294161833	1294162794
1294506954	1294160674	1294162693
1294504357	1294161067	1294162581
1294499479	1294156882	1294161375
1294498677	1294157641	1294164656
1294493480	1294154775	1294161502
1294490565	1294152630	1294163177
1294485035	1294151815	1294163707
1294484420	1294150797	1294165452
1294483569	1294148592	1294165531
1294477057	1294149735	1294167513
1294474866	1294144774	1294164017
1294472832	1294145462	1294166677
1294465983	1294141854	1294167778
1294462099	1294139872	1294167860
1294459285	1294138470	1294168981
1294456142	1294136796	1294169806
1294453330	1294135581	1294170489
1294450580	1294134220	1294171123
1294447626	1294133056	1294171882
1294444872	1294132202	1294172830
1294440884	1294130761	1294173286
1294438570	1294129505	1294173808
1294435724	1294128577	1294174706
1294434014	1294125779	1294174669
1294432412	1294124104	1294174099
1294430192	1294124501	1294174689
1294428357	1294123710	1294177312
1294426461	1294121396	1294176556
1294424142	1294122229	1294178138
1294423244	1294119419	1294176863
1294423584	1294118046	1294178298
1294420529	1294116619	1294180490
1294418165	1294116176	1294180490
1294416356	1294112602	1294182540
1294413973	1294110839	1294182772
1294412532	1294109445	1294183685
1294411169	1294108359	1294184644
1294409338	1294106219	1294186035
1294407319	1294104820	1294186866
1294406141	1294103415	1294188130
1294404674	1294102702	1294189144
1294403441	1294099536	1294190282
1294403527	1294099136	1294189877
1294398516	1294097241	1294190915
1294398358	1294097781	1294196668
1294394495	1294093843	1294195109
1294396818	1294092803	1294194598
1294390890	1294091736	1294197588
1294389553	1294090197	1294198023
1294387674	1294087694	1294199787
1294387807	1294089023	1294200469
1294385363	1294085309	1294201592
1294381938	1294084740	1294204297
1294382155	1294082946	1294204297
1294377943	1294079473	1294205597
1294375275	1294077978	1294206517
1294374284	1294077563	1294207554
1294371545	1294074942	1294208204
1294370330	1294074192	1294209239
1294368057	1294072514	1294208994
1294366277	1294070932	1294209571
1294364730	1294070439	1294210845
1294363320	1294069916	1294210612
1294360307	1294067688	1294210730
1294359000	1294068020	1294209894
1294356052	1294064951	1294209925
1294356112	1294063943	1294212586
1294352784	1294063581	1294212544
1294352080	1294062046	1294210907
1294351113	1294062024	1294210376
1294347688	1294062303	1294210858
1294345182	1294058909	1294213494
1294342770	1294058946	1294211634
1294343554	1294058414	1294210889
1294341905	1294057816	1294210889
1294339181	1294056228	1294211315
1294337958	1294055560	1294210670
1294336815	1294054971	1294210801
1294335709	1294054491	1294210488
1294334118	1294053760	1294210000
1294333939	1294053632	1294210111
1294332764	1294052628	1294209706
1294331694	1294053116	1294209380
1294331185	1294053010	1294209949
1294331428	1294052126	1294208271
1294329989	1294052876	1294211229
1294327880	1294052873	1294206667
1294326054	1294051143	1294208469
1294327111	1294052381	1294206408
1294327236	1294052322	1294208472
1294326864	1294050104	1294206804
1294327015	1294052021	1294207561
1294325140	1294054078	1294208902
1294325555	1294052007	1294205550
1294326944	1294052847	1294205067
1294326979	1294052280	1294205067
1294327314	1294053088	1294204894
1294327542	1294053694	1294203857
1294327729	1294053852	1294203849
1294328378	1294054285	1294203801
1294328641	1294054660	1294203508
1294329171	1294055438	1294203272
1294329979	1294056276	1294203459
1294330742	1294056675	1294202826
1294331099	1294055937	1294201795
1294332194	1294058392	1294202549
1294333450	1294058110	1294202507
1294334107	1294060672	1294206435
1294334116	1294059257	1294201516
1294334421	1294060737	1294200101
1294335114	1294061540	1294199132
1294335429	1294060752	1294199328
1294338385	1294063070	1294198602
1294336354	1294064796	1294196743
1294335964	1294063825	1294196038
1294338011	1294066814	1294196286
1294339038	1294067081	1294192296
1294339657	1294067879	1294191371
1294340344	1294068709	1294190736
1294340765	1294069718	1294189794
1294341526	1294070200	1294188888
1294341911	1294070961	1294187913
1294342912	1294072044	1294188185
1294343647	1294072897	1294188174
1294343516	1294073426	1294185623
1294343905	1294074965	1294189662
1294344823	1294075456	1294187580
1294346115	1294078089	1294189062
1294345841	1294075643	1294186331
1294346531	1294077759	1294186425
1294347554	1294077587	1294185507
1294346752	1294078633	1294186914
1294345701	1294080570	1294185661
1294350824	1294080026	1294189369
1294348185	1294080124	1294183389
1294351927	1294082657	1294183064
1294348695	1294079265	1294183064
1294348936	1294083001	1294183474
1294348959	1294083858	1294183013
1294349003	1294084337	1294182169
1294348681	1294084958	1294181947
1294347828	1294085206	1294181020
1294348230	1294086001	1294180802
1294347216	1294086280	1294180001
1294346917	1294087294	1294179337
1294346199	1294086938	1294179677
1294346045	1294086799	1294174784
1294344308	1294086744	1294176291
1294342319	1294087579	1294175968
1294342332	1294088283	1294173422
1294344056	1294089659	1294176436
1294342951	1294091100	1294173914
1294341423	1294089758	1294173943
1294341543	1294087836	1294168513
1294342580	1294090596	1294170138
1294345540	1294092589	1294172381
1294345525	1294093049	1294168920
1294346206	1294092711	1294168920
1294348755	1294093676	1294168324
1294350228	1294094011	1294168180
1294350891	1294093912	1294168127
1294352285	1294094200	1294168031
1294353431	1294094410	1294168745
1294354476	1294094538	1294169716
1294355828	1294094425	1294170083
1294356460	1294093918	1294170677
1294358604	1294093327	1294170709
1294356682	1294094095	1294172583
1294360367	1294092674	1294174048
1294359048	1294092919	1294176719
1294362301	1294093868	1294177291
1294361258	1294092750	1294178569
1294362644	1294092167	1294182046
1294363800	1294092556	1294181522
1294365991	1294092174	1294181524
1294364783	1294091615	1294184328
1294366666	1294090720	1294185729
1294366558	1294090744	1294186070
1294367346	1294090447	1294189482
[truncated: 84,190 more rows]
