# Supplementary material for: Clinical assessment of a non-invasive wearable MEMS pressure sensor array for monitoring of arterial pulse waveform, heart rate and detection of atrial fibrillation
Source: NPJ Digit Med. 2019 May 14;2:39. doi: 10.1038/s41746-019-0117-x (PMC6550190; doi:10.1038/s41746-019-0117-x)
Supplement: Supplementary file 11 — Data Set 9 [file 41746_2019_117_MOESM11_ESM.txt]

SENSOR 0	SENSOR 1	SENSOR 2
1293907129	1293691987	1293595819
1293906145	1293691275	1293597681
1293906440	1293690758	1293598199
1293905700	1293693088	1293597979
1293905496	1293692645	1293597441
1293905409	1293693124	1293598190
1293905556	1293695488	1293599778
1293901406	1293693796	1293597992
1293904024	1293686822	1293596038
1293904344	1293694629	1293596414
1293907516	1293692699	1293597060
1293903428	1293691213	1293597060
1293902615	1293693185	1293598274
1293902199	1293693219	1293598016
1293901327	1293692968	1293597835
1293900891	1293693094	1293597702
1293900743	1293693074	1293598227
1293899956	1293692644	1293597579
1293900222	1293692896	1293598052
1293900035	1293692658	1293597860
1293899326	1293692767	1293597874
1293899559	1293692009	1293599227
1293898924	1293693016	1293598124
1293900301	1293693342	1293598116
1293898972	1293693472	1293599277
1293899778	1293692816	1293597829
1293898745	1293693155	1293598842
1293900751	1293691601	1293598224
1293906590	1293692463	1293597331
1293908470	1293692228	1293600123
1293907181	1293692758	1293599267
1293913614	1293695751	1293600385
1293916196	1293692632	1293600385
1293930343	1293690698	1293597297
1293937648	1293689884	1293597180
1293945019	1293689377	1293596627
1293952474	1293688941	1293595875
1293960602	1293688610	1293596264
1293968855	1293687674	1293595718
1293977878	1293687853	1293595415
1293986042	1293686764	1293595190
1293994099	1293686111	1293594750
1294003767	1293685851	1293594953
1294011944	1293685229	1293592431
1294021562	1293684898	1293593325
1294029817	1293682165	1293592471
1294039577	1293681380	1293590486
1294048801	1293683168	1293593304
1294056605	1293681814	1293591877
1294068252	1293680189	1293591053
1294074317	1293683281	1293591608
1294082375	1293675760	1293583836
1294095047	1293675748	1293589277
1294099115	1293678067	1293589277
1294115382	1293676868	1293588536
1294123184	1293675782	1293587738
1294130363	1293675805	1293587647
1294137716	1293675647	1293587774
1294144924	1293674772	1293587359
1294151593	1293674590	1293586696
1294157299	1293673765	1293585755
1294163719	1293673686	1293585939
1294169742	1293673524	1293586155
1294174686	1293672404	1293585888
1294180350	1293672660	1293585173
1294185787	1293672977	1293583400
1294188541	1293671739	1293587864
1294193240	1293670679	1293583625
1294196238	1293671729	1293583686
1294200073	1293671462	1293585175
1294203119	1293671504	1293584524
1294206075	1293671840	1293590498
1294209942	1293671097	1293587741
1294210150	1293671105	1293584248
1294210560	1293671536	1293583953
1294212770	1293671812	1293584684
1294213193	1293672363	1293584900
1294212523	1293671520	1293584280
1294213006	1293671901	1293584721
1294212170	1293671692	1293584492
1294212114	1293672722	1293585158
1294210954	1293672800	1293584854
1294209743	1293672857	1293584818
1294207893	1293672376	1293584962
1294206580	1293673654	1293585354
1294204285	1293672440	1293585794
1294201804	1293673300	1293585332
1294200501	1293673521	1293585166
1294196088	1293675099	1293586434
1294194708	1293673151	1293586168
1294191422	1293672592	1293586472
1294187675	1293677902	1293586193
1294186293	1293672941	1293586104
1294181081	1293675712	1293586585
1294176810	1293671826	1293584915
1294175275	1293674823	1293586637
1294165679	1293675338	1293587055
1294161488	1293675303	1293586326
1294158158	1293676011	1293587007
1294153732	1293675450	1293587262
1294150069	1293675629	1293587080
1294146244	1293676462	1293587720
1294141715	1293676323	1293587685
1294137726	1293676838	1293588101
1294134310	1293677478	1293588452
1294128251	1293676730	1293588862
1294125913	1293678152	1293587734
1294120430	1293678215	1293589143
1294118357	1293678772	1293590274
1294112535	1293679137	1293593304
1294108737	1293678146	1293589456
1294103752	1293677579	1293589034
1294099069	1293680690	1293590705
1294095510	1293682649	1293591460
1294090190	1293681988	1293587265
1294090206	1293684072	1293591129
1294083249	1293681749	1293589403
1294074788	1293681521	1293591944
1294070173	1293681548	1293591804
1294066296	1293682081	1293592214
1294062027	1293682440	1293592000
1294058292	1293682571	1293592366
1294054398	1293682839	1293593138
1294049896	1293682723	1293592324
1294046221	1293683317	1293593354
1294042827	1293683552	1293592388
1294039081	1293684075	1293594927
1294036567	1293683830	1293593651
1294031554	1293684017	1293594274
1294029163	1293684536	1293595532
1294024998	1293686075	1293594046
1294021402	1293685497	1293594792
1294017306	1293685892	1293593048
1294011528	1293685398	1293594380
1294011777	1293687436	1293595094
1294008924	1293683974	1293590901
1294005961	1293684412	1293595530
1294001583	1293687195	1293595858
1293995372	1293686862	1293595311
1293992143	1293686700	1293594793
1293989460	1293687105	1293595051
1293986335	1293686946	1293595255
1293984114	1293687452	1293595517
1293981338	1293687324	1293595559
1293978767	1293687249	1293595603
1293975994	1293687343	1293595394
1293973666	1293686601	1293595102
1293970999	1293687493	1293595586
1293969101	1293687749	1293595550
1293965040	1293686911	1293596708
1293963539	1293685789	1293596618
1293961129	1293688460	1293594750
1293958054	1293688577	1293597149
1293956858	1293689258	1293596149
1293953007	1293688567	1293596640
1293953753	1293688793	1293592560
1293948316	1293687178	1293596447
1293945770	1293690266	1293598210
1293944112	1293690626	1293597777
1293942436	1293690499	1293592872
1293937720	1293690740	1293597488
1293935143	1293690828	1293597600
1293933221	1293691420	1293597708
1293930626	1293691356	1293597600
1293928493	1293691687	1293597661
1293926655	1293692096	1293597667
1293924547	1293691834	1293598148
1293922198	1293691367	1293597901
1293920768	1293692141	1293598023
1293919212	1293692354	1293598016
1293917224	1293689824	1293597893
1293915577	1293692463	1293598460
1293913769	1293693281	1293598919
1293913577	1293691524	1293598002
1293911407	1293692234	1293597821
1293910434	1293692412	1293598456
1293909126	1293692194	1293597136
1293911895	1293694095	1293599925
1293904951	1293691722	1293589288
1293905202	1293690453	1293599382
1293909054	1293692023	1293597997
1293905438	1293692039	1293598111
1293904896	1293691804	1293597993
1293904441	1293691623	1293597769
1293904489	1293691284	1293597525
1293904603	1293691591	1293597928
1293905004	1293691529	1293598007
1293905191	1293691551	1293598054
1293906000	1293691870	1293598250
1293906355	1293691435	1293596398
1293907008	1293691584	1293597640
1293907536	1293691359	1293599502
1293909648	1293690672	1293598425
1293908608	1293692130	1293597935
1293908484	1293692445	1293598951
1293910441	1293691252	1293599462
1293909990	1293691248	1293597100
1293912658	1293691356	1293599014
1293911451	1293691161	1293597187
1293915060	1293691663	1293598550
1293915031	1293695003	1293599178
1293918441	1293689814	1293596808
1293919338	1293691503	1293596808
1293922821	1293691753	1293598879
1293923867	1293690901	1293598388
1293925676	1293691284	1293598489
1293927334	1293691089	1293598365
1293929064	1293691570	1293598821
1293931359	1293691655	1293598595
1293932506	1293691145	1293598374
1293933804	1293690815	1293598117
1293935996	1293691421	1293598074
1293937846	1293691042	1293597890
1293938525	1293691231	1293598916
1293941739	1293689733	1293598066
1293943258	1293690450	1293596361
1293945421	1293690708	1293597603
1293947499	1293688366	1293596951
1293948682	1293689922	1293598166
1293950924	1293687744	1293594347
1293956709	1293689193	1293598074
1293954864	1293689194	1293601855
1293956292	1293688099	1293596827
1293958594	1293689239	1293596827
1293962440	1293689110	1293597223
1293964151	1293689193	1293596972
1293966218	1293688659	1293596892
1293967388	1293687926	1293596214
1293969858	1293688192	1293596738
1293970982	1293687877	1293595800
1293973109	1293687762	1293596306
1293974551	1293687756	1293595914
1293976376	1293687668	1293595325
1293976136	1293687044	1293596935
1293980354	1293685805	1293595503
1293981105	1293686240	1293593991
1293983662	1293688187	1293595366
1293983832	1293687692	1293595875
1293985285	1293686489	1293594651
1293986937	1293687946	1293594450
1293989561	1293685675	1293590306
1293988275	1293687923	1293595174
1293983121	1293682581	1293596369
1293990662	1293686170	1293595127
1293993733	1293686298	1293595442
1293993795	1293685662	1293595101
1293995226	1293685883	1293595271
1293995558	1293686037	1293595182
1293995323	1293685050	1293594687
1293995802	1293685323	1293594699
1293997015	1293685710	1293594356
1293996943	1293685325	1293594860
1293998310	1293685855	1293595889
1293997385	1293686934	1293594238
1293998049	1293684225	1293595186
1293997942	1293686000	1293594690
1293997300	1293687351	1293594647
1293999780	1293686037	1293593863
1293998109	1293687231	1293593473
1293998370	1293684582	1293594722
1293997904	1293684087	1293593752
1293997470	1293682448	1293596743
1293997361	1293686902	1293592899
1293997194	1293685921	1293594282
1293999816	1293689436	1293594754
1293996982	1293686210	1293594754
1293995494	1293684870	1293593926
1293996003	1293685474	1293594379
1293995316	1293685277	1293594257
1293995125	1293685538	1293594445
1293994307	1293685108	1293593992
1293993386	1293684755	1293593955
1293993520	1293685042	1293594094
1293991466	1293684781	1293593700
1293992228	1293683972	1293594539
1293991862	1293684973	1293593761
1293992872	1293685883	1293593925
1293991208	1293685250	1293594277
1293990547	1293684203	1293595969
1293988407	1293685918	1293595308
1293989135	1293685605	1293594080
1293987755	1293683852	1293595423
1293983530	1293681614	1293593766
1293985950	1293684474	1293594274
1293984165	1293684664	1293595594
1293979222	1293681828	1293594690
1293983282	1293684672	1293594690
1293982215	1293685103	1293594852
1293981523	1293685376	1293595486
1293980447	1293685222	1293595215
1293979621	1293685815	1293595634
1293979453	1293686176	1293595369
1293978036	1293686260	1293595546
1293976735	1293685689	1293595417
1293976196	1293686574	1293595768
1293974278	1293686431	1293596497
1293974057	1293687805	1293594790
1293973216	1293686075	1293596304
1293971325	1293686095	1293596009
1293971079	1293686979	1293597302
1293971126	1293686553	1293594450
1293969390	1293686590	1293596936
1293968458	1293686588	1293595379
1293966781	1293685515	1293596854
1293967385	1293689403	1293595781
1293963784	1293692726	1293596951
1293963447	1293688872	1293596420
1293962620	1293688018	1293596420
1293961021	1293688446	1293596154
1293960326	1293688624	1293596182
1293959406	1293688600	1293596329
1293958066	1293688152	1293595593
1293957472	1293688686	1293596079
1293956781	1293688598	1293596016
1293956282	1293688705	1293596077
1293954846	1293688705	1293596146
1293954336	1293689003	1293596658
1293953855	1293690916	1293595116
1293953868	1293688479	1293596924
1293951783	1293687487	1293595648
1293950425	1293688960	1293595822
1293951530	1293688684	1293595982
1293949776	1293689083	1293596715
1293949416	1293689936	1293597476
1293947632	1293689769	1293596293
1293951074	1293689534	1293595890
1293946827	1293687878	1293597629
1293950924	1293690925	1293596426
1293946839	1293689208	1293596426
1293945067	1293689137	1293596218
1293944694	1293689244	1293596084
1293944136	1293689203	1293596039
1293943649	1293690039	1293596394
1293943601	1293689786	1293596290
1293942063	1293689581	1293596330
1293942357	1293690101	1293596892
1293941042	1293689763	1293595816
1293941913	1293691238	1293596153
1293940928	1293689529	1293597086
1293939336	1293689818	1293597450
1293940513	1293690497	1293596849
1293939426	1293690104	1293596768
1293937492	1293690880	1293596782
1293936999	1293691242	1293595706
1293936218	1293692670	1293596822
1293938255	1293691941	1293597822
1293935215	1293693435	1293601909
1293934854	1293691585	1293596454
1293936218	1293690889	1293596914
1293933659	1293689968	1293594914
1293932145	1293690413	1293596628
1293931634	1293690288	1293596695
1293930841	1293690237	1293597003
1293930403	1293690159	1293596854
1293929442	1293690159	1293596494
1293928547	1293689922	1293596597
1293928468	1293690600	1293597220
1293927208	1293690216	1293596602
1293926793	1293689775	1293596641
1293926757	1293690167	1293597055
1293925040	1293689763	1293596536
1293925628	1293690350	1293596883
1293924181	1293689843	1293597386
1293923525	1293688664	1293598291
1293923969	1293691177	1293597103
1293923159	1293690016	1293596259
1293922311	1293689849	1293597576
1293924624	1293690704	1293596776
1293921368	1293689369	1293601111
1293918011	1293694669	1293599662
1293919475	1293690533	1293597493
1293918623	1293690328	1293596929
1293918072	1293690892	1293597401
1293917315	1293690566	1293596979
1293916743	1293690945	1293597304
1293915866	1293690667	1293597266
1293915408	1293691262	1293597691
1293914166	1293690558	1293597015
1293914086	1293691301	1293597823
1293913073	1293691001	1293597554
1293913204	1293691417	1293598016
1293912238	1293690982	1293599481
1293911690	1293689951	1293596983
1293910964	1293691003	1293595080
1293909852	1293689502	1293597061
1293909052	1293690744	1293596572
1293908897	1293691120	1293597455
1293909724	1293689921	1293597861
1293907017	1293692512	1293596877
1293906816	1293690671	1293595093
1293905378	1293691495	1293595752
1293905448	1293689014	1293597485
1293905148	1293690640	1293597094
1293905074	1293691085	1293597319
1293904379	1293691142	1293597090
1293904044	1293690865	1293597034
1293903434	1293691368	1293597674
1293902558	1293690495	1293596707
1293902548	1293691190	1293597237
1293901447	1293691163	1293596942
1293901327	1293690466	1293596486
1293901577	1293690801	1293597153
1293899242	1293691003	1293597047
1293899452	1293692653	1293596822
1293898996	1293689291	1293597979
1293898588	1293690904	1293598536
1293899502	1293690402	1293596954
1293897032	1293690405	1293596619
1293899003	1293690119	1293595421
1293897969	1293686008	1293593279
1293901501	1293689633	1293597624
1293899133	1293686325	1293597977
1293902471	1293684411	1293595496
1293907148	1293689080	1293595942
1293910782	1293689179	1293595967
1293915311	1293688754	1293596117
1293920683	1293688440	1293595759
1293926582	1293687855	1293595608
1293932530	1293687025	1293595378
1293939924	1293686795	1293594809
1293946857	1293686349	1293595011
1293954763	1293685390	1293594510
1293961425	1293684990	1293594711
1293970291	1293685477	1293593806
1293977740	1293684200	1293593057
1293985935	1293683305	1293594227
1293994983	1293683048	1293592046
1294002260	1293682249	1293593584
1294009294	1293681838	1293588417
1294019027	1293680799	1293592854
1294022781	1293679584	1293584223
1294034858	1293680283	1293589525
1294044048	1293677606	1293590380
1294048494	1293678436	1293589498
1294067160	1293676990	1293588975
1294074680	1293676492	1293588617
1294082905	1293676233	1293588334
1294090303	1293675765	1293588152
1294097266	1293675510	1293588116
1294104123	1293674535	1293587507
1294111046	1293673841	1293586617
1294117538	1293673811	1293587017
1294123906	1293673984	1293586571
1294130302	1293673007	1293585379
1294135898	1293671208	1293585070
1294141597	1293671524	1293585646
1294146771	1293673605	1293585273
1294152707	1293672934	1293585039
1294157455	1293672570	1293585680
1294160132	1293671853	1293585832
1294166192	1293669350	1293585037
1294165951	1293670300	1293585408
1294171869	1293669401	1293586550
1294172489	1293669119	1293583266
1294176360	1293671515	1293584005
1294180150	1293671153	1293584362
1294182247	1293671495	1293584223
1294183150	1293670977	1293583944
1294184541	1293671172	1293583925
1294184922	1293671415	1293583881
1294185846	1293671811	1293584345
1294185931	1293671786	1293584294
1294185602	1293671276	1293583838
1294185854	1293671804	1293584411
1294185524	1293671138	1293583942
1294184283	1293671538	1293585419
1294182541	1293672306	1293583902
1294181721	1293670939	1293584627
1294180337	1293672769	1293584875
1294178716	1293672227	1293584669
1294176906	1293672741	1293585258
1294174390	1293673754	1293584920
1294171918	1293673488	1293580165
1294165624	1293672008	1293583535
1294166575	1293676259	1293590767
1294162474	1293674952	1293584908
1294161695	1293674892	1293584908
1294155121	1293674207	1293586141
1294152205	1293674286	1293586075
1294148384	1293674700	1293586302
1294145206	1293674906	1293586382
1294141742	1293674816	1293586559
1294138013	1293675312	1293586526
1294133860	1293675321	1293586462
1294130304	1293676657	1293586840
1294126590	1293676199	1293589432
1294122888	1293676308	1293586151
1294118510	1293676747	1293586664
1294115235	1293677304	1293588035
1294111367	1293678986	1293589069
1294107863	1293677600	1293588525
1294102008	1293677346	1293586354
1294098254	1293678110	1293589881
1294094985	1293679128	1293588542
1294092964	1293679196	1293589301
1294087023	1293680166	1293588880
1294082865	1293676115	1293585300
1294077537	1293679921	1293585304
1294069889	1293680770	1293590230
1294065574	1293680810	1293590801
1294061461	1293681084	1293590837
1294057022	1293680845	1293590483
1294053182	1293681437	1293591119
1294049656	1293681638	1293591436
1294045260	1293682212	1293591383
1294041728	1293682452	1293592176
1294037544	1293682701	1293592044
1294034089	1293682662	1293592817
1294030262	1293683690	1293593557
1294026872	1293683359	1293590615
1294022871	1293682579	1293593368
1294019283	1293683491	1293591079
1294013996	1293682778	1293592346
1294011108	1293684255	1293593213
1294009970	1293683393	1293593075
1294004656	1293683352	1293594832
1294003218	1293684253	1293594096
1293998866	1293685271	1293593579
1293995008	1293684954	1293594866
1293990921	1293685169	1293594866
1293985017	1293684979	1293593857
1293981783	1293685004	1293593791
1293978443	1293685533	1293594344
1293975205	1293685631	1293594177
1293971629	1293685321	1293594162
1293969300	1293686024	1293594738
1293966006	1293686138	1293594762
1293963743	1293686454	1293594858
1293960240	1293687231	1293594770
1293959010	1293685124	1293595062
1293955922	1293687231	1293594647
1293951441	1293688212	1293594541
1293948887	1293688197	1293595878
1293946845	1293685242	1293595758
1293943817	1293687906	1293594384
1293941841	1293688035	1293595168
1293935497	1293688414	1293595112
1293937551	1293684866	1293595446
1293930169	1293687939	1293597880
1293931113	1293687643	1293595913
1293929322	1293689436	1293595913
1293924396	1293689639	1293596409
1293922029	1293689791	1293596343
1293919681	1293689712	1293596292
1293918046	1293690611	1293596513
1293916009	1293690664	1293597142
1293913343	1293690021	1293596862
1293911447	1293690330	1293595929
1293910370	1293690894	1293596919
1293908512	1293690552	1293596876
1293906290	1293690653	1293596796
1293905770	1293689769	1293595944
1293903059	1293690237	1293596766
1293904122	1293692216	1293594492
1293902063	1293689298	1293598257
1293901655	1293692304	1293596579
1293899250	1293690442	1293595757
1293898909	1293690969	1293597283
1293898784	1293690828	1293590587
1293900057	1293690486	1293596730
1293896249	1293690935	1293596195
1293896104	1293688550	1293597701
1293895517	1293690522	1293595953
1293895392	1293690736	1293596638
1293895795	1293691596	1293596849
1293896089	1293691118	1293596994
1293895688	1293690678	1293596655
1293896462	1293691350	1293597132
1293896772	1293691552	1293597185
1293896943	1293690990	1293597036
1293897032	1293691150	1293597099
1293899020	1293691021	1293598700
1293899346	1293691134	1293597300
1293899287	1293691514	1293598308
1293900861	1293690998	1293596928
1293901583	1293690428	1293595975
1293903120	1293690641	1293597460
1293903485	1293690256	1293595559
1293901629	1293690608	1293596824
1293907022	1293691163	1293597471
1293912840	1293692446	1293597160
1293908760	1293687461	1293596418
1293913727	1293690381	1293596816
1293912203	1293690476	1293596816
1293915187	1293689893	1293596492
1293916238	1293689380	1293596460
1293918784	1293689206	1293596380
1293920833	1293689457	1293596368
1293921934	1293689343	1293596283
1293923623	1293689147	1293595563
1293925491	1293688742	1293595522
1293927822	1293688306	1293595686
1293930386	1293688722	1293596338
1293932650	1293689437	1293594045
1293933648	1293688065	1293595008
1293935576	1293686956	1293595914
1293938861	1293689363	1293595961
1293940027	1293689227	1293598346
1293941378	1293688321	1293595119
1293942874	1293687936	1293595028
1293945902	1293689784	1293594511
1293947392	1293690018	1293595632
1293951248	1293689359	1293593316
1293951128	1293687527	1293595430
1293954199	1293687327	1293595430
1293957610	1293687146	1293595069
1293958545	1293686136	1293594044
1293961034	1293687177	1293595435
1293962571	1293686321	1293594366
1293964235	1293686134	1293594731
1293966224	1293686381	1293594999
1293968127	1293685632	1293594183
1293969492	1293685543	1293594306
1293971165	1293685490	1293593948
1293971798	1293685883	1293593277
1293974274	1293684964	1293593172
1293974942	1293685001	1293593111
1293977299	1293684933	1293592836
1293977734	1293686363	1293594598
1293978877	1293684776	1293593703
1293981115	1293684270	1293592963
1293982737	1293685050	1293594463
1293982255	1293683404	1293592533
1293984672	1293682634	1293593392
1293984816	1293681720	1293591229
1293979373	1293683911	1293593062
1293987576	1293683853	1293592767
1293988522	1293683963	1293593257
1293989382	1293684000	1293593003
1293989704	1293683617	1293592745
1293990718	1293684037	1293592614
1293991182	1293683532	1293592779
1293991642	1293683802	1293592659
1293991727	1293683412	1293592398
1293992618	1293683881	1293592237
1293994001	1293683693	1293592191
1293993398	1293687549	1293593241
1293992229	1293683050	1293592437
1293993275	1293682483	1293593456
1293993937	1293684894	1293593222
1293994563	1293686217	1293592846
1293992160	1293682760	1293592970
1293997269	1293683119	1293593949
1293995472	1293683488	1293592877
1293993391	1293684247	1293592934
1293992697	1293686022	1293594737
1293995189	1293684503	1293593531
1293991890	1293684365	1293593109
1293990869	1293684180	1293592851
1293990960	1293684674	1293593703
1293990764	1293684732	1293593614
1293989498	1293683904	1293592579
1293990096	1293684716	1293593335
1293989471	1293684791	1293593267
1293989082	1293684732	1293593326
1293988861	1293684422	1293592977
1293988137	1293684615	1293593693
1293985478	1293684124	1293592538
1293987149	1293684125	1293593329
1293986659	1293684532	1293592554
1293986226	1293684581	1293592458
1293984418	1293685635	1293594667
1293983752	1293684746	1293594808
1293982619	1293682943	1293593351
1293982007	1293686023	1293591743
1293977870	1293681612	1293591822
1293983785	1293684878	1293597457
1293979246	1293684472	1293593864
1293979479	1293683949	1293593632
1293978611	1293684379	1293593960
1293978112	1293684556	1293593896
1293977323	1293684645	1293593821
1293976729	1293684578	1293594235
1293975804	1293684949	1293593860
1293975570	1293685627	1293594658
1293974598	1293685602	1293594628
1293974088	1293686221	1293594719
1293973066	1293685733	1293594041
1293972200	1293686033	1293594201
1293971793	1293686493	1293594293
1293970420	1293685036	1293593496
1293970554	1293686356	1293594163
1293969954	1293685840	1293594651
1293967159	1293685759	1293594506
1293966968	1293685002	1293594466
1293964186	1293684848	1293589197
1293965519	1293686763	1293595919
1293968530	1293685264	1293593789
1293963269	1293686577	1293596506
1293964170	1293686686	1293596506
1293961994	1293686087	1293594158
1293961839	1293686058	1293594244
1293961117	1293686190	1293594284
1293960247	1293686372	1293594391
1293960079	1293686224	1293594675
1293958955	1293686356	1293594328
1293958150	1293686228	1293594418
1293957880	1293686806	1293594509
1293957832	1293686346	1293593544
1293956492	1293685835	1293595223
1293954348	1293685950	1293594689
1293953657	1293688514	1293595351
1293954360	1293686170	1293595701
1293953837	1293686644	1293594688
1293953230	1293686888	1293594936
1293951638	1293687045	1293594995
1293953194	1293689286	1293595390
1293951777	1293689455	1293595094
1293949325	1293685769	1293598149
1293950023	1293687313	1293594990
1293947043	1293688254	1293594990
1293947103	1293688072	1293595488
1293946695	1293688159	1293595645
1293944598	1293687318	1293594814
1293944646	1293688000	1293595347
1293943547	1293687981	1293595376
1293942832	1293687680	1293595365
1293941955	1293687949	1293595319
1293941450	1293688559	1293595403
1293940615	1293689502	1293596434
1293939594	1293688443	1293595883
1293940489	1293688127	1293595732
1293938291	1293688756	1293596126
1293938026	1293687738	1293598084
1293937180	1293688059	1293595576
1293936843	1293687215	1293595452
1293934235	1293688818	1293595775
1293933298	1293689293	1293595046
1293934103	1293684320	1293597839
1293926054	1293684879	1293598063
1293930650	1293688611	1293595189
1293931371	1293688169	1293592157
1293930331	1293688616	1293595813
1293929574	1293688605	1293596091
1293929014	1293688777	1293596018
1293927700	1293688464	1293595783
1293927405	1293688891	1293595946
1293927009	1293689124	1293596565
1293926444	1293689756	1293596571
1293925508	1293689248	1293596358
1293924715	1293689551	1293596178
1293923592	1293689184	1293595622
1293924197	1293687814	1293597846
1293924462	1293688424	1293595479
1293922521	1293689775	1293597599
1293922617	1293690466	1293598024
1293921266	1293689844	1293596276
1293920648	1293689039	1293596986
1293918901	1293690110	1293594480
1293918708	1293690173	1293597784
1293923802	1293690606	1293596655
1293915775	1293687326	1293596903
1293916004	1293690034	1293596464
1293915426	1293689378	1293596091
1293915656	1293690419	1293597239
1293915031	1293690582	1293597303
1293914203	1293690289	1293597061
1293914425	1293690724	1293596990
1293913568	1293690413	1293596710
1293912704	1293690130	1293597007
1293912963	1293691192	1293598077
1293912700	1293691035	1293597852
1293913061	1293690005	1293598553
1293910713	1293691362	1293598542
1293912663	1293691734	1293598211
1293911478	1293690831	1293597521
1293913722	1293690742	1293596745
1293915030	1293691750	1293596811
1293916604	1293690752	1293598167
1293919040	1293690167	1293595528
1293920107	1293690779	1293599880
1293927640	1293688456	1293594311
1293935022	1293690116	1293600560
1293934915	1293687967	1293595175
1293947620	1293688256	1293596227
1293953982	1293687858	1293596114
1293960427	1293687674	1293595907
1293966866	1293686914	1293595198
1293974141	1293686617	1293594877
1293980671	1293685648	1293594531
1293987771	1293684919	1293593852
1293994702	1293684671	1293594063
1294002659	1293683989	1293592782
1294009905	1293683008	1293592976
1294018037	1293682067	1293593311
1294024123	1293681996	1293591347
1294033188	1293681303	1293592274
1294040625	1293680231	1293589724
1294048032	1293679804	1293591093
1294055243	1293678493	1293591784
1294061264	1293679445	1293590538
1294068658	1293676938	1293590294
1294080230	1293680988	1293590567
1294083877	1293677321	1293589218
1294089620	1293676930	1293588198
1294103243	1293676089	1293588102
1294109738	1293675668	1293588158
1294115568	1293675700	1293588140
1294121257	1293674714	1293587424
1294126523	1293674252	1293586719
1294131645	1293673981	1293586735
1294135992	1293672721	1293585823
1294140742	1293673143	1293585711
1294145596	1293672624	1293585598
1294150186	1293672595	1293585924
1294153711	1293672523	1293584608
1294155456	1293673794	1293583069
1294159787	1293672478	1293585309
1294163420	1293671270	1293583402
1294165065	1293670829	1293584192
1294167846	1293670855	1293583562
1294169315	1293670468	1293584664
1294168914	1293671011	1293580711
1294173489	1293668090	1293582588
1294173307	1293666826	1293583190
1294177148	1293670820	1293584504
1294175196	1293671363	1293584504
1294174262	1293671144	1293584163
1294174224	1293671780	1293584964
1294173490	1293671888	1293584707
1294173167	1293672405	1293585252
1294171354	1293671816	1293584476
1294169778	1293671698	1293584669
1294168718	1293672180	1293585243
1294166378	1293671746	1293585626
1294164498	1293672521	1293584914
1294161921	1293673356	1293585077
1294160022	1293674349	1293584405
1294158366	1293672462	1293585066
1294155985	1293672898	1293585864
1294152574	1293672996	1293586663
1294148501	1293676008	1293585970
1294146781	1293673768	1293584625
1294145470	1293674541	1293586914
1294142244	1293674089	1293588502
1294137237	1293674538	1293585656
1294132589	1293672420	1293588724
1294129633	1293676096	1293588724
1294124003	1293675019	1293587428
1294120402	1293675309	1293587170
1294116314	1293675202	1293587229
1294113063	1293676047	1293587832
1294109095	1293675451	1293587511
1294105294	1293675899	1293588127
1294101148	1293676033	1293588333
1294098067	1293677602	1293588598
1294093726	1293676235	1293588551
1294090292	1293676953	1293588451
1294085551	1293677308	1293588398
1294081756	1293678332	1293588751
1294077913	1293677553	1293590330
1294075301	1293677150	1293590479
1294069355	1293678966	1293589887
1294066629	1293678023	1293590301
1294062061	1293679937	1293590720
1294057781	1293679026	1293591065
1294055674	1293679269	1293591354
1294048842	1293679610	1293590251
1294047262	1293681778	1293588790
1294039799	1293680717	1293591907
1294036167	1293680609	1293591894
1294032303	1293681314	1293592167
1294029193	1293681971	1293592534
1294025385	1293682726	1293593000
1294021459	1293682345	1293592767
1294017874	1293683103	1293593451
1294014158	1293683631	1293593448
1294011059	1293683844	1293594045
1294008006	1293682745	1293592611
1294004536	1293685077	1293595132
1294000327	1293683074	1293594239
1293997451	1293682472	1293593803
1293993541	1293684613	1293593636
1293991667	1293684974	1293595390
1293988489	1293684533	1293595045
1293984053	1293685258	1293596232
1293981656	1293683557	1293596357
1293976855	1293680430	1293591937
1293973552	1293686123	1293594959
1293972744	1293686204	1293596786
1293966471	1293685972	1293595476
1293963011	1293685660	1293595044
1293960253	1293685959	1293595393
1293957911	1293686514	1293595872
1293954859	1293686300	1293595612
1293951800	1293685892	1293595887
1293949266	1293686723	1293596157
1293946617	1293687153	1293595868
1293943643	1293686702	1293596882
1293941534	1293686942	1293596398
1293939726	1293687771	1293594880
1293935102	1293686234	1293596015
1293932993	1293688628	1293596072
1293930849	1293687916	1293598081
1293928919	1293688248	1293596747
1293925357	1293688150	1293597587
1293924696	1293689121	1293598029
1293921651	1293688697	1293597774
1293919105	1293688204	1293595267
1293919788	1293690549	1293597531
1293915577	1293689006	1293597527
1293912075	1293688753	1293597251
1293909506	1293689155	1293597011
1293909142	1293690111	1293597164
1293907690	1293690085	1293597910
1293906415	1293689932	1293597658
1293905222	1293690054	1293597066
1293903966	1293690184	1293597866
1293902537	1293690080	1293597091
1293901854	1293689790	1293596997
1293901523	1293690994	1293596710
1293900926	1293690216	1293599098
1293901136	1293690402	1293595608
1293900650	1293690809	1293597049
1293898345	1293691130	1293596292
1293899082	1293690464	1293597881
1293898514	1293691787	1293598370
1293897181	1293691050	1293597477
1293902113	1293691248	1293597266
1293898708	1293691241	1293601636
1293900433	1293696621	1293596823
1293899677	1293689308	1293596823
1293899761	1293689730	1293597702
1293900795	1293690018	1293598038
1293901460	1293689716	1293598238
1293902140	1293689751	1293597746
1293903256	1293689540	1293598205
1293904162	1293689622	1293597948
1293905145	1293689694	1293597694
1293905959	1293689193	1293597834
1293907437	1293689128	1293597792
1293908440	1293688330	1293598244
1293909558	1293689908	1293597300
1293910218	1293689889	1293597687
1293911300	1293689414	1293598055
1293913199	1293689327	1293597394
1293915576	1293688300	1293597371
1293917657	1293688334	1293597052
1293921537	1293688179	1293596874
1293921706	1293687705	1293590082
1293922323	1293686432	1293600626
1293923892	1293688393	1293597247
1293930354	1293687985	1293597247
1293929954	1293686665	1293595870
1293931630	1293686629	1293595881
1293933486	1293686656	1293595737
1293936218	1293686777	1293596285
1293937774	1293686258	1293596132
1293939625	1293686318	1293595787
1293941571	1293686096	1293595707
1293943613	1293685792	1293595519
1293943505	1293686196	1293596166
1293947469	1293685028	1293595265
1293949608	1293685551	1293595321
1293951615	1293685919	1293595832
1293953309	1293685145	1293594820
1293955856	1293684566	1293594792
1293956360	1293685242	1293596238
1293959268	1293684713	1293595782
1293957917	1293687075	1293594824
1293959286	1293681178	1293593498
1293964620	1293684732	1293595392
1293966410	1293685087	1293595022
1293971384	1293684649	1293595022
1293971053	1293684180	1293594794
1293972551	1293684026	1293594731
1293973918	1293684068	1293594491
1293975469	1293683499	1293594281
1293976350	1293683628	1293594056
1293978142	1293683960	1293594382
1293979114	1293683238	1293593951
1293981049	1293683095	1293593949
1293982007	1293682763	1293594165
1293984066	1293682070	1293594796
1293984038	1293683371	1293595372
1293985704	1293682132	1293594429
1293984335	1293683862	1293593876
1293987069	1293682502	1293593667
1293988654	1293682028	1293594756
1293988538	1293682309	1293590549
1293990336	1293682498	1293593988
1293990207	1293685332	1293597370
1293991791	1293681987	1293594402
1293992669	1293682259	1293593974
1293992758	1293682881	1293593974
1293993212	1293682728	1293593706
1293993869	1293683130	1293594032
1293993854	1293683035	1293593701
1293994577	1293683218	1293593761
1293994679	1293683416	1293594055
1293994436	1293683444	1293593789
1293994711	1293683484	1293594360
1293994287	1293682915	1293593797
1293994680	1293683819	1293594671
1293994295	1293684545	1293595184
1293994561	1293682494	1293593994
1293994407	1293683409	1293592863
1293993542	1293681510	1293594353
1293991466	1293682676	1293595766
1293993543	1293683945	1293594754
1293992946	1293682531	1293594943
1293993131	1293682820	1293594681
1293991158	1293680913	1293595422
1293992273	1293678302	1293591434
1293991857	1293681910	1293599446
1293990973	1293683576	1293599452
1293989506	1293683197	1293594030
1293989123	1293683023	1293593974
1293988528	1293683296	1293594439
1293988035	1293683550	1293594501
1293987102	1293682969	1293594118
1293986869	1293683518	1293594567
1293986172	1293683350	1293594639
1293984948	1293682709	1293593767
1293984640	1293683818	1293593787
1293984828	1293682884	1293594339
1293983981	1293683624	1293596857
1293983310	1293683639	1293593096
1293982847	1293682381	1293594265
1293981033	1293684987	1293594443
1293981623	1293684226	1293594425
1293980689	1293685567	1293595435
1293980266	1293683247	1293589975
1293978249	1293682661	1293594792
1293975916	1293685390	1293594772
1293979359	1293685434	1293588348
1293975763	1293683651	1293594026
1293975049	1293684560	1293595556
1293974442	1293684916	1293595600
1293972772	1293683965	1293595105
1293972778	1293684745	1293595454
1293971703	1293685273	1293595571
1293970190	1293684835	1293595227
1293970118	1293684694	1293595447
1293969054	1293685436	1293595879
1293968448	1293685091	1293595485
1293967607	1293683454	1293595409
1293965917	1293684431	1293595937
1293964805	1293685051	1293596364
1293965419	1293686160	1293596583
1293962139	1293684943	1293595459
1293961960	1293685497	1293596587
1293963365	1293684051	1293597618
1293962284	1293685456	1293594766
1293961953	1293685627	1293598932
1293960254	1293686068	1293598790
1293958493	1293691168	1293599161
1293957766	1293686451	1293596367
1293956914	1293686648	1293596487
1293956265	1293686819	1293596635
1293955279	1293686921	1293596258
1293954342	1293686806	1293595978
1293953946	1293686952	1293596264
1293953279	1293687102	1293596534
1293951674	1293686305	1293596030
1293951344	1293687259	1293596452
1293949999	1293686352	1293596003
1293949205	1293687094	1293595094
1293949062	1293686289	1293597233
1293948461	1293686911	1293596203
1293947338	1293687991	1293595840
1293947806	1293685605	1293596122
1293946989	1293687095	1293597420
1293945325	1293686768	1293596569
1293944916	1293687627	1293596153
1293944448	1293686971	1293600440
1293943283	1293685215	1293595709
1293940351	1293685023	1293591632
1293941336	1293686659	1293596283
1293941258	1293687403	1293597314
1293939924	1293686924	1293596695
1293939474	1293687286	1293596960
1293938399	1293687288	1293596584
1293937930	1293687668	1293597464
1293937744	1293687674	1293597060
1293937305	1293688173	1293597824
1293935906	1293687531	1293597258
1293935257	1293687630	1293598000
1293934998	1293687089	1293597292
1293934536	1293688156	1293597058
1293933454	1293686880	1293597631
1293932452	1293687044	1293598737
1293932590	1293685519	1293597979
1293930602	1293687872	1293597888
1293930446	1293687595	1293596649
1293928326	1293689662	1293596027
1293928939	1293687134	1293596866
1293928710	1293687736	1293596936
1293929545	1293691311	1293598997
1293930390	1293684840	1293595317
1293927405	1293688311	1293595317
1293926462	1293688742	1293597599
1293926173	1293688928	1293597615
1293925057	1293688208	1293597116
1293925200	1293688824	1293597609
1293924360	1293688446	1293597353
1293923957	1293689091	1293597778
1293923549	1293688688	1293597666
1293923344	1293688699	1293598469
1293922268	1293688888	1293597813
1293923194	1293689171	1293598292
1293922060	1293689009	1293598014
1293921590	1293689684	1293597556
1293921187	1293689347	1293598322
1293922564	1293688841	1293597197
1293921867	1293688496	1293596561
1293922221	1293689329	1293598858
1293923734	1293689879	1293598590
1293925784	1293688379	1293597165
1293927026	1293687923	1293600092
1293930211	1293687140	1293597867
1293934067	1293689008	1293597741
1293944568	1293688154	1293597300
1293949776	1293687071	1293597035
1293956307	1293687033	1293596562
1293961677	1293686325	1293596287
1293968663	1293685896	1293596126
1293975317	1293684824	1293595609
1293982046	1293684310	1293595525
1293989677	1293684435	1293594927
1293996311	1293683040	1293594331
1294004401	1293682769	1293593692
1294013488	1293682225	1293594802
1294020230	1293681514	1293593279
1294027332	1293683420	1293592131
1294034975	1293680269	1293592800
1294042872	1293680486	1293592130
1294051267	1293678106	1293589844
1294056867	1293678281	1293588524
1294065054	1293677562	1293588012
1294071391	1293679136	1293589470
1294080927	1293674662	1293591598
1294089218	1293674762	1293586623
1294103985	1293674756	1293588353
1294111050	1293674570	1293588260
1294118106	1293674217	1293588073
1294124432	1293673574	1293588078
1294130885	1293673022	1293587240
1294137272	1293672692	1293587225
1294142993	1293672232	1293586283
1294148830	1293672091	1293586191
1294154050	1293671520	1293585788
1294159018	1293671123	1293586102
1294164275	1293672273	1293583629
1294167098	1293671714	1293584209
1294171600	1293670345	1293585044
1294176805	1293670607	1293585355
1294180143	1293671030	1293585709
1294181625	1293670749	1293585234
1294184183	1293671121	1293584353
1294186284	1293667660	1293580606
1294187936	1293669229	1293584043
1294190935	1293670160	1293590817
1294194561	1293672096	1293581295
1294197437	1293670865	1293584741
1294197574	1293670742	1293584742
1294198420	1293670844	1293584985
1294198081	1293670498	1293584378
1294197602	1293670665	1293584404
1294198703	1293671449	1293584939
1294197442	1293670957	1293584691
1294196512	1293671106	1293584984
1294195668	1293671422	1293584556
1294193864	1293670633	1293584401
1294192133	1293671593	1293584632
1294188847	1293671456	1293585749
1294188110	1293670760	1293585741
1294185903	1293671418	1293583395
1294184774	1293671864	1293585505
1294180573	1293670332	1293586301
1294178054	1293673176	1293585709
1294171731	1293672761	1293585418
1294169930	1293672843	1293586194
1294169969	1293671038	1293585328
1294167416	1293673391	1293586577
1294159890	1293673692	1293586996
1294156305	1293673938	1293587052
1294153276	1293674081	1293587503
1294148741	1293673756	1293587044
1294145623	1293674312	1293587811
1294142063	1293675212	1293588609
1294138609	1293675030	1293588384
1294133718	1293675217	1293588048
1294130335	1293675893	1293588623
1294125822	1293675747	1293589346
1294122150	1293677015	1293588641
1294117786	1293678199	1293588196
1294113290	1293676069	1293587836
1294111767	1293677854	1293588707
1294105945	1293677320	1293591057
1294101619	1293678523	1293592053
1294097719	1293678303	1293590407
1294094976	1293679743	1293592324
1294090863	1293679053	1293595215
1294086553	1293673918	1293586234
1294081249	1293680484	1293592129
1294074969	1293680457	1293592125
1294070593	1293680168	1293591938
1294066675	1293680507	1293592110
1294063272	1293680939	1293592372
1294059350	1293680975	1293592340
1294056106	1293681314	1293593064
1294052051	1293681564	1293592948
1294048440	1293681705	1293593116
1294044900	1293682284	1293593450
1294040928	1293681220	1293593834
1294037838	1293681792	1293592823
1294035517	1293683904	1293594157
1294032278	1293683552	1293593709
1294027188	1293683638	1293596225
1294024228	1293681440	1293593166
1294020895	1293682816	1293594909
1294020914	1293684082	1293593339
1294018499	1293684475	1293592114
1294012000	1293683596	1293593854
1294009033	1293683826	1293595430
1294004019	1293688030	1293592486
1294003650	1293685287	1293592486
1293996715	1293685144	1293595399
1293994242	1293685303	1293595531
1293991689	1293685583	1293595282
1293988793	1293685383	1293595372
1293985445	1293685174	1293595023
1293983857	1293685890	1293595803
1293980996	1293685848	1293595570
1293977985	1293685443	1293594400
1293975890	1293685789	1293595825
1293974008	1293685432	1293594919
1293969238	1293686533	1293596454
1293969150	1293684192	1293595911
1293965630	1293686507	1293596205
1293962926	1293687530	1293597060
1293960042	1293684063	1293595498
1293957723	1293685978	1293596381
1293958926	1293688474	1293596321
1293952041	1293692158	1293598330
1293951807	1293686430	1293593869
1293950545	1293685983	1293593070
1293947349	1293687071	1293593070
1293942748	1293686997	1293597534
1293940910	1293687350	1293597456
1293938459	1293687140	1293597127
1293936771	1293687540	1293597190
1293934566	1293687714	1293597171
1293932794	1293687809	1293597625
1293931124	1293688087	1293597567
1293929580	1293688304	1293598026
1293927736	1293687840	1293597326
1293926726	1293688597	1293597911
1293926042	1293688617	1293598486
1293924012	1293687597	1293597731
1293921795	1293689553	1293597978
1293922520	1293688706	1293595997
1293920904	1293689875	1293598007
1293919739	1293689005	1293598894
1293920154	1293687620	1293599816
1293915934	1293686858	1293597453
1293917998	1293685372	1293599636
1293918574	1293689902	1293598182
1293917014	1293689009	1293598182
1293916491	1293689063	1293598067
1293916988	1293689238	1293598119
1293916820	1293689190	1293597854
1293916724	1293688904	1293598002
1293916940	1293689184	1293598399
1293917476	1293688819	1293597991
1293918274	1293688981	1293598173
1293918472	1293689182	1293598038
1293918928	1293689275	1293597889
1293918899	1293687687	1293597912
1293919451	1293688813	1293598317
1293921729	1293688648	1293597387
1293922407	1293689032	1293597504
1293923218	1293687252	1293597286
1293924126	1293687201	1293597742
1293924181	1293687389	1293596157
1293926294	1293685540	1293598456
1293931382	1293690016	1293597386
1293927346	1293687571	1293592900
1293930247	1293689590	1293596807
1293932259	1293687062	1293596807
1293936212	1293687433	1293597298
1293937431	1293686995	1293596980
1293938897	1293687139	1293596884
1293940976	1293686948	1293596674
1293943168	1293687041	1293597051
1293944478	1293686399	1293596753
1293945968	1293686796	1293596496
1293948647	1293685959	1293596162
1293949764	1293684978	1293596412
1293952143	1293686210	1293596557
1293952967	1293686645	1293595452
1293955742	1293685199	1293595859
1293957387	1293685723	1293593358
1293958011	1293684950	1293596029
1293963426	1293685494	1293596222
1293963630	1293687144	1293595543
1293969137	1293684711	1293595516
1293965570	1293685415	1293595354
1293970958	1293681047	1293593437
1293966228	1293681899	1293599956
1293973302	1293684821	1293601533
1293977219	1293684488	1293595481
1293978509	1293684080	1293594860
1293981051	1293684525	1293595327
1293982474	1293683194	1293594984
1293983555	1293683293	1293594795
1293986001	1293684072	1293595187
1293987646	1293683584	1293594820
1293989054	1293683465	1293594915
1293989736	1293683106	1293594080
1293991207	1293683306	1293594978
1293993449	1293682948	1293596420
1293994374	1293682794	1293593887
1293994694	1293682093	1293594601
1293997921	1293685339	1293595011
1293998664	1293683402	1293595215
1293999528	1293682708	1293593633
1293998825	1293683760	1293593556
1294002936	1293683038	1293593729
1294005033	1293682627	1293592900
1294000708	1293680037	1293588997
1294006461	1293682790	1293593638
1294004096	1293681506	1293593638
1294005149	1293681732	1293594030
1294005559	1293681846	1293594214
1294006027	1293681835	1293593339
1294005632	1293680820	1293592938
1294006743	1293682088	1293594263
1294006710	1293681542	1293593913
1294007199	1293682067	1293594027
1294006800	1293680910	1293594024
1294007678	1293681878	1293595064
1294006594	1293680764	1293593306
1294007302	1293682166	1293595157
1294006716	1293683422	1293593270
1294006248	1293680570	1293592050
1294005685	1293680866	1293593930
1294006954	1293682366	1293594466
1294006002	1293682487	1293593415
1294002889	1293680173	1293594394
1294008096	1293681054	1293593082
1294005357	1293682592	1293589142
1294002371	1293684838	1293590883
1294003445	1293684467	1293590883
1294001881	1293681996	1293593717
1294001943	1293683007	1293594172
1294000940	1293682916	1293594057
1294000202	1293682897	1293594398
1293999835	1293683012	1293594657
1293998550	1293682731	1293594375
1293998092	1293683122	1293594503
1293997613	1293683311	1293594427
1293996740	1293682879	1293595295
1293996694	1293682699	1293594294
1293995280	1293683008	1293593886
1293994144	1293685309	1293595059
1293993396	1293682636	1293593209
1293991833	1293683156	1293595618
1293993444	1293683201	1293593956
1293991592	1293684051	1293595482
1293989325	1293683169	1293597632
1293989031	1293677992	1293588873
1293987986	1293682196	1293593259
1293988127	1293681060	1293591461
1293988365	1293683379	1293593515
1293986269	1293683852	1293595068
1293986248	1293683951	1293595304
1293985375	1293684270	1293595531
1293984684	1293683485	1293595132
1293983416	1293683971	1293595497
1293983411	1293684296	1293595436
1293982478	1293684100	1293595774
1293981694	1293684589	1293595703
1293979842	1293683766	1293595486
1293979772	1293684736	1293596019
1293979085	1293685600	1293596069
1293978527	1293684243	1293597041
1293977561	1293685457	1293597797
1293977162	1293685918	1293595236
1293977386	1293684374	1293594240
1293976526	1293686121	1293597505
1293975388	1293684454	1293595797
1293972328	1293688812	1293589950
1293973317	1293681049	1293593950
1293972235	1293684683	1293595760
1293968690	1293683576	1293593986
1293970168	1293685647	1293593986
1293969281	1293685675	1293596554
1293968212	1293685589	1293596299
1293967901	1293686058	1293596812
1293966728	1293685859	1293596208
1293965828	1293686152	1293596547
1293964294	1293685721	1293596099
1293963798	1293685970	1293596461
1293963059	1293685975	1293596297
1293961328	1293685867	1293596554
1293962236	1293686357	1293597666
1293959957	1293683797	1293596317
1293959802	1293685595	1293596740
1293958426	1293685334	1293596194
1293959027	1293685497	1293596450
1293957423	1293685385	1293599535
1293955753	1293685059	1293596133
1293954588	1293685325	1293595482
1293960439	1293685987	1293597178
1293953223	1293684468	1293595667
1293952245	1293687678	1293596094
1293952131	1293685349	1293596086
1293950900	1293686390	1293596377
1293949939	1293686095	1293596321
1293948942	1293686361	1293596368
1293948851	1293686520	1293597057
1293947397	1293686209	1293596246
1293945920	1293686339	1293595968
1293945433	1293686478	1293596660
1293944124	1293685756	1293595724
1293944058	1293686136	1293596991
1293942700	1293685666	1293596641
1293943048	1293687326	1293596543
1293940676	1293687249	1293595542
1293940658	1293685195	1293595716
1293938645	1293687308	1293594615
1293937018	1293684812	1293595890
1293938435	1293686905	1293596278
1293936104	1293687509	1293596466
1293936260	1293687336	1293593749
1293933761	1293689436	1293595483
1293935791	1293687666	1293596426
1293934926	1293687044	1293596671
1293932879	1293687038	1293596193
1293932645	1293687304	1293596482
1293932176	1293687880	1293596693
1293931761	1293687848	1293596612
1293931388	1293687949	1293596854
1293930008	1293687382	1293596175
1293929815	1293687379	1293596603
1293929347	1293687491	1293596309
1293929449	1293688292	1293596726
1293929160	1293687554	1293597207
1293927718	1293688425	1293597840
1293929215	1293688346	1293595146
1293927574	1293688644	1293597580
1293928529	1293687456	1293596509
1293928176	1293686710	1293598148
1293928212	1293686702	1293596532
1293927209	1293686978	1293595560
1293935036	1293690519	1293596216
1293936098	1293686002	1293597935
1293940868	1293687784	1293595999
1293939258	1293686284	1293595965
1293950928	1293685145	1293595149
1293957183	1293685415	1293595402
1293962919	1293684565	1293594488
1293969688	1293684037	1293594443
1293976249	1293683878	1293594663
1293982339	1293682573	1293593864
1293989312	1293681819	1293593112
1293996791	1293681701	1293592969
1294004051	1293681042	1293592938
1294012186	1293680735	1293592364
1294020765	1293679479	1293592284
1294027057	1293678746	1293591127
1294034966	1293677577	1293589930
1294042746	1293678746	1293590281
1294051022	1293677878	1293589836
1294059950	1293677666	1293591165
1294067624	1293678122	1293590393
1294077877	1293676815	1293593177
1294083888	1293678354	1293583884
1294090152	1293674665	1293590112
1294095318	1293673762	1293586970
1294106029	1293673512	1293586970
1294120534	1293672540	1293586378
1294126388	1293671654	1293585522
1294133825	1293671170	1293585035
1294140308	1293670945	1293585098
1294146688	1293670739	1293584987
1294152531	1293670195	1293584396
1294158795	1293670125	1293584655
1294163090	1293668287	1293584074
1294168614	1293669164	1293583484
1294173708	1293667917	1293584043
1294179433	1293669335	1293581896
1294181315	1293668631	1293582491
1294186887	1293668346	1293583312
1294189832	1293667780	1293583082
1294193717	1293666119	1293582531
1294195023	1293668080	1293581077
1294201610	1293668496	1293577001
1294199751	1293668025	1293582492
1294206245	1293666349	1293581776
1294198384	1293667531	1293581270
1294203751	1293667522	1293581270
1294205020	1293667562	1293581621
1294205674	1293668013	1293582235
1294205041	1293667842	1293581900
1294204990	1293667941	1293581784
1294204556	1293668542	1293582142
1294203569	1293668399	1293582236
1294202334	1293668349	1293582355
1294201375	1293669368	1293582434
1294199467	1293668655	1293583519
1294197492	1293669457	1293583352
1294195500	1293668491	1293583532
1294191420	1293670123	1293585026
1294190525	1293670860	1293581603
1294187629	1293670551	1293582598
1294185474	1293671323	1293584278
1294180196	1293669682	1293585834
1294179301	1293670326	1293582778
1294176086	1293670367	1293583514
1294177812	1293670938	1293583728
1294169745	1293670857	1293584903
1294167022	1293671491	1293584903
1294160072	1293671702	1293584009
1294157017	1293672280	1293584919
1294153880	1293672196	1293585191
1294150603	1293672626	1293585527
1294146731	1293672322	1293585373
1294143156	1293672676	1293585317
1294139723	1293672995	1293585728
1294135896	1293672288	1293586015
1294132619	1293673420	1293585506
1294127867	1293672818	1293586253
1294124951	1293676155	1293586540
1294122403	1293674992	1293589764
1294117493	1293675183	1293586591
1294114686	1293673339	1293587857
1294109877	1293675091	1293587827
1294106757	1293675670	1293588458
1294104114	1293676064	1293585798
1294099461	1293677795	1293590520
1294095204	1293676072	1293586071
1294090898	1293673334	1293588581
1294088608	1293676656	1293588581
1294081819	1293677725	1293589568
1294078624	1293678432	1293590219
1294075222	1293678401	1293590237
1294071211	1293678168	1293589915
1294068270	1293678783	1293590765
1294065032	1293678980	1293590890
1294061536	1293678781	1293590542
1294057172	1293679179	1293590802
1294054364	1293679170	1293591366
1294050342	1293679942	1293591494
1294049164	1293679750	1293592959
1294044968	1293677727	1293591155
1294041327	1293678053	1293591337
1294038174	1293680207	1293589411
1294034103	1293680430	1293591652
1294031979	1293679572	1293591014
1294026933	1293678059	1293593364
1294024796	1293680840	1293590184
1294029692	1293686387	1293592553
1294023492	1293683260	1293593400
1294017888	1293682147	1293593400
1294011611	1293681588	1293592439
1294009636	1293682223	1293593046
1294006945	1293682007	1293592902
1294004064	1293681931	1293592975
1294001778	1293682250	1293592642
1293998387	1293682574	1293593379
1293996558	1293682915	1293593498
1293994370	1293682533	1293593262
1293991726	1293681674	1293593702
1293989361	1293683862	1293593844
1293985744	1293683182	1293594535
1293983379	1293681900	1293594126
1293981472	1293682712	1293592890
1293979235	1293682968	1293595169
1293977501	1293682993	1293592569
1293974262	1293682259	1293593735
1293972111	1293684441	1293593060
1293975957	1293682098	1293591603
1293966522	1293681598	1293592798
1293966496	1293683254	1293593948
1293964152	1293683123	1293593948
1293960001	1293683132	1293594006
1293957911	1293682888	1293593569
1293955652	1293683038	1293593986
1293954000	1293683269	1293594115
1293952108	1293683115	1293594276
1293950467	1293683572	1293594087
1293947992	1293682926	1293593402
1293946220	1293683367	1293593939
1293944784	1293684123	1293594065
1293943487	1293684409	1293593284
1293942387	1293683579	1293595195
1293940489	1293683943	1293594310
1293940453	1293683818	1293594044
1293938050	1293685521	1293594664
1293936741	1293683657	1293594250
1293935498	1293684266	1293594475
1293934080	1293685143	1293598232
1293933840	1293688858	1293595969
1293935923	1293685820	1293595299
1293933142	1293685119	1293595558
1293932385	1293685815	1293595558
1293930728	1293685147	1293595166
1293930956	1293685618	1293595773
1293930577	1293685040	1293595433
1293930643	1293685224	1293595496
1293930409	1293685166	1293595441
1293930211	1293684996	1293595392
1293930505	1293685046	1293595682
1293931033	1293685689	1293595890
1293930944	1293684934	1293595955
1293931466	1293685326	1293596391
1293931832	1293683508	1293595943
1293933154	1293685046	1293596664
1293932325	1293685756	1293595981
1293934944	1293683831	1293595496
1293933647	1293683996	1293595332
1293935240	1293683085	1293595125
1293936645	1293683984	1293599243
1293936873	1293681721	1293595101
1293935941	1293684108	1293595655
1293938856	1293683626	1293594772
1293941528	1293683467	1293594772
1293943271	1293682634	1293595771
1293944142	1293682080	1293595511
1293946172	1293682106	1293595389
1293946730	1293681585	1293595110
1293948388	1293680855	1293594385
1293950647	1293681486	1293595226
1293952329	1293681672	1293595074
1293953945	1293680428	1293595319
1293955868	1293679942	1293594614
1293956619	1293681094	1293593362
1293958835	1293679955	1293594676
1293960133	1293681064	1293594897
1293961616	1293681662	1293594223
1293963268	1293680164	1293593733
1293963960	1293680249	1293595066
1293965502	1293680362	1293594630
1293972567	1293679539	1293594190
1293973730	1293685172	1293594304
1293970552	1293679620	1293592309
1293971185	1293678529	1293596192
1293973960	1293679089	1293596192
1293977246	1293679852	1293593568
1293978994	1293679700	1293593559
1293979768	1293679237	1293593364
1293981510	1293679028	1293593057
1293983547	1293679215	1293593245
1293984507	1293678884	1293592460
1293986266	1293679349	1293593358
1293987756	1293678698	1293592681
1293989043	1293679186	1293592927
1293989932	1293678077	1293592298
1293991356	1293679212	1293593048
1293992920	1293678362	1293592412
1293995192	1293679949	1293593395
1293992926	1293678748	1293593494
1293995034	1293678133	1293592192
1293996733	1293679369	1293593588
1293994983	1293681188	1293590654
1294001837	1293678767	1293592293
1293999543	1293677816	1293590741
1294001766	1293678488	1293592047
1294001691	1293678623	1293592047
1294003765	1293679100	1293592449
1294003246	1293678098	1293591555
1294004343	1293678216	1293591885
1294005620	1293678922	1293592322
1294005283	1293677897	1293591498
1294006489	1293677903	1293591474
1294006325	1293678398	1293591755
1294007034	1293677420	1293591905
1294006279	1293678629	1293591094
1294008649	1293678676	1293591593
1294007342	1293679403	1293594079
1294007767	1293679660	1293593993
1294008085	1293676553	1293592889
1294008859	1293677306	1293591625
1294008525	1293677927	1293591794
1294008230	1293678592	1293592284
1294008118	1293676960	1293594405
1294012757	1293680294	1293591177
1294007834	1293676461	1293593011
1294010080	1293679548	1293590451
1294007281	1293679532	1293590451
1294006790	1293679040	1293592272
1294006481	1293679628	1293592641
1294005776	1293679653	1293592620
1294005813	1293679685	1293592794
1294004744	1293679575	1293592396
1294003853	1293679539	1293592676
1294003612	1293679587	1293592171
1294002490	1293679499	1293592306
1294001759	1293679002	1293592312
1294000861	1293680009	1293593122
1294002414	1293682264	1293592848
1294001077	1293680418	1293594156
1294000660	1293680686	1293592529
1293998076	1293680678	1293592931
1293995718	1293679903	1293592499
1293996762	1293678217	1293592088
1293996372	1293681534	1293593087
1293994547	1293681363	1293592843
1293993734	1293682747	1293590866
1293993038	1293684330	1293593779
1293991228	1293680694	1293593779
1293990937	1293681042	1293593867
1293989657	1293680776	1293593650
1293988997	1293680684	1293593796
1293987589	1293679917	1293593202
1293987070	1293680913	1293593663
1293985845	1293680790	1293593755
1293984659	1293680605	1293593093
1293983760	1293680321	1293593360
1293982812	1293680055	1293593330
1293981032	1293680500	1293594715
1293980004	1293680754	1293593146
1293978583	1293679694	1293593607
1293978893	1293680530	1293593522
1293977388	1293679870	1293592246
1293976310	1293680156	1293592355
1293975772	1293680919	1293593295
1293973058	1293680075	1293591176
1293973638	1293678444	1293597504
1293976168	1293680958	1293588129
1293972622	1293680166	1293592629
1293973998	1293679652	1293591966
1293970014	1293680573	1293593184
1293968234	1293680060	1293592579
1293968785	1293681214	1293593647
1293967479	1293680824	1293593097
1293966974	1293681019	1293593318
1293966470	1293680959	1293593566
1293965654	1293681392	1293593638
1293965379	1293682102	1293593957
1293963610	1293680464	1293593506
1293963947	1293680800	1293593194
1293961400	1293681392	1293592917
1293962398	1293681321	1293593516
1293961016	1293680941	1293592877
1293960505	1293680819	1293594294
1293959874	1293682567	1293594385
1293959736	1293682537	1293594134
1293959166	1293681190	1293595140
1293955753	1293681443	1293595372
1293956510	1293681141	1293591201
1293955590	1293679276	1293597800
1293957856	1293683835	1293593800
1293955026	1293681759	1293592904
1293954192	1293682284	1293594219
1293953254	1293682194	1293593890
1293952654	1293681962	1293594183
1293951788	1293681857	1293594203
1293951518	1293681684	1293593765
1293951158	1293682579	1293594366
1293949944	1293681466	1293593575
1293949386	1293681836	1293594159
1293947920	1293682049	1293593938
1293948335	1293682028	1293594324
1293947422	1293682217	1293594392
1293946755	1293681603	1293594934
1293947541	1293682018	1293592854
1293945974	1293682146	1293595404
1293944015	1293680471	1293593600
1293944207	1293680699	1293594761
1293944592	1293680831	1293594906
1293941907	1293684372	1293591030
1293944196	1293680533	1293594327
1293942448	1293683839	1293596210
1293942748	1293681440	1293592808
1293940201	1293682338	1293595095
1293939234	1293681973	1293594633
1293939228	1293682418	1293594548
1293938111	1293682603	1293595119
1293937636	1293682323	1293595008
1293937221	1293682711	1293595511
1293936008	1293682565	1293595369
1293935587	1293683408	1293595607
1293933888	1293682305	1293594487
1293933894	1293682646	1293594492
1293932386	1293684721	1293595126
1293930308	1293683668	1293597458
1293931250	1293682187	1293594576
1293930698	1293683899	1293598164
1293931100	1293683942	1293595949
1293930476	1293683110	1293593750
1293932056	1293683714	1293594286
1293930308	1293684846	1293596738
1293929060	1293682235	1293596108
1293928337	1293685822	1293594515
1293930711	1293682859	1293594839
1293926294	1293683918	1293595132
1293924812	1293683490	1293594616
1293924319	1293683657	1293594802
1293924432	1293684487	1293595654
1293924120	1293684775	1293595678
1293922248	1293683699	1293594373
1293923105	1293684842	1293595385
1293922353	1293684419	1293595392
1293922635	1293685291	1293595780
1293922209	1293684927	1293596069
1293920347	1293685295	1293595330
1293920678	1293683397	1293594901
1293920593	1293684222	1293595243
1293921134	1293684406	1293594732
1293921003	1293684957	1293593917
1293923604	1293683040	1293594571
1293923178	1293684403	1293594664
1293925995	1293682456	1293594637
1293928470	1293683042	1293593688
1293932385	1293681228	1293591237
1293943132	1293682035	1293594155
1293945061	1293681935	1293594155
1293955543	1293680979	1293593014
1293961502	1293680517	1293592934
1293968993	1293679785	1293592224
1293975966	1293679372	1293592033
1293982807	1293678337	1293591696
1293990559	1293678741	1293591638
1293997523	1293677149	1293590460
1294005069	1293676855	1293590573
1294012380	1293675589	1293590250
1294020692	1293675446	1293589140
1294030860	1293675265	1293588884
1294037561	1293673637	1293588705
1294044837	1293673434	1293589364
1294054105	1293674417	1293587820
1294061313	1293668524	1293585396
1294070734	1293671644	1293587862
1294078261	1293676173	1293592747
1294084156	1293668491	1293587165
1294089193	1293668568	1293585629
1294096552	1293668455	1293582499
1294107986	1293669162	1293585813
1294123043	1293668455	1293584693
1294129692	1293667791	1293584248
1294135620	1293667230	1293583262
1294143183	1293667406	1293583741
1294148438	1293666214	1293582888
1294154368	1293666436	1293582223
1294160742	1293667275	1293583292
1294165298	1293666543	1293582276
1294169422	1293665774	1293582666
1294173668	1293666562	1293581219
1294178109	1293666840	1293581996
1294182875	1293665484	1293580855
1294186606	1293666689	1293581214
1294187693	1293664728	1293581784
1294191722	1293665961	1293581478
1294194992	1293665994	1293582758
1294193180	1293667256	1293580879
1294197871	1293667124	1293581879
1294199378	1293665023	1293580645
1294198106	1293665237	1293580903
1294202900	1293664804	1293581527
1294202476	1293663735	1293581527
1294201173	1293665377	1293581064
1294200238	1293664595	1293580695
1294199244	1293664532	1293580371
1294199477	1293665822	1293581573
1294197524	1293665086	1293580915
1294196090	1293665150	1293581390
1294194922	1293665932	1293581467
1294191955	1293665954	1293581536
1294188946	1293665460	1293581103
1294187069	1293666432	1293581562
1294185501	1293666513	1293582249
1294183794	1293666141	1293581395
1294178832	1293666500	1293582761
1294178344	1293665666	1293582671
1294174299	1293666399	1293581248
1294170516	1293666890	1293581931
1294170932	1293667114	1293583653
1294162234	1293663342	1293580141
1294160823	1293662545	1293579106
1294159666	1293668559	1293582699
1294156763	1293667816	1293582692
1294147963	1293667234	1293582976
1294144554	1293667792	1293583939
1294140908	1293667707	1293583186
1294137567	1293668339	1293584316
1294133945	1293668022	1293584266
1294130721	1293668715	1293584469
1294126732	1293669445	1293585100
1294123499	1293669877	1293585578
1294119974	1293669685	1293585490
1294114325	1293669625	1293584596
1294110879	1293669521	1293584825
1294107157	1293671528	1293585960
1294102566	1293670787	1293586661
1294098546	1293669918	1293585995
1294095932	1293671198	1293587145
1294091516	1293670644	1293586547
1294088046	1293670110	1293586571
1294084558	1293671965	1293587240
1294080553	1293669804	1293587722
1294078882	1293673110	1293581032
1294074339	1293671830	1293586393
1294066578	1293672509	1293587862
1294063341	1293673310	1293588154
1294059527	1293673210	1293587989
1294055968	1293673387	1293587809
1294052906	1293673951	1293588751
1294049660	1293673984	1293588806
1294045578	1293674644	1293588776
1294042662	1293674628	1293588945
1294039314	1293675202	1293589088
1294035994	1293673677	1293589032
1294034809	1293675889	1293588429
1294031396	1293674546	1293589322
1294027250	1293677110	1293590974
1294025022	1293675887	1293591523
1294020866	1293675286	1293590206
1294018308	1293676281	1293589260
1294017536	1293677083	1293590156
1294013968	1293678343	1293590743
1294009429	1293682181	1293596549
1294009504	1293681713	1293590863
1294006887	1293677654	1293592478
1294000948	1293678350	1293591795
1293997562	1293677748	1293590863
1293995455	1293678396	1293591244
1293992726	1293677890	1293591487
1293990693	1293678252	1293591276
1293987882	1293678201	1293591633
1293986061	1293678240	1293591145
1293983562	1293678267	1293591125
1293981978	1293678951	1293591638
1293979529	1293679324	1293591982
1293977798	1293679477	1293591249
1293975322	1293677537	1293591954
1293972277	1293679557	1293590778
1293970904	1293680660	1293592451
1293969315	1293679675	1293592579
1293967353	1293678533	1293595275
1293964859	1293678866	1293592969
1293961596	1293680802	1293592073
1293957898	1293680204	1293586879
1293957837	1293680446	1293595007
1293954550	1293678025	1293593741
1293957430	1293682074	1293593741
1293951182	1293680930	1293593921
1293949266	1293681274	1293593858
1293947001	1293680861	1293593405
1293945571	1293681622	1293594016
1293944172	1293681728	1293594215
1293942400	1293681112	1293593871
1293941234	1293681855	1293594490
1293939324	1293681322	1293593911
1293937858	1293682694	1293594268
1293936308	1293682573	1293594718
1293935557	1293683871	1293595755
1293934415	1293682290	1293593882
1293934903	1293682652	1293594468
1293931394	1293683169	1293596014
1293932218	1293682832	1293594553
1293929960	1293682132	1293593332
1293930829	1293684883	1293596092
1293927483	1293681468	1293593616
1293935437	1293685358	1293595198
1293929490	1293682106	1293593294
1293928979	1293681095	1293594230
1293928217	1293683056	1293595112
1293928402	1293683750	1293595560
1293927971	1293683363	1293594939
1293928180	1293683919	1293595827
1293927965	1293683357	1293594958
1293928354	1293683780	1293595351
1293928931	1293683831	1293595571
1293928421	1293682973	1293595078
1293929652	1293683711	1293595259
1293930523	1293683554	1293595584
1293929767	1293683426	1293595386
1293931323	1293683292	1293594224
1293930068	1293682485	1293594263
1293932188	1293683809	1293594544
1293933545	1293683537	1293594058
1293933245	1293682998	1293595105
1293934958	1293682180	1293597464
1293936489	1293677679	1293590512
1293935948	1293685924	1293593997
1293937348	1293675650	1293591035
1293939805	1293681130	1293593791
1293942526	1293681765	1293593924
1293943499	1293681383	1293593634
1293944826	1293681262	1293593207
1293945775	1293680317	1293592696
1293947517	1293680054	1293593038
1293949721	1293680446	1293593186
1293951577	1293680595	1293592878
1293952760	1293679882	1293592359
1293953601	1293679930	1293592239
1293956052	1293680027	1293592599
1293958124	1293679858	1293592260
1293958521	1293679292	1293592173
1293960455	1293678107	1293592792
1293963388	1293679737	1293592203
1293963971	1293678968	1293592489
1293967239	1293679622	1293592425
1293969028	1293679306	1293591798
1293967106	1293677837	1293591313
[truncated: 84,374 more rows]
