# Supplementary material for: Clinical assessment of a non-invasive wearable MEMS pressure sensor array for monitoring of arterial pulse waveform, heart rate and detection of atrial fibrillation
Source: NPJ Digit Med. 2019 May 14;2:39. doi: 10.1038/s41746-019-0117-x (PMC6550190; doi:10.1038/s41746-019-0117-x)
Supplement: Supplementary file 12 — Data Set 10 [file 41746_2019_117_MOESM12_ESM.txt]

SENSOR 0	SENSOR 1	SENSOR 2
1293691905	1293886115	1293593550
1293691977	1293886067	1293593262
1293692741	1293886637	1293593798
1293692277	1293886213	1293593867
1293692121	1293886380	1293593646
1293692347	1293886833	1293594395
1293692155	1293886035	1293593821
1293692118	1293885442	1293593450
1293692314	1293886231	1293592352
1293691966	1293885431	1293592507
1293691721	1293886382	1293594115
1293693020	1293886564	1293592572
1293691370	1293885585	1293593950
1293692372	1293885786	1293593347
1293690649	1293886671	1293594933
1293690640	1293886329	1293590730
1293691587	1293885797	1293592968
1293689230	1293889239	1293593363
1293691816	1293885309	1293593436
1293692238	1293885370	1293594339
1293691884	1293885030	1293593245
1293692020	1293884975	1293593908
1293692407	1293885293	1293593693
1293692038	1293885267	1293593609
1293692098	1293885126	1293593986
1293691846	1293885676	1293593753
1293692217	1293885495	1293593619
1293691796	1293884676	1293593350
1293691027	1293885397	1293593061
1293690880	1293884656	1293592910
1293691931	1293884318	1293592422
1293692340	1293884025	1293593554
1293692615	1293884710	1293592915
1293693251	1293885558	1293592904
1293697103	1293887588	1293592550
1293685866	1293886393	1293592607
1293693889	1293885431	1293589431
1293690862	1293883375	1293596384
1293696343	1293885821	1293593136
1293692396	1293885594	1293592578
1293693160	1293886361	1293592882
1293693018	1293886511	1293593220
1293692960	1293885918	1293592516
1293693197	1293886662	1293592824
1293692774	1293886394	1293592540
1293692933	1293886609	1293592395
1293693077	1293886518	1293592151
1293693139	1293886934	1293592120
1293693261	1293887064	1293592094
1293693384	1293887565	1293591765
1293693095	1293886997	1293592600
1293694054	1293888049	1293591253
1293693776	1293888061	1293592272
1293695138	1293888434	1293590752
1293692492	1293889270	1293593515
1293694072	1293887904	1293592086
1293699562	1293890780	1293591228
1293692385	1293892916	1293591507
1293695518	1293889827	1293592127
1293693768	1293886444	1293590749
1293693918	1293888844	1293591265
1293693760	1293888981	1293591224
1293693916	1293889055	1293591360
1293693606	1293889305	1293591358
1293694005	1293889380	1293591199
1293693984	1293889337	1293591272
1293693702	1293889065	1293591262
1293693200	1293888854	1293590710
1293693987	1293889454	1293591135
1293693686	1293888879	1293590742
1293693461	1293888368	1293590373
1293694474	1293888801	1293590882
1293693758	1293889288	1293590935
1293693160	1293889581	1293589854
1293694091	1293887994	1293590135
1293692350	1293889929	1293591038
1293692124	1293888927	1293590334
1293693120	1293886219	1293595898
1293699808	1293896952	1293590903
1293689545	1293886994	1293586472
1293693634	1293889109	1293588831
1293693141	1293888170	1293591133
1293693141	1293888357	1293591617
1293692786	1293887738	1293591237
1293693140	1293887626	1293592352
1293692732	1293887304	1293592599
1293692686	1293886665	1293592741
1293691964	1293886382	1293593374
1293691968	1293885705	1293593634
1293692673	1293885471	1293594604
1293691625	1293884223	1293595025
1293691447	1293882496	1293595851
1293691421	1293883284	1293596114
1293689373	1293882292	1293594523
1293689405	1293882371	1293598329
1293689512	1293881782	1293599469
1293687283	1293880529	1293601570
1293689792	1293882083	1293604557
1293687564	1293879629	1293601900
1293686882	1293880010	1293604210
1293683192	1293878678	1293601226
1293687649	1293876591	1293607014
1293685821	1293875436	1293607990
1293685286	1293874425	1293609280
1293684556	1293873822	1293610085
1293684359	1293873043	1293611260
1293683833	1293872087	1293612150
1293684173	1293871644	1293613544
1293683062	1293870448	1293614048
1293682674	1293869538	1293615772
1293682787	1293869516	1293616891
1293682638	1293868669	1293618664
1293682520	1293866459	1293619581
1293681668	1293867773	1293619977
1293681510	1293866859	1293621577
1293681402	1293867116	1293626899
1293680585	1293866065	1293624886
1293679752	1293864298	1293625157
1293680304	1293863264	1293625757
1293679080	1293860305	1293626961
1293681122	1293861891	1293627730
1293677981	1293862362	1293631291
1293678567	1293860198	1293632164
1293677759	1293859040	1293632607
1293677876	1293858707	1293633419
1293677511	1293857664	1293634593
1293677278	1293857602	1293635874
1293677099	1293856846	1293636176
1293676845	1293856124	1293636933
1293676672	1293855542	1293637505
1293676744	1293855301	1293638129
1293674791	1293854795	1293638411
1293675778	1293854896	1293638004
1293676014	1293854505	1293639368
1293675594	1293852863	1293640342
1293675904	1293854445	1293638706
1293676430	1293853070	1293639713
1293675549	1293853585	1293637606
1293677185	1293853902	1293640371
1293675918	1293854309	1293640307
1293676762	1293853782	1293642762
1293673072	1293848915	1293634867
1293677455	1293855250	1293641219
1293674633	1293852860	1293646596
1293675962	1293855061	1293646596
1293675929	1293853420	1293641493
1293676322	1293853427	1293641550
1293676368	1293853278	1293641452
1293676183	1293853456	1293640978
1293676084	1293853584	1293640594
1293676327	1293853144	1293640594
1293676689	1293853405	1293640403
1293676392	1293853206	1293640082
1293677192	1293853388	1293640640
1293677063	1293853658	1293639961
1293677732	1293854714	1293638587
1293676864	1293854857	1293638968
1293677237	1293854248	1293637514
1293677319	1293853855	1293641416
1293676207	1293854466	1293638023
1293676474	1293855380	1293638098
1293678734	1293856001	1293640287
1293679648	1293856205	1293639011
1293678822	1293853279	1293643834
1293678691	1293855249	1293641543
1293677956	1293855649	1293637010
1293678130	1293855483	1293635768
1293678544	1293856294	1293635362
1293678503	1293856380	1293635463
1293678389	1293856478	1293635110
1293678886	1293856564	1293634622
1293678787	1293857308	1293634643
1293679108	1293857647	1293634197
1293679340	1293857761	1293634164
1293679960	1293857779	1293633991
1293678620	1293856267	1293634022
1293678764	1293857437	1293633753
1293680678	1293857970	1293632425
1293679091	1293858832	1293632539
1293679386	1293859046	1293631779
1293679930	1293857176	1293631533
1293680250	1293858649	1293631541
1293678573	1293856856	1293632386
1293679176	1293858171	1293627314
1293679556	1293853535	1293628707
1293681199	1293858224	1293631562
1293679957	1293858375	1293631562
1293680276	1293858778	1293631132
1293679869	1293858458	1293630704
1293679991	1293858510	1293630970
1293680147	1293858638	1293630670
1293679946	1293858632	1293630517
1293680162	1293858732	1293630779
1293680020	1293858396	1293630350
1293680640	1293858887	1293630845
1293680004	1293858407	1293630213
1293679762	1293858999	1293630309
1293679491	1293859169	1293628522
1293680030	1293858868	1293629013
1293680183	1293858102	1293628975
1293678929	1293859009	1293628922
1293678872	1293858066	1293630043
1293681751	1293857768	1293628742
1293680515	1293857880	1293630388
1293681352	1293859445	1293625840
1293679692	1293864373	1293627622
1293673504	1293856728	1293628176
1293681449	1293856866	1293628176
1293680382	1293859113	1293628862
1293680090	1293859044	1293628712
1293679765	1293858663	1293628222
1293680191	1293859026	1293628453
1293680077	1293859244	1293628364
1293680306	1293858708	1293628544
1293680878	1293859491	1293628253
1293680424	1293859304	1293628375
1293680386	1293859051	1293627592
1293680191	1293860131	1293628045
1293680675	1293861402	1293626609
1293680538	1293859902	1293627454
1293680381	1293860655	1293627515
1293680803	1293860043	1293629523
1293680540	1293860556	1293627552
1293678910	1293861383	1293627459
1293683565	1293861548	1293631710
1293680232	1293858194	1293625637
1293684951	1293859415	1293625859
1293680715	1293857051	1293629973
1293680794	1293860528	1293629973
1293680990	1293860974	1293626418
1293681828	1293861838	1293627111
1293681601	1293861538	1293626284
1293681260	1293861240	1293625752
1293681868	1293861976	1293625805
1293681540	1293861598	1293625717
1293681995	1293862227	1293625667
1293681998	1293862424	1293625548
1293682314	1293861580	1293626035
1293681402	1293863374	1293624982
1293682184	1293863487	1293625306
1293682243	1293863254	1293624934
1293682649	1293862552	1293624260
1293682025	1293866458	1293624040
1293682247	1293865046	1293623012
1293683159	1293865397	1293623614
1293683346	1293860369	1293621927
1293682206	1293857567	1293620285
1293683322	1293859552	1293621806
1293680428	1293864251	1293623764
1293683689	1293864541	1293622027
1293683190	1293864447	1293621890
1293683681	1293865348	1293622044
1293683744	1293865116	1293620691
1293683494	1293865425	1293620848
1293684260	1293865765	1293620554
1293683927	1293865714	1293619911
1293684389	1293866609	1293619748
1293684509	1293865936	1293619219
1293684482	1293866171	1293619578
1293684530	1293866776	1293619047
1293685038	1293867113	1293617080
1293684179	1293868625	1293618051
1293684418	1293867191	1293618191
1293685193	1293867337	1293616877
1293684268	1293867618	1293618354
1293686167	1293868098	1293616528
1293685246	1293870443	1293611523
1293689916	1293873838	1293615329
1293681131	1293869137	1293614802
1293685159	1293867249	1293613427
1293686457	1293868997	1293613427
1293686261	1293869848	1293613210
1293686209	1293869731	1293612820
1293686551	1293869805	1293612346
1293686845	1293870387	1293612448
1293686559	1293869984	1293611776
1293686819	1293870354	1293611608
1293686805	1293870898	1293611207
1293686777	1293870906	1293611775
1293687611	1293871900	1293611098
1293688473	1293872072	1293610779
1293687726	1293871362	1293609678
1293687176	1293872544	1293611722
1293687345	1293870425	1293611292
1293687613	1293871569	1293611652
1293687999	1293872474	1293610240
1293687472	1293872199	1293611101
1293688419	1293871496	1293611526
1293680723	1293870465	1293606830
1293693900	1293871492	1293608841
1293687586	1293864846	1293609042
1293686152	1293871778	1293609042
1293687489	1293872396	1293609946
1293687214	1293872076	1293609741
1293688086	1293872615	1293609868
1293687054	1293871718	1293609536
1293687133	1293872021	1293609324
1293687416	1293872304	1293610088
1293687147	1293872414	1293609460
1293687366	1293871986	1293609750
1293687790	1293871551	1293609763
1293687766	1293872176	1293610147
1293687082	1293871852	1293610714
1293686890	1293870919	1293609870
1293686777	1293873694	1293609780
1293684636	1293871334	1293609851
1293686978	1293872542	1293610873
1293686592	1293870875	1293610538
1293686783	1293868981	1293612554
1293687726	1293863676	1293606600
1293682132	1293872910	1293610017
1293693922	1293872769	1293613020
1293687317	1293870796	1293610549
1293686247	1293870869	1293610769
1293686074	1293870719	1293610356
1293687030	1293871169	1293610615
1293686628	1293871377	1293610835
1293686412	1293870704	1293610619
1293686210	1293870472	1293610299
1293686124	1293870920	1293610667
1293686332	1293870601	1293610730
1293686252	1293870754	1293611039
1293686132	1293870038	1293611084
1293686332	1293870697	1293609721
1293685382	1293871305	1293611223
1293685595	1293869522	1293611727
1293686700	1293872410	1293610571
1293686560	1293870556	1293610505
1293687350	1293871108	1293611703
1293685481	1293869167	1293613270
1293685859	1293870251	1293612443
1293685974	1293870818	1293606961
1293686840	1293872883	1293612740
1293686364	1293870079	1293610018
1293686666	1293870788	1293610489
1293686664	1293870797	1293610411
1293686592	1293870559	1293610060
1293686469	1293870658	1293610102
1293686697	1293871352	1293610519
1293686609	1293870637	1293610191
1293686916	1293870752	1293609994
1293686728	1293870917	1293610024
1293686333	1293870757	1293609512
1293686904	1293871260	1293609625
1293687047	1293870331	1293609331
1293685966	1293871364	1293609355
1293687500	1293871175	1293609541
1293687435	1293871029	1293610032
1293688168	1293871049	1293610377
1293686653	1293872329	1293610071
1293684750	1293871284	1293608618
1293693741	1293873039	1293609198
1293685967	1293868211	1293613574
1293689263	1293872980	1293608760
1293690184	1293873063	1293605664
1293687879	1293873024	1293605664
1293687865	1293872874	1293608132
1293687366	1293872467	1293607539
1293687494	1293872958	1293607281
1293687977	1293873588	1293607595
1293687504	1293873475	1293607195
1293688108	1293873163	1293607007
1293687875	1293873462	1293606965
1293689325	1293874046	1293607094
1293687614	1293874809	1293606777
1293688705	1293872089	1293607358
1293687063	1293873568	1293606799
1293688108	1293872687	1293606307
1293689144	1293874562	1293606095
1293688721	1293873929	1293606631
1293688311	1293874520	1293606993
1293688655	1293875008	1293606161
1293688347	1293873628	1293605343
1293691664	1293874275	1293608170
1293684660	1293873016	1293606511
1293686465	1293875352	1293600902
1293686638	1293875290	1293601444
1293688948	1293875310	1293604983
1293688588	1293874994	1293604938
1293688352	1293875202	1293605283
1293688743	1293875482	1293604878
1293688939	1293876053	1293604755
1293688741	1293875837	1293604517
1293688684	1293875647	1293604430
1293688927	1293876676	1293604389
1293689074	1293876922	1293604077
1293689568	1293876958	1293603947
1293688202	1293877291	1293603425
1293689358	1293876066	1293601194
1293689417	1293876871	1293602550
1293689176	1293876947	1293604253
1293690347	1293876330	1293603808
1293687715	1293876425	1293602720
1293688430	1293876759	1293603458
1293688192	1293877197	1293602906
1293687497	1293875747	1293595510
1293694683	1293879874	1293603313
1293686179	1293878625	1293603317
1293688964	1293877174	1293602982
1293689458	1293877378	1293603020
1293689355	1293876931	1293603185
1293689267	1293876966	1293603191
1293689346	1293877317	1293603267
1293689224	1293877188	1293603196
1293689304	1293876954	1293603061
1293689402	1293877060	1293602963
1293688706	1293876815	1293603158
1293689245	1293877648	1293602949
1293688079	1293876397	1293602799
1293689088	1293876065	1293602676
1293689169	1293875923	1293600622
1293689327	1293875573	1293602692
1293689911	1293877078	1293602167
1293688946	1293876022	1293602173
1293687993	1293876918	1293602999
1293690156	1293875378	1293604239
1293691556	1293880109	1293601918
1293687098	1293877234	1293601653
1293689487	1293876888	1293603044
1293688856	1293876456	1293602301
1293688909	1293876274	1293601991
1293689535	1293876768	1293602299
1293689510	1293877041	1293602197
1293689090	1293876651	1293601930
1293688975	1293876440	1293601646
1293688935	1293876928	1293601655
1293689114	1293876987	1293601810
1293688882	1293876609	1293601434
1293689974	1293876977	1293602769
1293690164	1293877265	1293600602
1293690913	1293877371	1293600965
1293688839	1293876039	1293601535
1293689402	1293877520	1293601446
1293689699	1293877014	1293600740
1293689242	1293878436	1293600136
1293689760	1293878064	1293598973
1293685866	1293878987	1293599146
1293682511	1293873697	1293599390
1293689232	1293877146	1293600906
1293688442	1293876887	1293600899
1293689868	1293877879	1293601004
1293689744	1293877758	1293600448
1293690222	1293878458	1293600946
1293689737	1293878156	1293600706
1293690081	1293878551	1293600520
1293689993	1293878341	1293600168
1293690037	1293878663	1293600529
1293690194	1293878608	1293600492
1293690058	1293878781	1293601140
1293689381	1293880813	1293599432
1293690220	1293878396	1293600446
1293690008	1293879516	1293600541
1293689764	1293881713	1293599268
1293689883	1293879054	1293599190
1293691336	1293878893	1293599780
1293690409	1293879049	1293599598
1293691356	1293877692	1293598753
1293695437	1293879487	1293597848
1293690290	1293870346	1293597246
1293696924	1293885807	1293599490
1293690654	1293878652	1293599490
1293690252	1293878936	1293599490
1293690297	1293879152	1293599318
1293690636	1293879233	1293599485
1293690301	1293879262	1293599125
1293689904	1293879121	1293599069
1293690486	1293879712	1293599621
1293690156	1293879176	1293599418
1293690967	1293879420	1293599047
1293689814	1293879151	1293599867
1293690171	1293879106	1293599548
1293689894	1293878144	1293599302
1293689238	1293878974	1293600065
1293691472	1293879343	1293599795
1293690743	1293879553	1293597912
1293689920	1293878850	1293599228
1293689793	1293878763	1293598096
1293686361	1293874790	1293596495
1293689235	1293879478	1293601094
1293686071	1293879537	1293602182
1293684979	1293878538	1293599184
1293689708	1293878222	1293598754
1293689869	1293878565	1293598861
1293689474	1293878141	1293598902
1293690206	1293878489	1293598864
1293689955	1293878521	1293599073
1293690324	1293878460	1293598983
1293690174	1293878286	1293598738
1293690063	1293878120	1293599038
1293688996	1293877978	1293598735
1293690037	1293877316	1293598813
1293689556	1293879893	1293599541
1293689531	1293878119	1293598866
1293690479	1293876953	1293598347
1293689854	1293879957	1293597554
1293691395	1293877070	1293598810
1293690401	1293878389	1293597044
1293689904	1293876406	1293599117
1293687902	1293881681	1293596804
1293688854	1293878301	1293595788
1293689854	1293886013	1293598419
1293692098	1293878270	1293597889
1293690396	1293879224	1293598385
1293690260	1293878726	1293598490
1293690388	1293878954	1293598352
1293690155	1293878676	1293597781
1293690039	1293878956	1293597983
1293690647	1293878904	1293597864
1293690476	1293879211	1293597838
1293690307	1293878664	1293597438
1293690716	1293878923	1293597598
1293689750	1293879201	1293597548
1293690289	1293880058	1293599814
1293690751	1293878911	1293597584
1293690709	1293879753	1293596415
1293691003	1293879899	1293596350
1293691315	1293879783	1293598294
1293691582	1293879659	1293597700
1293690775	1293880949	1293596217
1293692273	1293882109	1293603291
1293689218	1293880454	1293598022
1293691823	1293880191	1293599681
1293691769	1293881580	1293597668
1293690618	1293880336	1293596468
1293690929	1293880561	1293596774
1293690853	1293880258	1293596391
1293691005	1293880649	1293596712
1293691141	1293880791	1293596388
1293690749	1293880127	1293596072
1293690869	1293880732	1293596213
1293690612	1293880574	1293596099
1293689675	1293881027	1293595838
1293691512	1293880582	1293594478
1293690796	1293880717	1293595487
1293691013	1293881284	1293596189
1293690255	1293880927	1293600002
1293690946	1293881338	1293597180
1293690557	1293880795	1293596484
1293691702	1293883744	1293597820
1293691317	1293881234	1293593942
1293690938	1293877319	1293593061
1293688111	1293882776	1293595356
1293684012	1293878587	1293593897
1293693296	1293878798	1293594263
1293691161	1293881376	1293595969
1293690647	1293880682	1293595677
1293691071	1293881104	1293595767
1293691029	1293881009	1293596063
1293691002	1293880576	1293595651
1293690668	1293880605	1293595604
1293690884	1293880441	1293595529
1293690262	1293880639	1293595337
1293690081	1293879104	1293595546
1293689679	1293881022	1293595209
1293690201	1293880666	1293595858
1293692068	1293880606	1293595179
1293690916	1293880808	1293596186
1293689640	1293880827	1293597315
1293691336	1293880787	1293595914
1293690428	1293880173	1293596397
1293689822	1293879085	1293597257
1293689905	1293880629	1293596923
1293688975	1293880141	1293596215
1293694625	1293881295	1293595778
1293691805	1293883740	1293595778
1293690252	1293879921	1293595309
1293690307	1293880398	1293596054
1293690050	1293880074	1293595446
1293690268	1293880127	1293595568
1293690295	1293880468	1293595352
1293690286	1293880130	1293595701
1293690004	1293879934	1293594991
1293690075	1293880693	1293595775
1293689619	1293880419	1293595276
1293690452	1293880913	1293594237
1293690313	1293880731	1293594527
1293690357	1293879802	1293596031
1293691002	1293881710	1293595095
1293690214	1293879865	1293593898
1293690283	1293881095	1293597857
1293689072	1293880858	1293596675
1293690616	1293880614	1293596830
1293688094	1293884065	1293596945
1293693577	1293883696	1293594168
1293689529	1293880368	1293602208
1293690517	1293880662	1293592597
1293690703	1293881381	1293594487
1293690333	1293880856	1293594147
1293690927	1293881536	1293594277
1293690450	1293881129	1293593896
1293691077	1293881398	1293594378
1293690548	1293881475	1293593702
1293690532	1293881265	1293593663
1293690233	1293881393	1293593632
1293690828	1293882016	1293593816
1293690908	1293881739	1293592957
1293690458	1293881688	1293593641
1293690940	1293882202	1293592486
1293690508	1293883980	1293593639
1293690358	1293881139	1293592673
1293690642	1293882955	1293593079
1293689723	1293880762	1293593507
1293689042	1293881693	1293591864
1293689683	1293883802	1293592971
1293689910	1293880540	1293595112
1293684736	1293883653	1293592980
1293690497	1293881037	1293592980
1293690657	1293881131	1293593377
1293690273	1293880810	1293592998
1293690835	1293881339	1293593288
1293689918	1293880984	1293593172
1293690166	1293880730	1293593322
1293689784	1293879986	1293592869
1293690307	1293880566	1293593170
1293690049	1293880395	1293593350
1293689262	1293880324	1293591868
1293689507	1293879441	1293592450
1293689582	1293879806	1293592691
1293690562	1293879680	1293594296
1293688535	1293877314	1293593257
1293689605	1293880171	1293591823
1293689616	1293878712	1293592148
1293689444	1293878956	1293593655
1293690147	1293883696	1293587652
1293687993	1293876922	1293597036
1293686144	1293881089	1293594511
1293690326	1293873442	1293592749
1293689736	1293880106	1293592749
1293690075	1293879371	1293592579
1293689873	1293879182	1293592695
1293689995	1293879067	1293592528
1293690359	1293879813	1293592772
1293690033	1293879224	1293592422
1293689847	1293879485	1293592288
1293690252	1293879873	1293592522
1293690757	1293879465	1293592185
1293690486	1293880189	1293591670
1293689349	1293880034	1293590438
1293690847	1293880473	1293591480
1293690550	1293880875	1293591784
1293688614	1293880430	1293591986
1293690124	1293880367	1293590906
1293690439	1293879430	1293591751
1293689993	1293880355	1293591665
1293691066	1293879492	1293597705
1293686099	1293879816	1293591415
1293689955	1293880756	1293593378
1293689570	1293880778	1293592569
1293690290	1293881111	1293590926
1293690062	1293880816	1293590408
1293690716	1293881518	1293591086
1293690682	1293881603	1293591172
1293690396	1293881680	1293590596
1293691013	1293882217	1293590978
1293690380	1293881706	1293590584
1293690594	1293882066	1293590652
1293690405	1293882034	1293590711
1293690700	1293882318	1293590494
1293690967	1293882467	1293591288
1293690035	1293881800	1293589202
1293689899	1293881807	1293592263
1293689454	1293883544	1293590138
1293690637	1293882320	1293591035
1293690496	1293880807	1293589189
1293687748	1293884212	1293591847
1293694566	1293882706	1293585440
1293690077	1293881876	1293588866
1293689000	1293881026	1293591052
1293692172	1293880835	1293593268
1293689457	1293880080	1293593725
1293688652	1293879216	1293593802
1293688158	1293878623	1293594704
1293688535	1293878280	1293595825
1293688124	1293877386	1293596689
1293687560	1293876874	1293597517
1293687139	1293875868	1293598326
1293687085	1293875654	1293600117
1293686196	1293874713	1293600817
1293686228	1293873978	1293601977
1293684292	1293872716	1293601963
1293685295	1293871736	1293601289
1293684850	1293872117	1293606008
1293685542	1293868795	1293607108
1293682688	1293869042	1293606008
1293682896	1293868321	1293608312
1293681528	1293867790	1293610830
1293682356	1293862587	1293608557
1293681585	1293869215	1293621581
1293679590	1293867989	1293612930
1293682541	1293862967	1293615645
1293679979	1293862448	1293617090
1293679704	1293860834	1293618166
1293679452	1293861238	1293619930
1293679056	1293859848	1293620569
1293677822	1293858240	1293621383
1293678872	1293858858	1293623194
1293677602	1293857490	1293624207
1293677957	1293857088	1293625449
1293677045	1293856131	1293626105
1293676346	1293856334	1293628261
1293676407	1293855125	1293628561
1293675316	1293857056	1293629274
1293677516	1293854065	1293630633
1293675539	1293853394	1293630216
1293673874	1293851553	1293632782
1293675436	1293852130	1293632542
1293675722	1293852870	1293633670
1293675164	1293851062	1293627729
1293674204	1293848343	1293633595
1293672746	1293853520	1293637566
1293676015	1293850885	1293638249
1293674510	1293851008	1293638249
1293673705	1293849210	1293638672
1293674536	1293849788	1293639428
1293674002	1293849013	1293639279
1293673944	1293849290	1293640326
1293673467	1293848614	1293639755
1293673952	1293849609	1293640575
1293673360	1293848759	1293640035
1293674223	1293848842	1293640246
1293673721	1293849672	1293640848
1293673994	1293849174	1293641193
1293674147	1293848076	1293641394
1293675345	1293849348	1293641270
1293673529	1293848711	1293640780
1293674427	1293849183	1293640644
1293673534	1293849426	1293639485
1293674788	1293849747	1293640786
1293673627	1293852308	1293640082
1293671433	1293850159	1293640748
1293673979	1293853791	1293641804
1293674884	1293851646	1293643639
1293675600	1293848864	1293643639
1293675575	1293850082	1293639866
1293675597	1293849885	1293639744
1293675252	1293849818	1293639185
1293674944	1293849824	1293638661
1293675944	1293850493	1293639036
1293675878	1293850063	1293638514
1293675716	1293850618	1293637896
1293676133	1293850928	1293637877
1293677161	1293851187	1293637487
1293676165	1293850863	1293637333
1293675947	1293850726	1293639179
1293675706	1293850165	1293638170
1293676112	1293850052	1293637037
1293679061	1293851360	1293635542
1293676758	1293852082	1293636411
1293676271	1293851695	1293634962
1293675976	1293848485	1293637600
1293677079	1293851728	1293640597
1293677224	1293845296	1293632310
1293678515	1293851994	1293634236
1293676767	1293852133	1293634427
1293677624	1293852547	1293634464
1293677121	1293852852	1293633819
1293677285	1293852566	1293633597
1293677022	1293852563	1293632662
1293677603	1293852884	1293632978
1293677412	1293852881	1293632427
1293678084	1293853674	1293632379
1293678715	1293854180	1293632098
1293678028	1293853811	1293630880
1293677947	1293854994	1293631595
1293678431	1293855199	1293632966
1293677781	1293853581	1293633471
1293678624	1293854571	1293629892
1293677635	1293854381	1293627844
1293678798	1293854817	1293629897
1293679209	1293854193	1293633553
1293676409	1293857180	1293633037
1293681872	1293854668	1293628598
1293680476	1293861644	1293627921
1293677670	1293856579	1293629512
1293678832	1293855697	1293629184
1293678859	1293855903	1293629306
1293679186	1293856080	1293629394
1293678618	1293855746	1293628924
1293678922	1293856296	1293628961
1293679426	1293856536	1293628889
1293678915	1293856402	1293628236
1293679304	1293856844	1293628695
1293679665	1293856600	1293627928
1293679276	1293855681	1293628236
1293679663	1293856523	1293628095
1293679677	1293856187	1293626712
1293679906	1293858041	1293628769
1293678907	1293856611	1293627338
1293679577	1293857399	1293627889
1293680804	1293857964	1293628655
1293678630	1293858874	1293627088
1293679214	1293850285	1293627068
1293678556	1293857516	1293626625
1293682080	1293857665	1293626691
1293683025	1293857880	1293625085
1293679651	1293857127	1293626451
1293679448	1293857164	1293626561
1293680165	1293857843	1293626746
1293679998	1293857788	1293626774
1293680441	1293858064	1293626640
1293679806	1293857544	1293626223
1293679914	1293857856	1293626255
1293680961	1293858421	1293626749
1293680148	1293859464	1293626488
1293680240	1293858589	1293626173
1293679774	1293858258	1293625854
1293680326	1293858478	1293626525
1293680656	1293859053	1293625677
1293680319	1293858155	1293625942
1293681069	1293859747	1293626644
1293681184	1293858708	1293624788
1293685935	1293859430	1293625500
1293678316	1293858028	1293625500
1293682375	1293861448	1293616749
1293681702	1293857014	1293625126
1293682772	1293858184	1293625126
1293681676	1293860053	1293624243
1293681925	1293860585	1293624230
1293681181	1293859908	1293623415
1293681698	1293860573	1293623619
1293682315	1293860783	1293623370
1293682155	1293860814	1293623715
1293682612	1293861139	1293623760
1293682175	1293860624	1293622676
1293682017	1293860876	1293622686
1293682471	1293861003	1293623240
1293682227	1293860690	1293621482
1293682672	1293861551	1293621612
1293682446	1293861607	1293621340
1293683908	1293862764	1293622103
1293683541	1293862910	1293620002
1293683558	1293861598	1293621632
1293682323	1293863401	1293620682
1293683551	1293860310	1293616366
1293683668	1293864009	1293619125
1293680369	1293863927	1293618735
1293681919	1293863971	1293617710
1293683953	1293864613	1293617485
1293684544	1293864574	1293617333
1293684605	1293865143	1293617273
1293684458	1293864753	1293616190
1293684759	1293865110	1293616151
1293684258	1293865131	1293615652
1293684757	1293865850	1293615236
1293685077	1293866169	1293615101
1293685473	1293866458	1293614723
1293684885	1293867179	1293614404
1293685747	1293866938	1293613511
1293684304	1293867097	1293615219
1293686753	1293867325	1293611414
1293686410	1293868027	1293614609
1293686108	1293867991	1293614187
1293684306	1293867030	1293612096
1293688171	1293868770	1293612937
1293686030	1293873853	1293618457
1293688638	1293866348	1293613109
1293686059	1293869056	1293603200
1293686782	1293865384	1293608944
1293686207	1293869510	1293611136
1293686430	1293869724	1293610281
1293686637	1293869577	1293610246
1293686802	1293869965	1293610384
1293686780	1293869965	1293610676
1293686327	1293869366	1293609766
1293686439	1293869888	1293609926
1293686571	1293869932	1293610271
1293686373	1293869789	1293610176
1293685988	1293870874	1293611063
1293686982	1293869559	1293609342
1293685833	1293870574	1293609731
1293686176	1293871970	1293610123
1293687086	1293872810	1293609471
1293687105	1293870755	1293610805
1293686246	1293868525	1293610461
1293683720	1293871809	1293604827
1293685634	1293870632	1293610544
1293685486	1293869962	1293613133
1293691592	1293872348	1293612570
1293686003	1293870343	1293612565
1293686369	1293870404	1293609741
1293685836	1293870459	1293609900
1293686202	1293870317	1293610100
1293685950	1293870193	1293610205
1293686128	1293870408	1293609907
1293685837	1293869706	1293609978
1293686082	1293870317	1293610076
1293685486	1293869630	1293609694
1293685291	1293869605	1293609979
1293686041	1293870260	1293610296
1293686240	1293869220	1293610141
1293685025	1293869908	1293611278
1293686220	1293867840	1293610790
1293685434	1293869849	1293612500
1293685309	1293869791	1293611079
1293685030	1293868335	1293610160
1293682716	1293865866	1293603395
1293684338	1293866604	1293613547
1293686881	1293868320	1293608116
1293686623	1293869540	1293610429
1293685595	1293869258	1293610429
1293685265	1293869043	1293610533
1293684946	1293868808	1293609835
1293685158	1293869392	1293610355
1293685275	1293869175	1293610183
1293685517	1293869737	1293610325
1293685157	1293869328	1293609893
1293685408	1293869364	1293609951
1293686048	1293869333	1293609870
1293685136	1293869233	1293609945
1293684570	1293868884	1293610508
1293685460	1293869072	1293610366
1293686792	1293869918	1293610105
1293686302	1293871200	1293609833
1293685614	1293870189	1293609535
1293684928	1293869864	1293609137
1293686412	1293869090	1293609804
1293684411	1293868900	1293613711
1293689348	1293872328	1293618045
1293679439	1293871242	1293609562
1293684876	1293869555	1293609439
1293685931	1293869482	1293609439
1293685392	1293869130	1293609023
1293685660	1293869697	1293608950
1293685879	1293869389	1293608832
1293686022	1293869549	1293609193
1293685926	1293869472	1293608715
1293685984	1293870065	1293608963
1293686214	1293870077	1293608905
1293685993	1293869779	1293608614
1293686116	1293870116	1293608065
1293686458	1293870502	1293609371
1293686577	1293870823	1293611024
1293686295	1293869211	1293607021
1293687026	1293870600	1293608059
1293685948	1293870232	1293607563
1293686714	1293871293	1293607437
1293685597	1293870468	1293607136
1293688454	1293869118	1293603049
1293685247	1293869545	1293606266
1293687678	1293871101	1293602082
1293686451	1293864989	1293604414
1293686615	1293871701	1293606327
1293687116	1293872108	1293606372
1293687157	1293871905	1293606269
1293687424	1293872439	1293606270
1293687579	1293872687	1293606019
1293687587	1293872597	1293605619
1293687632	1293872885	1293605784
1293688442	1293872990	1293605492
1293688463	1293873301	1293605464
1293687501	1293873762	1293605077
1293687678	1293871486	1293604100
1293688436	1293872868	1293603057
1293688365	1293872331	1293604552
1293688481	1293874458	1293605550
1293687970	1293872900	1293604539
1293688234	1293872948	1293604780
1293689100	1293873903	1293603715
1293688722	1293876688	1293604951
1293692054	1293875240	1293603693
1293687983	1293870490	1293603789
1293687626	1293874926	1293603781
1293688073	1293874045	1293603582
1293688073	1293874141	1293603317
1293687862	1293874267	1293603202
1293688661	1293874437	1293603354
1293688566	1293874758	1293603160
1293688900	1293874753	1293603688
1293688198	1293874459	1293603010
1293688283	1293874211	1293603310
1293688121	1293874381	1293601972
1293686578	1293874111	1293602856
1293687042	1293873908	1293602247
1293688324	1293873698	1293601535
1293688408	1293873693	1293602399
1293688023	1293875261	1293601805
1293688450	1293875163	1293601990
1293687901	1293874151	1293601468
1293688267	1293873405	1293596347
1293691729	1293877017	1293601669
1293689114	1293877732	1293603300
1293686809	1293876656	1293602100
1293688470	1293874570	1293602100
1293688222	1293874291	1293601977
1293688456	1293874125	1293601990
1293688353	1293873894	1293601819
1293688177	1293873960	1293601810
1293688422	1293874110	1293601670
1293687704	1293873582	1293601458
1293688259	1293873975	1293601985
1293688350	1293873605	1293601719
1293687770	1293873796	1293601474
1293688249	1293872566	1293601858
1293687568	1293873276	1293599785
1293688216	1293873400	1293602065
1293688022	1293873299	1293601079
1293688720	1293872618	1293601204
1293685726	1293873791	1293601930
1293688410	1293874665	1293610890
1293686460	1293872334	1293601850
1293686727	1293873684	1293601563
1293686947	1293874904	1293593653
1293688665	1293872240	1293603738
1293688140	1293873919	1293600909
1293688682	1293874436	1293601019
1293688856	1293874389	1293601027
1293688404	1293874423	1293600717
1293689032	1293874761	1293600697
1293688890	1293874694	1293600866
1293688646	1293874697	1293600739
1293689244	1293874985	1293600928
1293688298	1293874480	1293599893
1293688388	1293875608	1293600462
1293689512	1293873679	1293600601
1293689016	1293875268	1293599844
1293688725	1293873925	1293600630
1293687886	1293876594	1293601186
1293687442	1293874380	1293597710
1293688791	1293873611	1293599637
1293688445	1293872846	1293605400
1293689912	1293875099	1293592848
1293688736	1293873520	1293602280
1293686414	1293870540	1293599989
1293688827	1293874984	1293599989
1293688962	1293875202	1293599470
1293689157	1293875516	1293599113
1293688888	1293875549	1293599090
1293689077	1293875837	1293598918
1293688665	1293875266	1293598441
1293689419	1293876299	1293598923
1293689026	1293875722	1293598320
1293688854	1293876014	1293598698
1293688044	1293875454	1293597150
1293688162	1293875131	1293598295
1293689250	1293876548	1293599109
1293688734	1293875822	1293597497
1293689195	1293876605	1293599827
1293688351	1293875519	1293596438
1293689592	1293878332	1293598033
1293688920	1293876565	1293598402
1293694454	1293875909	1293598392
1293684565	1293876444	1293597817
1293688662	1293873851	1293595214
1293684377	1293872661	1293598362
1293689881	1293877894	1293598362
1293688920	1293876349	1293598114
1293688818	1293876208	1293597574
1293688868	1293876193	1293597668
1293689303	1293876266	1293597889
1293688781	1293876187	1293597854
1293688708	1293875811	1293598137
1293688544	1293875659	1293597546
1293688666	1293875644	1293597616
1293688385	1293875683	1293597595
1293688716	1293875673	1293597425
1293689737	1293876401	1293598567
1293688657	1293872806	1293598445
1293688718	1293876692	1293597327
1293689049	1293876013	1293598115
1293688657	1293876098	1293597388
1293688872	1293876113	1293598495
1293688163	1293873587	1293597398
1293688748	1293881119	1293596491
1293692842	1293875254	1293598164
1293686384	1293870906	1293595421
1293688180	1293875042	1293595926
1293688767	1293875169	1293597717
1293688545	1293875264	1293597757
1293688304	1293874932	1293597851
1293688004	1293874983	1293597530
1293688031	1293874551	1293597462
1293688361	1293874842	1293597667
1293688269	1293874972	1293597694
1293687830	1293874304	1293597068
1293687971	1293874668	1293597855
1293687157	1293874260	1293596176
1293688017	1293874182	1293598815
1293687221	1293875575	1293597225
1293688441	1293873767	1293597748
1293687658	1293877364	1293597491
1293688236	1293874568	1293598482
1293689319	1293874289	1293597880
1293687613	1293875053	1293595840
1293688057	1293874868	1293595324
1293681742	1293873000	1293596531
1293683385	1293874756	1293587724
1293688530	1293874934	1293598343
1293688607	1293875733	1293597603
1293688662	1293875339	1293597102
1293688294	1293875036	1293596714
1293688490	1293875229	1293596958
1293689007	1293875822	1293597042
1293688571	1293875730	1293596938
1293688329	1293875696	1293597012
1293688763	1293876066	1293597203
1293687820	1293875494	1293595833
1293688708	1293875166	1293596596
1293688182	1293876032	1293596600
1293688609	1293875762	1293595874
1293689678	1293876250	1293596368
1293688521	1293876349	1293595904
1293688683	1293875557	1293597397
1293688192	1293876094	1293594506
1293688401	1293876129	1293595595
1293684740	1293878694	1293596403
1293691328	1293876239	1293595232
1293684566	1293875496	1293595906
1293688495	1293876388	1293595906
1293689109	1293876785	1293595752
1293688580	1293876693	1293595508
1293688858	1293876581	1293595526
1293689213	1293877373	1293595734
1293689405	1293877517	1293595926
1293688871	1293876842	1293595365
1293689431	1293877694	1293596068
1293689440	1293877408	1293595912
1293688657	1293876657	1293595401
1293688542	1293876807	1293595887
1293688848	1293877166	1293595422
1293690626	1293877651	1293594170
1293689897	1293876631	1293595101
1293689382	1293877989	1293594466
1293688479	1293877742	1293594508
1293688660	1293878720	1293593558
1293689996	1293879155	1293593399
1293689123	1293878765	1293595155
1293691208	1293880824	1293595788
1293690395	1293879714	1293594487
1293688901	1293878017	1293594487
1293689236	1293877954	1293594553
1293689507	1293877903	1293594756
1293689602	1293878176	1293594414
1293689893	1293878541	1293594487
1293689596	1293877892	1293594174
1293689670	1293878430	1293594484
1293689620	1293878296	1293594105
1293690017	1293879158	1293594137
1293690353	1293878966	1293593896
1293689124	1293878201	1293593841
1293690532	1293879655	1293594048
1293690561	1293879709	1293593164
1293690986	1293878804	1293594698
1293690258	1293878553	1293595413
1293689930	1293879324	1293592566
1293687739	1293877938	1293593877
1293695902	1293879197	1293599209
1293690039	1293871267	1293588780
1293693477	1293885574	1293594617
1293691614	1293882733	1293603028
1293689965	1293885007	1293603028
1293689678	1293878504	1293593751
1293689772	1293878759	1293593945
1293689596	1293878372	1293593813
1293689832	1293878785	1293593926
1293689844	1293878600	1293594036
1293689573	1293878268	1293593699
1293689339	1293878263	1293593795
1293689746	1293878128	1293594174
1293689445	1293877943	1293594403
1293689806	1293877458	1293593757
1293689464	1293878005	1293592935
1293689987	1293877644	1293593371
1293689322	1293878106	1293596757
1293689376	1293877511	1293593326
1293689143	1293878675	1293594221
1293690673	1293879198	1293592770
1293689907	1293877901	1293593303
1293690772	1293880492	1293592296
1293689613	1293874699	1293592817
1293691792	1293878652	1293593717
1293689819	1293878388	1293593528
1293689365	1293878268	1293592955
1293689523	1293878665	1293593378
1293689637	1293878496	1293593130
1293689629	1293878469	1293593069
1293689408	1293878575	1293592998
1293689542	1293878635	1293593084
1293689411	1293878475	1293592717
1293689194	1293878389	1293592482
1293689940	1293877855	1293592522
1293690004	1293878949	1293593621
1293689815	1293877869	1293592592
1293689796	1293878884	1293592453
1293688995	1293878877	1293592804
1293691344	1293880197	1293593853
1293689891	1293880166	1293592783
1293695600	1293880174	1293592896
1293694365	1293879700	1293586822
1293690979	1293877544	1293592121
1293689047	1293880382	1293591875
1293689193	1293879023	1293591875
1293690105	1293880329	1293591773
1293690082	1293880440	1293591635
1293690036	1293880378	1293591416
1293690202	1293880948	1293591981
1293690780	1293881132	1293591915
1293690619	1293881263	1293591632
1293690148	1293881044	1293591215
1293690618	1293881321	1293591469
1293690306	1293881509	1293591136
1293690700	1293881693	1293591600
1293690032	1293881751	1293591578
1293689359	1293882092	1293592175
1293690452	1293881302	1293592480
1293691071	1293882166	1293592351
1293690632	1293881930	1293589780
1293690623	1293880846	1293592243
1293691868	1293883022	1293591605
1293692863	1293884120	1293590566
1293694085	1293881821	1293600505
1293692579	1293881227	1293593320
1293690329	1293881057	1293593320
1293691456	1293882113	1293591225
1293691533	1293882095	1293591206
1293691018	1293882011	1293591292
1293691245	1293881927	1293590942
1293691403	1293882059	1293591148
1293690717	1293881538	1293590873
1293690853	1293881868	1293590936
1293690800	1293881737	1293590790
1293691003	1293881456	1293590538
1293690813	1293881509	1293590587
1293689513	1293881480	1293589986
1293692177	1293881412	1293590483
1293692003	1293881483	1293589610
1293691607	1293881624	1293590171
1293691928	1293881962	1293592105
1293690961	1293881625	1293589790
1293689410	1293882353	1293589371
1293691074	1293881922	1293598054
1293689987	1293879233	1293592131
1293692910	1293881056	1293587660
1293690570	1293880288	1293590412
1293690975	1293880575	1293590841
1293690953	1293880801	1293590622
1293690391	1293880272	1293590381
1293690812	1293880845	1293590749
1293690500	1293880673	1293590656
1293690671	1293880366	1293590393
1293690532	1293880448	1293590539
1293690428	1293880389	1293590822
1293690929	1293880441	1293590622
1293690270	1293880669	1293590636
1293690505	1293879337	1293590490
1293690083	1293880911	1293589851
1293690172	1293881833	1293590593
1293690350	1293881536	1293588486
1293690385	1293881164	1293590682
1293687843	1293880929	1293592442
1293692569	1293881019	1293592192
1293690652	1293884408	1293587130
1293690466	1293880925	1293587907
1293690192	1293880966	1293589792
1293690831	1293880599	1293590120
1293690311	1293880510	1293589768
1293690343	1293880300	1293589970
1293690076	1293880299	1293589797
1293690228	1293880210	1293590311
1293689835	1293880232	1293590539
1293689981	1293879780	1293590660
1293689667	1293879775	1293591164
1293689940	1293879321	1293591392
1293689792	1293878839	1293591653
1293689242	1293878796	1293592134
1293689083	1293878073	1293592293
1293690158	1293877716	1293595887
1293690102	1293877901	1293594724
1293688530	1293876352	1293595604
1293687699	1293875979	1293596190
1293687830	1293879524	1293602891
1293681384	1293869376	1293600737
1293683966	1293867520	1293598352
1293686171	1293869290	1293599706
1293684816	1293872178	1293601312
1293685033	1293870076	1293604095
1293684995	1293869972	1293605352
1293684089	1293868812	1293606062
1293683419	1293868308	1293607171
1293682894	1293866867	1293608304
1293682942	1293866400	1293609406
1293682127	1293865695	1293610132
1293682510	1293865150	1293612001
1293682808	1293863875	1293612976
1293680768	1293864216	1293614203
1293680896	1293863142	1293614380
1293681904	1293862981	1293616154
1293681468	1293861731	1293617640
1293679874	1293860482	1293619079
1293679572	1293859749	1293621011
1293679009	1293859280	1293622299
1293676317	1293857562	1293621485
1293675559	1293857129	1293625168
1293679355	1293857301	1293625262
1293676519	1293849936	1293628221
1293675978	1293854093	1293628293
1293676980	1293853562	1293628966
1293676291	1293853076	1293630083
1293675753	1293851607	1293630846
1293675312	1293851048	1293632087
1293675698	1293850912	1293633047
1293675337	1293850431	1293633864
1293675494	1293849943	1293634549
1293674970	1293849327	1293634961
1293674994	1293849207	1293636186
1293674855	1293848588	1293636384
1293674589	1293848595	1293638711
1293674674	1293848392	1293639446
1293674607	1293847248	1293637935
1293674728	1293847821	1293636951
1293673504	1293845759	1293639024
1293674668	1293848149	1293640159
1293671368	1293848163	1293640277
1293675376	1293845370	1293640292
1293677731	1293848737	1293633970
1293677785	1293847322	1293645896
1293675523	1293847816	1293640038
1293674486	1293847212	1293639667
1293674427	1293847420	1293640063
1293674714	1293848000	1293639990
1293674952	1293848164	1293639700
1293675035	1293847863	1293639662
1293675148	1293848137	1293639537
1293674967	1293848305	1293639377
1293676126	1293848984	1293639214
1293674951	1293849033	1293638809
1293675990	1293850360	1293639006
1293676939	1293849451	1293638323
1293675560	1293848259	1293637786
1293676521	1293849484	1293635623
1293676571	1293852400	1293637329
1293676182	1293849780	1293635119
1293676355	1293851003	1293635913
1293675794	1293850888	1293636219
1293674574	1293851470	1293636537
1293677280	1293854515	1293631770
1293677599	1293856624	1293634881
1293679894	1293855222	1293634885
1293677786	1293852277	1293634103
1293677961	1293852531	1293633820
1293678166	1293852952	1293633521
1293678377	1293852974	1293633274
1293678631	1293853503	1293633213
1293678405	1293853356	1293632174
1293678712	1293853799	1293632404
1293678631	1293854320	1293632372
1293678458	1293854059	1293631746
1293679373	1293855185	1293631263
1293679740	1293853793	1293632231
1293679952	1293854308	1293630164
1293679550	1293854971	1293629471
1293678795	1293854840	1293631888
1293680381	1293855561	1293630638
1293679955	1293855118	1293628913
1293679063	1293855718	1293629150
1293676881	1293855964	1293625141
1293678149	1293853611	1293632283
1293678575	1293855107	1293628094
1293679664	1293854369	1293628094
1293680266	1293856159	1293628212
1293680171	1293856464	1293627904
1293680478	1293856510	1293628016
1293680723	1293856876	1293627541
1293680572	1293856722	1293627342
1293680770	1293856940	1293626965
1293681162	1293857335	1293627476
1293681045	1293857264	1293627143
1293680949	1293857504	1293626542
1293681261	1293858249	1293626831
1293681552	1293857217	1293626186
1293681334	1293857476	1293625343
1293680732	1293857528	1293627576
1293681982	1293857865	1293626014
1293680885	1293858304	1293627080
1293680958	1293856594	1293628428
1293679459	1293858778	1293632430
1293685587	1293856611	1293626352
1293678080	1293857845	1293625503
1293680198	1293855576	1293624742
1293681311	1293857485	1293624742
1293681489	1293858734	1293625332
1293680835	1293858063	1293624827
1293681833	1293859056	1293625482
1293681536	1293858677	1293624972
1293681437	1293858436	1293624680
1293681743	1293858410	1293625129
1293681688	1293858687	1293624618
1293681362	1293858022	1293624486
1293681492	1293858350	1293623749
1293681879	1293859052	1293624808
1293681026	1293858671	1293623861
1293681434	1293859156	1293623306
1293681390	1293859453	1293625544
1293682127	1293859807	1293624478
1293682263	1293857926	1293627257
1293682725	1293861705	1293626998
1293686731	1293862888	1293622454
1293683870	1293861097	1293623120
1293680771	1293864097	1293630427
1293683493	1293864768	1293628971
1293682185	1293859266	1293623143
1293682955	1293860048	1293623692
1293681617	1293858848	1293622099
1293682269	1293859450	1293622632
1293682251	1293859660	1293622465
1293682251	1293859704	1293622251
1293682788	1293860220	1293622378
1293682384	1293860253	1293621732
1293682973	1293860614	1293620764
1293683713	1293861634	1293621691
1293683603	1293859843	1293621316
1293681919	1293860607	1293620402
1293683739	1293861278	1293620538
1293683406	1293861443	1293620184
1293682404	1293861554	1293620332
1293683803	1293861680	1293621010
1293689539	1293861954	1293618459
1293683840	1293861240	1293619220
1293683898	1293861238	1293621972
1293687741	1293865720	1293617785
1293683702	1293862539	1293617785
1293685031	1293864208	1293617647
1293684468	1293863688	1293616798
1293684946	1293864071	1293616747
1293685563	1293864947	1293616396
1293685118	1293864741	1293615359
1293685610	1293865102	1293615414
1293685147	1293865203	1293614739
1293685072	1293865611	1293614231
1293685315	1293865400	1293613848
1293685747	1293864534	1293614304
1293685896	1293865842	1293612529
1293684877	1293868398	1293614347
1293685562	1293866880	1293613587
1293686148	1293866354	1293613671
1293686115	1293866904	1293612170
1293686582	1293865830	1293612350
1293684558	1293864263	1293613931
1293676737	1293862532	1293612315
1293685160	1293863060	1293611131
1293681879	1293865763	1293610699
1293686250	1293867053	1293610699
1293686641	1293867668	1293611063
1293686032	1293866872	1293610294
1293686650	1293867479	1293610570
1293686091	1293866999	1293609922
1293686686	1293867792	1293610263
1293686360	1293867539	1293609697
1293686444	1293867326	1293609904
1293686197	1293867259	1293609446
1293687344	1293868199	1293610229
1293687493	1293870103	1293608552
1293686527	1293867766	1293609797
1293686455	1293867282	1293608382
1293686516	1293868119	1293608534
1293687171	1293867997	1293610107
1293686384	1293868719	1293610114
1293686140	1293866003	1293609534
1293682665	1293870088	1293610473
1293686154	1293866671	1293612534
1293684272	1293863238	1293604702
1293683400	1293869104	1293609516
1293687034	1293868440	1293609320
1293687599	1293869474	1293610071
1293686970	1293868475	1293608822
1293687104	1293868848	1293609244
1293686744	1293868551	1293609369
1293686989	1293868393	1293609084
1293686796	1293868589	1293609562
1293686749	1293868585	1293609708
1293686856	1293868548	1293609478
1293686418	1293867722	1293609500
1293685701	1293868319	1293609170
1293686384	1293868403	1293608964
1293686003	1293869889	1293609042
1293686792	1293870521	1293609273
1293686678	1293868024	1293610602
1293685344	1293868440	1293610159
1293685210	1293873402	1293612307
1293685080	1293866994	1293611507
1293684938	1293868770	1293609195
1293688371	1293868997	1293605147
1293683757	1293867528	1293605124
1293685618	1293867250	1293610025
1293686163	1293867717	1293610346
1293685874	1293867320	1293610133
1293685923	1293867549	1293610658
1293686248	1293867421	1293610429
1293685854	1293867065	1293610160
1293685923	1293867044	1293610514
1293686179	1293867230	1293610721
1293685400	1293866638	1293610161
1293685668	1293866803	1293610384
1293686320	1293868623	1293610549
1293686580	1293866166	1293611121
1293685771	1293867038	1293610769
1293686648	1293866316	1293610715
1293687511	1293867462	1293611426
1293685995	1293868054	1293610418
1293685063	1293868066	1293610045
1293688722	1293869455	1293614083
1293686098	1293861323	1293610019
1293689154	1293870973	1293609419
1293690220	1293868321	1293608396
1293687249	1293868544	1293609387
1293687050	1293868626	1293608975
1293686919	1293869094	1293609061
1293687095	1293868649	1293608947
1293686900	1293869176	1293608510
1293687044	1293869417	1293608919
1293686700	1293869026	1293608357
1293686917	1293869306	1293607786
1293686752	1293869735	1293607600
1293687909	1293869705	1293608318
1293686811	1293869098	1293607947
1293687404	1293869565	1293608003
1293686880	1293868068	1293607195
1293688071	1293871108	1293607810
1293686523	1293870756	1293605808
1293689039	1293871624	1293607984
1293690161	1293872049	1293607591
1293692531	1293870485	1293608637
1293687581	1293870240	1293600781
1293686033	1293873906	1293605842
1293687712	1293871353	1293608708
1293687843	1293871009	1293608708
1293688195	1293871771	1293606296
1293688369	1293871985	1293606306
1293688255	1293871962	1293605905
1293688212	1293871900	1293605643
1293688886	1293872490	1293606216
1293688415	1293872248	1293605653
1293688578	1293872603	1293605576
1293688633	1293873743	1293605174
1293688690	1293872472	1293605834
1293690519	1293872645	1293604850
1293688650	1293871902	1293604594
1293688676	1293873665	1293603775
1293688598	1293873111	1293604753
1293689411	1293872352	1293604825
1293688386	1293873652	1293604957
1293686965	1293873223	1293603845
1293692706	1293873122	1293602282
1293692547	1293875765	1293604879
1293689242	1293876013	1293605613
1293692846	1293873030	1293603869
1293688375	1293872325	1293603536
1293689145	1293872963	1293603892
1293689364	1293873879	1293604508
1293688944	1293873205	1293603734
1293688898	1293872802	1293603639
1293689036	1293873113	1293603751
1293689697	1293873883	1293604165
1293689508	1293873379	1293604217
1293688852	1293873263	1293603568
1293689167	1293873725	1293603377
1293689432	1293874658	1293603283
1293688449	1293874163	1293604147
1293689239	1293874326	1293604074
1293687834	1293874487	1293604421
1293688831	1293873120	1293602658
1293689018	1293872369	1293604864
1293689336	1293871842	1293603911
1293687387	1293872058	1293601071
1293690393	1293878531	1293603256
1293692357	1293872424	1293596990
1293690520	1293874607	1293603678
1293689555	1293873341	1293602443
1293689170	1293873418	1293602368
1293690004	1293874189	1293602815
1293689427	1293873547	1293602365
1293689725	1293874144	1293602658
1293689004	1293873298	1293601916
1293689008	1293873459	1293601421
1293689824	1293874068	1293602232
1293690088	1293876187	1293600715
1293689160	1293873954	1293601400
1293689424	1293874051	1293602746
1293689650	1293874864	1293600395
1293688884	1293874932	1293601988
1293689144	1293872371	1293601796
1293688621	1293873554	1293601273
1293689301	1293874815	1293600654
1293689638	1293875774	1293599394
1293688040	1293874165	1293589788
1293692388	1293876216	1293598144
1293689111	1293873863	1293600228
1293685776	1293871533	1293600228
1293689907	1293875253	1293600803
1293689829	1293875304	1293600384
1293690304	1293875346	1293600619
1293690126	1293875330	1293600420
1293689654	1293875308	1293600143
1293689941	1293875587	1293600001
1293690198	1293875474	1293600420
1293690361	1293875593	1293600027
1293690192	1293875593	1293601157
1293690345	1293874033	1293600736
1293690273	1293875259	1293602010
1293689761	1293874695	1293600898
1293690689	1293873520	1293600860
1293690182	1293874187	1293599537
1293689680	1293875678	1293600934
1293688337	1293875078	1293600746
1293690446	1293875004	1293598744
1293688289	1293875683	1293597739
1293687011	1293872377	1293593199
1293689136	1293875248	1293596092
1293689479	1293874885	1293599611
1293690564	1293875312	1293600305
1293689795	1293875096	1293599992
1293689731	1293875198	1293600121
1293690372	1293875288	1293600497
1293690129	1293874802	1293600159
1293689943	1293874992	1293600122
1293690054	1293874898	1293599843
1293690475	1293875611	1293600527
1293689244	1293874770	1293599881
1293690193	1293875973	1293601184
1293688869	1293874858	1293598062
1293689458	1293875532	1293600422
1293690006	1293874340	1293599678
1293690340	1293875277	1293599554
1293691111	1293875358	1293600994
1293690710	1293876206	1293599537
1293690580	1293875109	1293600539
1293690668	1293876116	1293599061
1293689512	1293875029	1293599997
1293689036	1293869535	1293600425
1293690031	1293874312	1293600425
1293690522	1293876034	1293599736
1293690906	1293876423	1293599829
1293690386	1293875916	1293599555
1293690276	1293875832	1293599349
1293690551	1293876136	1293599621
1293690746	1293876430	1293599814
1293691114	1293876753	1293600277
1293692889	1293876824	1293599480
1293691187	1293876912	1293599585
1293691109	1293876522	1293599556
1293690429	1293878097	1293599983
1293691501	1293876494	1293597971
1293690553	1293876458	1293597432
1293689820	1293877589	1293599552
1293689926	1293877174	1293600195
1293691082	1293877151	1293598132
1293694127	1293877660	1293596353
1293691418	1293876554	1293598562
1293690412	1293877844	1293598043
1293693680	1293880540	1293598667
1293691354	1293877978	1293598667
1293691311	1293878128	1293598455
1293691728	1293878496	1293598512
1293691336	1293878072	1293598341
1293691607	1293878332	1293598630
1293691392	1293878423	1293598344
1293691907	1293878916	1293598570
1293691533	1293878538	1293597838
1293691312	1293878989	1293597713
1293692219	1293879132	1293597633
1293692190	1293879747	1293597847
1293691920	1293879793	1293597287
1293690593	1293878706	1293597186
1293691477	1293877787	1293596484
1293691882	1293879689	1293596597
1293691031	1293878980	1293596803
1293691848	1293879985	1293597840
1293691662	1293874287	1293590545
1293688003	1293879817	1293601468
1293689785	1293878920	1293598114
1293691803	1293879669	1293597224
1293691612	1293879305	1293597224
1293691640	1293879459	1293596866
1293691574	1293879580	1293596826
1293691456	1293879662	1293596848
1293691744	1293879494	1293597329
1293691333	1293879585	1293596775
1293691704	1293879673	1293597551
1293691993	1293879957	1293597410
1293691320	1293878876	1293597194
1293691653	1293879019	1293597286
1293691359	1293879955	1293597278
1293691144	1293878672	1293598197
1293691484	1293879722	1293597053
1293691820	1293877544	1293596687
1293690548	1293879624	1293597595
1293690674	1293878184	1293597531
1293690894	1293878126	1293597410
1293681726	1293871353	1293598051
1293687764	1293879232	1293597485
1293693778	1293877786	1293593953
1293691423	1293876944	1293597194
1293695316	1293880025	1293597194
1293690941	1293878088	1293597175
1293691229	1293878233	1293597487
1293691172	1293878302	1293597667
1293691151	1293878596	1293597933
1293691365	1293877918	1293597355
1293691279	1293878270	1293597314
1293690776	1293877748	1293596965
1293690826	1293878118	1293597108
1293691332	1293878320	1293597394
1293690511	1293877753	1293595881
1293689849	1293877885	1293596420
1293690606	1293877982	1293597482
1293691172	1293877894	1293596826
1293691434	1293878730	1293596393
1293690222	1293878458	1293599384
1293690367	1293879334	1293596509
1293698051	1293879438	1293597408
1293692528	1293878823	1293591450
1293691189	1293876970	1293592447
1293686769	1293875269	1293595080
1293690907	1293878693	1293595080
1293691322	1293878857	1293596089
1293690932	1293878691	1293595670
1293691081	1293879206	1293595504
1293691250	1293879318	1293596062
1293691074	1293878970	1293595407
1293691183	1293878530	1293595875
1293690978	1293878826	1293595431
1293691372	1293879611	1293595847
1293691928	1293879583	1293595421
1293691303	1293880092	1293595515
1293691094	1293879675	1293594484
1293691992	1293879433	1293595653
1293690168	1293879606	1293594116
1293690793	1293879634	1293593800
1293692198	1293880142	1293594177
1293691069	1293878340	1293596292
1293689939	1293882598	1293602945
1293690935	1293880798	1293594766
1293696104	1293882190	1293598783
1293695087	1293880532	1293594794
1293692000	1293881150	1293594794
1293691560	1293880778	1293594163
1293691914	1293881502	1293594320
1293692539	1293881498	1293594659
1293692003	1293881775	1293594317
1293691656	1293881399	1293593926
1293692246	1293881848	1293594249
1293691650	1293881330	1293593842
1293691800	1293882220	1293594379
1293692724	1293881771	1293593743
1293692275	1293881590	1293593701
1293692126	1293881824	1293594201
1293692230	1293882820	1293595240
1293691900	1293882741	1293593644
1293692284	1293883298	1293594026
1293691587	1293882437	1293594551
1293691221	1293881735	1293594066
1293697453	1293881573	1293594916
1293694265	1293883882	1293592909
1293691466	1293881740	1293597916
1293689869	1293881680	1293593531
1293692530	1293881694	1293594055
1293691975	1293881276	1293593552
1293691882	1293881637	1293593604
1293692281	1293881591	1293594166
1293692510	1293881656	1293594465
1293692523	1293881697	1293594308
1293691604	1293880880	1293593686
1293691796	1293881124	1293593948
1293691687	1293880987	1293594249
1293691488	1293881207	1293594454
1293692141	1293880598	1293593887
1293692078	1293881027	1293592906
1293692069	1293881415	1293594873
1293692368	1293879863	1293595016
1293692430	1293882995	1293596475
1293691242	1293881277	1293593845
1293693255	1293881636	1293592372
1293690590	1293880748	1293600258
1293692598	1293876747	1293591572
1293692934	1293878722	1293591738
1293694133	1293881333	1293595412
1293692082	1293881094	1293593671
1293692036	1293881345	1293593704
1293692021	1293881198	1293593623
1293692483	1293881515	1293593281
1293692437	1293881448	1293593474
1293692064	1293880995	1293592865
1293691949	1293881293	1293593180
1293692235	1293881701	1293593512
1293692134	1293880946	1293593534
1293693372	1293881780	1293594170
1293692142	1293881529	1293593471
1293693327	1293881521	1293593955
1293692224	1293881041	1293593382
1293692590	1293880153	1293592188
1293692844	1293881660	1293591478
1293692815	1293881818	1293592774
1293693837	1293879715	1293590721
1293693454	1293885530	1293591695
1293692835	1293883240	1293591432
1293689842	1293877647	1293586436
1293692447	1293882268	1293591852
1293692953	1293882393	1293592261
1293692558	1293882473	1293591918
1293693046	1293883022	1293592543
1293692806	1293882580	1293592284
1293692393	1293882354	1293592114
1293692550	1293882226	1293591476
1293692454	1293882423	1293591954
1293691799	1293881798	1293591380
1293692298	1293881936	1293590318
1293691055	1293882172	1293591664
1293693163	1293880975	1293591640
1293692252	1293881893	1293591569
1293692722	1293881473	1293592376
1293691993	1293881178	1293591790
1293692070	1293881068	1293594075
1293691144	1293881316	1293591444
1293692908	1293887753	1293592193
1293696413	1293878889	1293594517
1293694226	1293879338	1293585500
1293691626	1293880272	1293592833
1293692836	1293879426	1293592880
1293690450	1293879278	1293593392
1293690737	1293879499	1293594038
1293690561	1293879132	1293594750
1293690222	1293878122	1293594794
1293689952	1293877828	1293595269
1293689866	1293877527	1293596265
1293689644	1293877285	1293597122
1293689842	1293876734	1293598019
1293689112	1293876089	1293598663
1293688665	1293875576	1293600040
1293689207	1293875020	1293599784
1293688433	1293872559	1293601464
1293687802	1293873090	1293601622
1293687220	1293872239	1293603542
1293687087	1293871406	1293604540
1293685849	1293871485	1293606163
1293685622	1293867989	1293608003
1293687941	1293866784	1293614597
1293682840	1293867589	1293617485
1293686172	1293869303	1293609603
1293682118	1293866232	1293607343
1293683355	1293865744	1293613404
1293683066	1293865079	1293614480
1293682466	1293864222	1293615945
1293682427	1293863480	1293616821
1293682065	1293862995	1293617926
1293681506	1293861960	1293618927
1293681735	1293861712	1293620525
1293680666	1293860562	1293621381
1293681485	1293859990	1293622416
1293679900	1293858592	1293623091
1293679341	1293858182	1293624381
1293680080	1293858200	1293623703
1293679645	1293857166	1293627064
1293679029	1293858058	1293627411
1293679136	1293855450	1293626965
1293678943	1293855814	1293630904
1293678412	1293854344	1293627658
1293678365	1293852694	1293633041
1293677853	1293851250	1293628064
1293678148	1293853322	1293630611
1293677936	1293852959	1293634102
1293676799	1293851819	1293635032
1293676466	1293850699	1293635016
1293676760	1293850933	1293636677
1293676300	1293850740	1293637130
1293676405	1293850166	1293637789
1293676430	1293850034	1293638172
1293676187	1293849957	1293638506
1293676326	1293849639	1293638790
1293676257	1293849640	1293639106
1293675887	1293849577	1293639289
1293672808	1293848194	1293638062
1293676037	1293848910	1293639102
1293675461	1293849567	1293638333
1293676164	1293849233	1293640599
1293676194	1293849667	1293640438
1293676460	1293848570	1293640269
1293676103	1293848836	1293648323
1293676820	1293856865	1293636807
1293679788	1293846440	1293641122
1293674812	1293849134	1293640135
1293677812	1293845619	1293640775
1293676375	1293848867	1293638455
1293676920	1293849232	1293638805
1293676992	1293849665	1293638300
1293676832	1293849431	1293637948
1293676686	1293849931	1293637730
1293676709	1293849442	1293636986
1293677887	1293850584	1293637152
1293676170	1293850788	1293636997
1293677663	1293851174	1293636016
1293677274	1293850936	1293635414
1293678191	1293850345	1293634936
1293676752	1293852332	1293633013
1293676394	1293852369	1293634725
1293678171	1293854443	1293635538
1293678176	1293853368	1293632059
1293678177	1293853664	1293633573
1293677298	1293854769	1293632288
1293676261	1293853066	1293630311
1293678856	1293848992	1293629136
1293688390	1293860601	1293631590
1293679480	1293852417	1293631590
1293679394	1293854511	1293630803
1293679741	1293854402	1293630813
1293680207	1293855427	1293630605
1293679208	1293854281	1293629445
1293680125	1293855415	1293629922
1293679739	1293855286	1293629129
1293680042	1293855308	1293628998
1293679571	1293855187	1293628651
1293680363	1293855531	1293628719
1293680478	1293854179	1293627175
1293679810	1293854017	1293627901
1293680041	1293854602	1293627749
1293679200	1293855127	1293628040
1293679925	1293853843	1293625950
1293679819	1293854428	1293627119
1293680393	1293855629	1293627500
1293679912	1293854571	1293625289
1293678992	1293858610	1293625448
1293677106	1293856019	1293626256
1293676588	1293860663	1293624825
1293680147	1293856924	1293624825
1293679110	1293855189	1293625551
1293679866	1293855393	1293626348
1293679793	1293855312	1293625556
1293679854	1293855449	1293625712
1293680047	1293855565	1293625810
1293679809	1293855494	1293625213
1293680460	1293855859	1293625623
1293679632	1293855659	1293624986
1293680397	1293856319	1293625297
1293679598	1293854326	1293624711
1293680145	1293856027	1293624658
1293679674	1293856242	1293623470
1293679770	1293855545	1293623181
1293680901	1293856471	1293624764
1293680040	1293856897	1293624412
1293679458	1293855057	1293625050
1293682275	1293855716	1293622420
1293682084	1293857362	1293620134
1293677334	1293856915	1293619844
1293677078	1293856884	1293622973
1293680033	1293857051	1293622798
1293680848	1293857494	1293623632
1293680357	1293857251	1293623146
1293680373	1293857769	1293622683
1293680943	1293857870	1293623008
1293681138	1293858681	1293623271
1293680048	1293857372	1293622309
1293681257	1293858019	1293623081
1293680875	1293858080	1293622584
1293681129	1293859142	1293622808
1293681115	1293860071	1293624066
1293681280	1293858456	1293622430
1293680342	1293857894	1293623464
1293681752	1293860111	1293622179
1293679489	1293858980	1293623743
1293681286	1293858325	1293622032
1293681299	1293858506	1293620965
1293684139	1293862096	1293620703
1293678987	1293856097	1293618004
1293684015	1293862799	1293619037
1293681490	1293860214	1293620282
1293682603	1293861328	1293621106
1293681626	1293860340	1293619828
1293681931	1293860611	1293619816
1293681859	1293861111	1293619482
1293682514	1293861662	1293620058
1293681896	1293861444	1293618722
1293681970	1293861737	1293619012
1293682731	1293862139	1293619051
1293682826	1293861734	1293618688
1293682807	1293863230	1293617924
1293683568	1293863079	1293616906
1293682785	1293862398	1293617250
1293683020	1293863313	1293618693
1293683168	1293863254	1293616218
1293684158	1293862086	1293616870
1293682994	1293864190	1293614745
1293682510	1293857316	1293613780
1293684749	1293863605	1293613596
1293684043	1293868776	1293621881
1293683511	1293861037	1293607532
1293684555	1293865249	1293614248
1293684338	1293865550	1293614097
1293684615	1293865539	1293613534
1293684314	1293865234	1293612946
1293684468	1293865706	1293613026
1293684596	1293865693	1293612600
1293684456	1293865714	1293612221
1293685261	1293866499	1293612113
1293684623	1293866133	1293611288
1293684699	1293866407	1293610570
1293684550	1293866354	1293610949
1293685249	1293866431	1293611118
1293685522	1293868836	1293611178
1293684821	1293866849	1293611602
1293684741	1293863911	1293609742
1293684251	1293867183	1293611275
[truncated: 84,401 more rows]
