# Supplementary material for: Clinical assessment of a non-invasive wearable MEMS pressure sensor array for monitoring of arterial pulse waveform, heart rate and detection of atrial fibrillation
Source: NPJ Digit Med. 2019 May 14;2:39. doi: 10.1038/s41746-019-0117-x (PMC6550190; doi:10.1038/s41746-019-0117-x)
Supplement: Supplementary file 13 — Data Set 11 [file 41746_2019_117_MOESM13_ESM.txt]

SENSOR 0	SENSOR 1	SENSOR 2
1294105699	1294036042	1294220913
1294105394	1294040324	1294220734
1294105686	1294038553	1294218353
1294103485	1294037741	1294218056
1294104093	1294037972	1294219013
1294109028	1294037886	1294215969
1294101446	1294034031	1294219241
1294101641	1294031903	1294217711
1294096862	1294039458	1294214283
1294098905	1294034393	1294214283
1294097764	1294034018	1294213073
1294096878	1294033541	1294213098
1294096843	1294034056	1294213333
1294095849	1294033306	1294212886
1294095649	1294033537	1294212569
1294095316	1294032965	1294212569
1294094427	1294032700	1294212281
1294094256	1294032768	1294212785
1294094293	1294032468	1294212895
1294093800	1294032339	1294212686
1294093437	1294032647	1294214248
1294093354	1294032441	1294214267
1294092628	1294031359	1294215333
1294093245	1294032645	1294216200
1294092486	1294031550	1294216063
1294092890	1294029004	1294211582
1294091486	1294032860	1294216689
1294090395	1294027326	1294208819
1294092546	1294035794	1294215182
1294091567	1294032549	1294212054
1294090702	1294033327	1294215639
1294088465	1294030896	1294215639
1294087954	1294031585	1294217151
1294087589	1294031435	1294217556
1294087481	1294031304	1294217978
1294085944	1294030705	1294217732
1294085790	1294030671	1294217845
1294084678	1294030902	1294218036
1294083403	1294029921	1294218070
1294082814	1294030096	1294218164
1294082099	1294029622	1294218098
1294081556	1294029296	1294216472
1294079937	1294028831	1294218477
1294079030	1294028931	1294217336
1294077152	1294027365	1294217985
1294076082	1294026992	1294215832
1294074521	1294027237	1294213683
1294073051	1294025978	1294215207
1294072845	1294025968	1294216338
1294069944	1294027293	1294214813
1294077035	1294022558	1294215786
1294070084	1294019385	1294215692
1294066874	1294012133	1294218080
1294066860	1294027313	1294218080
1294065511	1294023533	1294213721
1294063634	1294022354	1294213667
1294062883	1294021867	1294213852
1294062007	1294021715	1294213347
1294061303	1294021489	1294213210
1294059950	1294020857	1294213224
1294059619	1294021293	1294213381
1294058754	1294021389	1294214030
1294057681	1294020992	1294213040
1294058810	1294019788	1294215232
1294053955	1294020626	1294214974
1294055687	1294018780	1294214298
1294055752	1294020044	1294211318
1294054847	1294019910	1294211658
1294054273	1294019721	1294212256
1294053012	1294019756	1294211942
1294052404	1294016751	1294211834
1294052204	1294019239	1294213812
1294056307	1294020286	1294214832
1294050275	1294015077	1294211391
1294049918	1294018575	1294213636
1294049406	1294018050	1294213345
1294049124	1294018152	1294213064
1294049035	1294017729	1294213906
1294048513	1294017253	1294213969
1294048984	1294017627	1294214854
1294048656	1294017706	1294215056
1294048658	1294018070	1294215102
1294047912	1294016868	1294214186
1294047654	1294017619	1294214817
1294048348	1294017928	1294215084
1294047308	1294017753	1294215338
1294047233	1294022124	1294214827
1294047410	1294018866	1294215528
1294047504	1294020400	1294215026
1294047586	1294018274	1294216274
1294047020	1294017755	1294215642
1294048564	1294018313	1294214928
1294047896	1294018992	1294214667
1294048567	1294019013	1294217268
1294046868	1294022361	1294213806
1294045632	1294018963	1294216533
1294046771	1294018731	1294216530
1294048573	1294019017	1294215578
1294047812	1294017923	1294215329
1294048170	1294018448	1294215524
1294048276	1294018266	1294215724
1294048718	1294018442	1294215713
1294047955	1294018232	1294215287
1294048175	1294018285	1294215504
1294048619	1294018222	1294215619
1294048610	1294018575	1294215294
1294051621	1294018608	1294216112
1294048698	1294017848	1294212629
1294048334	1294018155	1294214154
1294051243	1294018516	1294214902
1294050287	1294017803	1294216074
1294053135	1294017597	1294215664
1294050970	1294018052	1294218013
1294051859	1294019686	1294218037
1294052299	1294019791	1294219575
1294051848	1294017608	1294218651
1294052447	1294018690	1294220489
1294053689	1294020986	1294217163
1294053397	1294019399	1294217163
1294054415	1294020222	1294218242
1294054873	1294020273	1294217804
1294055180	1294020676	1294218136
1294054995	1294020419	1294217642
1294055310	1294020494	1294217495
1294054918	1294020173	1294218167
1294053160	1294019642	1294216932
1294051410	1294018373	1294213929
1294051578	1294018395	1294211247
1294054450	1294018768	1294210780
1294056467	1294020449	1294210680
1294059342	1294023227	1294212526
1294059535	1294023662	1294214515
1294061081	1294022706	1294214269
1294058583	1294022204	1294213903
1294059094	1294020961	1294214295
1294061656	1294023381	1294215066
1294059569	1294019636	1294218271
1294058672	1294024648	1294220621
1294060435	1294024540	1294219370
1294060625	1294022913	1294215188
1294055354	1294021667	1294215188
1294054070	1294020528	1294209787
1294055428	1294021210	1294209289
1294055358	1294021382	1294207917
1294055500	1294021236	1294206925
1294055313	1294020520	1294204815
1294054984	1294019734	1294203887
1294055945	1294020383	1294203767
1294055848	1294020671	1294203668
1294055898	1294019783	1294203410
1294055609	1294020263	1294203407
1294054901	1294021886	1294204598
1294055860	1294019001	1294204138
1294057738	1294021456	1294206590
1294057567	1294021551	1294209082
1294056757	1294019877	1294209777
1294057142	1294020426	1294209362
1294056510	1294020614	1294208914
1294054422	1294019582	1294214687
1294057673	1294019276	1294211450
1294056933	1294018966	1294212024
1294054196	1294019932	1294209153
1294052268	1294017908	1294207080
1294051113	1294017208	1294205764
1294050143	1294016936	1294204165
1294048966	1294016816	1294203060
1294048168	1294016594	1294202047
1294048337	1294016693	1294201801
1294048179	1294016944	1294201328
1294048174	1294017707	1294201373
1294048466	1294017520	1294201734
1294048658	1294018407	1294202102
1294048263	1294015998	1294202644
1294047984	1294017829	1294204262
1294051878	1294018338	1294204128
1294049162	1294017567	1294203893
1294048432	1294019958	1294206612
1294049358	1294019590	1294205744
1294049006	1294019453	1294206141
1294050794	1294020353	1294203962
1294047872	1294015656	1294211310
1294043918	1294023545	1294210197
1294053294	1294019727	1294205094
1294047428	1294019292	1294205094
1294046769	1294019088	1294210141
1294045714	1294018659	1294208745
1294044275	1294017630	1294207674
1294044119	1294018408	1294207299
1294043755	1294018068	1294206745
1294042337	1294017420	1294205604
1294041728	1294017221	1294204345
1294040457	1294017150	1294203895
1294040367	1294016796	1294203157
1294041458	1294016564	1294203341
1294039710	1294015706	1294201906
1294038074	1294016040	1294201804
1294037184	1294016256	1294201224
1294037068	1294016284	1294200432
1294038555	1294014575	1294200098
1294036831	1294016382	1294200259
1294034633	1294014979	1294199626
1294033210	1294017231	1294200354
1294034106	1294013224	1294198919
1294035005	1294013381	1294198259
1294031092	1294013648	1294198781
1294031115	1294013838	1294198095
1294030814	1294013345	1294198030
1294030157	1294013553	1294197441
1294029876	1294012864	1294197381
1294028753	1294012822	1294196667
1294028616	1294012805	1294196533
1294027965	1294012707	1294195275
1294027441	1294012448	1294195567
1294027080	1294011870	1294195636
1294025269	1294013567	1294194409
1294026008	1294010703	1294194391
1294028156	1294011024	1294194455
1294024819	1294011556	1294193107
1294024644	1294011741	1294195898
1294025153	1294011073	1294196428
1294024116	1294011935	1294198675
1294024765	1294010757	1294196584
1294020417	1294012248	1294199711
1294024268	1294009924	1294195451
1294022575	1294015367	1294202569
1294023011	1294010450	1294201047
1294022258	1294010147	1294200643
1294021731	1294010221	1294201010
1294021285	1294009703	1294201258
1294021257	1294010468	1294201788
1294020438	1294009457	1294201470
1294019866	1294009342	1294201759
1294019674	1294009678	1294201615
1294019335	1294009268	1294201654
1294019226	1294009495	1294201751
1294018459	1294007718	1294201036
1294018990	1294009114	1294199802
1294017710	1294009276	1294202487
1294017664	1294007235	1294201484
1294017253	1294008699	1294201598
1294016993	1294008871	1294204112
1294017270	1294007227	1294200411
1294013095	1294005454	1294201832
1294015899	1294007729	1294211760
1294016442	1294006662	1294198855
1294016389	1294007547	1294201481
1294016359	1294005309	1294202475
1294014396	1294007500	1294202304
1294014536	1294007447	1294202327
1294013472	1294006912	1294201620
1294013096	1294006224	1294201379
1294012697	1294006185	1294201229
1294012600	1294006617	1294200844
1294012290	1294006475	1294200569
1294011908	1294005925	1294199932
1294011364	1294006102	1294199131
1294010645	1294005599	1294199425
1294012811	1294005579	1294198630
1294008665	1294006887	1294198133
1294011318	1294004470	1294198306
1294009654	1294004223	1294198080
1294009232	1294004810	1294199546
1294012204	1294006268	1294196962
1294008156	1294005177	1294195496
1294008068	1294004872	1294195773
1294006972	1294005650	1294202472
1294008300	1294007771	1294193668
1294016307	1294005613	1294192708
1294008193	1294004228	1294196418
1294008749	1294005145	1294198120
1294008253	1294005129	1294198527
1294008532	1294005312	1294199150
1294008230	1294005227	1294199350
1294008507	1294005335	1294199652
1294008923	1294005847	1294200598
1294008750	1294005530	1294201078
1294008825	1294005173	1294201626
1294009884	1294006184	1294202740
1294009340	1294005375	1294203092
1294008981	1294004367	1294203222
1294008659	1294005511	1294204422
1294008649	1294005694	1294203992
1294008659	1294004478	1294206224
1294008568	1294005853	1294205651
1294006917	1294007061	1294204096
1294007364	1294004192	1294206906
1294008927	1294004242	1294204179
1294006501	1294006285	1294205312
1294001229	1294002094	1294204641
1294010519	1294003431	1294204456
1294007325	1294002688	1294204456
1294006441	1294002284	1294204532
1294006496	1294001738	1294203746
1294006089	1294001643	1294203512
1294005714	1294001004	1294202961
1294005360	1294000530	1294202850
1294005502	1294001033	1294202669
1294004036	1293999639	1294201472
1294004586	1294000429	1294201624
1294004300	1293999950	1294200861
1294004878	1293999424	1294200393
1294002765	1293999401	1294199270
1294006249	1293999257	1294199751
1294002208	1293999565	1294199512
1294000423	1293998309	1294196427
1294000915	1293999810	1294196555
1294000596	1293998577	1294194839
1294000856	1293994512	1294197244
1294003833	1293998619	1294194016
1294000061	1293997946	1294192958
1293999070	1293996932	1294192234
1293999811	1293998802	1294198555
1293998835	1293997850	1294190336
1293997526	1293997357	1294188908
1293997474	1293997354	1294188600
1293997364	1293997388	1294188101
1293997017	1293997041	1294187204
1293996254	1293996494	1294186033
1293996531	1293997132	1294186001
1293996683	1293997139	1294185821
1293995622	1293996704	1294184270
1293995833	1293995977	1294183446
1293996180	1293996516	1294184102
1293995739	1293997325	1294181486
1293995461	1293996855	1294182957
1293993851	1293996542	1294182309
1293994658	1293995259	1294183051
1293993419	1293997263	1294181275
1293994385	1293996211	1294181349
1293994813	1293997672	1294190049
1293994997	1293997088	1294178116
1293992061	1293994271	1294187269
1293992813	1293996009	1294182323
1293994887	1294001110	1294182323
1293995564	1293996621	1294185081
1293995640	1293996385	1294185293
1293995560	1293996161	1294185978
1293996134	1293996350	1294186033
1293996411	1293996988	1294187323
1293996668	1293996740	1294187935
1293996871	1293996727	1294188400
1293997742	1293997046	1294189367
1293997518	1293997133	1294190094
1293998611	1293996905	1294190944
1293998327	1293997510	1294192359
1293997533	1293995250	1294191468
1293999790	1293996618	1294191891
1294000522	1293999897	1294194686
1293998479	1293997662	1294193052
1293998452	1293995304	1294195535
1293999219	1293998090	1294197473
1294001236	1293996815	1294197419
1293996953	1294001038	1294194428
1294001808	1294001183	1294193357
1294001985	1293998982	1294195398
1293999575	1293998710	1294194708
1293999871	1293999150	1294195300
1294000027	1293999306	1294195455
1293999504	1293998976	1294194599
1293999950	1293999470	1294195123
1294000434	1293999569	1294195206
1294000009	1294000033	1294194786
1294000441	1294000393	1294194906
1293999299	1293999948	1294194025
1294000752	1294001161	1294194324
1294002760	1294000429	1294193046
1293999348	1294001198	1294193788
1294001990	1294000692	1294192776
1293999015	1294000673	1294194312
1294001302	1293999908	1294193274
1293999346	1294002470	1294193998
1293999020	1294000005	1294194599
1293998360	1294000787	1294190508
1293994060	1293999731	1294192436
1294000364	1293999812	1294187870
1293998376	1294000781	1294191994
1293997616	1294000307	1294190992
1293997399	1294000234	1294190749
1293997828	1294000759	1294191066
1293997059	1294000134	1294190609
1293996348	1293999880	1294189869
1293995698	1293999302	1294188659
1293995589	1293999241	1294188523
1293995273	1293999261	1294188215
1293994128	1293999367	1294187996
1293994276	1293998770	1294187703
1293991786	1293998729	1294186976
1293992743	1293997957	1294187533
1293992826	1293997295	1294188934
1293992854	1293997348	1294186936
1293991645	1293995610	1294181875
1293990282	1293998308	1294184455
1293989508	1293997412	1294183947
1293990527	1293996775	1294184985
1293991914	1293994437	1294189949
1293988563	1293995940	1294182685
1293990685	1294001786	1294183042
1293988683	1293996948	1294183042
1293988216	1293995665	1294184578
1293987539	1293995396	1294184484
1293986852	1293994589	1294183858
1293986473	1293994475	1294183913
1293986181	1293994591	1294184158
1293985646	1293994224	1294183403
1293985321	1293993971	1294183558
1293983612	1293992550	1294182770
1293983746	1293993165	1294182842
1293982949	1293991358	1294182145
1293982840	1293991418	1294183624
1293980689	1293990974	1294180609
1293980516	1293990320	1294180851
1293980131	1293991064	1294181227
1293979595	1293989375	1294180807
1293978606	1293989516	1294181033
1293980389	1293987525	1294179274
1293980797	1293988366	1294181413
1293972898	1293993299	1294182119
1293984356	1293988609	1294176655
1293976400	1293987477	1294179608
1293975084	1293986810	1294178582
1293975205	1293986907	1294178371
1293974959	1293986589	1294178388
1293973870	1293985523	1294177479
1293974218	1293986328	1294178477
1293973990	1293985908	1294177989
1293973739	1293986306	1294179062
1293973548	1293986067	1294179142
1293973590	1293986542	1294179907
1293973175	1293986751	1294180835
1293972736	1293987081	1294179192
1293972688	1293986192	1294184262
1293973439	1293987424	1294180952
1293973550	1293988254	1294178687
1293975091	1293987081	1294184526
1293972322	1293987076	1294181161
1293972989	1293984330	1294176877
1293976823	1293987106	1294182820
1293971089	1293987765	1294178019
1293972268	1293984739	1294188243
1293971564	1293988903	1294186538
1293972598	1293989106	1294185040
1293972171	1293989015	1294185041
1293971924	1293989104	1294185149
1293972555	1293990600	1294186192
1293972496	1293990493	1294186256
1293971781	1293990403	1294185830
1293971252	1293990644	1294186314
1293971680	1293991313	1294186558
1293971624	1293991591	1294187058
1293971509	1293991693	1294188458
1293971545	1293991127	1294186469
1293971450	1293993484	1294188595
1293970446	1293992791	1294186788
1293972736	1293994531	1294187677
1293970855	1293993056	1294189004
1293970638	1293993704	1294188494
1293971088	1293993337	1294189662
1293968804	1293995857	1294187798
1293969037	1293992966	1294190834
1293970241	1293995446	1294190763
1293969089	1293993838	1294188432
1293971330	1293994975	1294188432
1293969400	1293995350	1294188793
1293969430	1293995476	1294189256
1293969769	1293996706	1294189564
1293969638	1293996119	1294189394
1293969053	1293996205	1294189464
1293969432	1293996513	1294189345
1293969017	1293996722	1294189789
1293969215	1293997040	1294190517
1293967857	1293995801	1294190351
1293967870	1293996873	1294191219
1293968277	1293996124	1294190166
1293969701	1293996756	1294190632
1293969022	1293995933	1294188202
1293968975	1293995838	1294192797
1293968237	1293997313	1294192001
1293968440	1293993959	1294191066
1293965648	1293995348	1294192050
1293965646	1293995104	1294189414
1293970205	1293995338	1294190729
1293967490	1293994785	1294189671
1293964870	1293998626	1294191384
1293964884	1293993911	1294189576
1293965035	1293993822	1294189973
1293964661	1293992726	1294188431
1293965226	1293992979	1294188883
1293965394	1293993025	1294188511
1293966014	1293992686	1294188209
1293967113	1293993281	1294188010
1293968592	1293994160	1294188392
1293969757	1293994579	1294188902
1293970399	1293993780	1294187358
1293972434	1293994059	1294187889
1293973165	1293995222	1294186159
1293976191	1293993225	1294187253
1293978194	1293995734	1294189009
1293981435	1293998592	1294190200
1293984607	1293999000	1294187340
1293986916	1293997608	1294186630
1293991159	1294002668	1294188671
1293993835	1293999987	1294187490
1293993269	1293999973	1294185741
1294000421	1294003930	1294186137
1294007107	1294003912	1294184964
1294010770	1294004931	1294184945
1294014864	1294006910	1294185131
1294018199	1294007218	1294183985
1294022303	1294008271	1294183695
1294026572	1294009825	1294183827
1294030383	1294010680	1294183584
1294034876	1294012170	1294183296
1294039171	1294013606	1294184082
1294043395	1294014537	1294183814
1294047243	1294014900	1294182381
1294051926	1294017013	1294182760
1294055428	1294019720	1294182496
1294059796	1294018828	1294182965
1294065025	1294019055	1294183950
1294068017	1294025678	1294182442
1294071517	1294025004	1294182778
1294076044	1294025703	1294183670
1294079639	1294026487	1294185412
1294084654	1294027231	1294178645
1294088036	1294029473	1294186135
1294093125	1294030893	1294186135
1294101025	1294033603	1294184930
1294105277	1294034297	1294185725
1294109511	1294036420	1294187072
1294113153	1294037396	1294187757
1294117430	1294038378	1294189176
1294121221	1294039644	1294190592
1294124350	1294040757	1294191050
1294128476	1294043030	1294192824
1294131829	1294047107	1294193868
1294133050	1294043639	1294193386
1294137058	1294045489	1294194724
1294140627	1294045550	1294197621
1294144539	1294047803	1294198266
1294147869	1294045074	1294200035
1294150852	1294047701	1294201022
1294154006	1294050062	1294201918
1294151909	1294050728	1294204458
1294163699	1294054539	1294209242
1294163166	1294052242	1294199404
1294162864	1294051662	1294206588
1294165091	1294052901	1294206588
1294168255	1294054075	1294208189
1294170238	1294054832	1294209164
1294171250	1294055314	1294210008
1294172891	1294055699	1294210761
1294174044	1294056120	1294210926
1294175145	1294056547	1294212003
1294175689	1294056137	1294211895
1294176969	1294056810	1294213466
1294177788	1294057274	1294212674
1294178387	1294058414	1294214525
1294179868	1294057905	1294215044
1294178647	1294058216	1294216684
1294179452	1294060184	1294216549
1294180281	1294058931	1294216806
1294179655	1294060664	1294218221
1294178980	1294058341	1294218865
1294178867	1294060991	1294218992
1294184019	1294061729	1294220153
1294175788	1294055261	1294220528
1294175526	1294058776	1294218223
1294176163	1294060936	1294221811
1294174534	1294058296	1294219896
1294173819	1294058484	1294220337
1294172281	1294057439	1294220236
1294171720	1294057760	1294220135
1294170619	1294057759	1294220429
1294169435	1294057614	1294220516
1294168141	1294056868	1294220258
1294166802	1294056796	1294220699
1294164482	1294055420	1294219794
1294163285	1294056074	1294220615
1294162017	1294055067	1294221078
1294160200	1294053210	1294218128
1294160604	1294054181	1294216495
1294156118	1294052488	1294220320
1294154314	1294052078	1294215367
1294152842	1294052204	1294217170
1294150023	1294056131	1294217943
1294146026	1294051974	1294217537
1294144983	1294047592	1294211504
1294148225	1294047544	1294210436
1294148150	1294047605	1294213925
1294139336	1294046232	1294213002
1294138102	1294046504	1294213553
1294135903	1294045242	1294212698
1294133934	1294044814	1294212074
1294132362	1294043742	1294211898
1294130394	1294042935	1294210932
1294129216	1294043191	1294211444
1294127305	1294042484	1294211428
1294125582	1294040916	1294210224
1294123876	1294041127	1294210181
1294123198	1294040542	1294210180
1294120488	1294039730	1294210856
1294119280	1294039994	1294208970
1294117611	1294039427	1294208241
1294117844	1294039178	1294207204
1294114630	1294038537	1294208503
1294113601	1294036497	1294209422
1294114407	1294038186	1294207064
1294109493	1294036807	1294208154
1294106707	1294038151	1294205372
1294108583	1294033664	1294207671
1294109101	1294038357	1294207671
1294105844	1294036238	1294207551
1294104954	1294035756	1294207164
1294104119	1294035738	1294207868
1294103845	1294036109	1294209136
1294102192	1294035565	1294208777
1294102251	1294035307	1294209156
1294102124	1294036139	1294210377
1294100929	1294035338	1294210536
1294101158	1294035081	1294211807
1294100371	1294036310	1294212224
1294099059	1294035627	1294213383
1294100056	1294035516	1294210491
1294099327	1294036616	1294213936
1294099147	1294035934	1294212694
1294099837	1294036931	1294216060
1294098112	1294033912	1294215748
1294098925	1294031598	1294215030
1294098936	1294041535	1294221329
1294098019	1294038590	1294218078
1294096831	1294036186	1294218411
1294097309	1294035436	1294215359
1294097485	1294036333	1294219886
1294096728	1294036102	1294220311
1294096265	1294035670	1294219761
1294096691	1294036138	1294220898
1294095871	1294035420	1294220643
1294096185	1294035728	1294221568
1294096113	1294035680	1294221400
1294095193	1294034811	1294221147
1294095491	1294035636	1294222434
1294095251	1294036477	1294220800
1294094628	1294034796	1294221115
1294095452	1294036752	1294222753
1294093587	1294033472	1294222466
1294093050	1294034010	1294219491
1294094531	1294033549	1294221710
1294093152	1294033682	1294219636
1294093297	1294035898	1294223448
1294091133	1294032894	1294224814
1294089977	1294026939	1294214781
1294089816	1294032795	1294220580
1294094383	1294027024	1294218952
1294090444	1294033735	1294218952
1294088742	1294031005	1294220025
1294087553	1294030008	1294219558
1294087701	1294031183	1294220009
1294086147	1294029633	1294218637
1294085537	1294029695	1294218390
1294084300	1294029203	1294217827
1294083688	1294028545	1294217594
1294083435	1294028960	1294217256
1294081667	1294029211	1294216686
1294080119	1294027569	1294216289
1294080250	1294028010	1294215080
1294079884	1294026202	1294213727
1294076604	1294026767	1294213260
1294076899	1294029056	1294213363
1294074821	1294025591	1294213429
1294073443	1294025314	1294213935
1294069958	1294019862	1294213157
1294071834	1294025265	1294210051
1294066832	1294022377	1294216586
1294074163	1294024685	1294211912
1294068028	1294023983	1294211239
1294065341	1294022789	1294210033
1294063827	1294022598	1294209184
1294063258	1294022628	1294209250
1294061657	1294021724	1294208702
1294060605	1294021465	1294208561
1294059571	1294020958	1294208302
1294058410	1294020877	1294207724
1294057613	1294020945	1294207531
1294055615	1294020029	1294206561
1294054826	1294020416	1294206931
1294053358	1294019500	1294207414
1294054787	1294019104	1294204052
1294050970	1294018845	1294201866
1294050289	1294018718	1294202638
1294048563	1294018143	1294202105
1294049417	1294017867	1294202599
1294046961	1294015461	1294205062
1294048385	1294021306	1294202354
1294046137	1294016896	1294200608
1294045342	1294013767	1294201870
1294044665	1294016380	1294201527
1294042902	1294016470	1294201472
1294041138	1294015501	1294200653
1294041016	1294015667	1294200393
1294040635	1294016390	1294200570
1294039609	1294015604	1294200100
1294039178	1294015320	1294199891
1294038433	1294015534	1294200740
1294037794	1294015281	1294200051
1294037159	1294014669	1294199539
1294035735	1294015071	1294199148
1294037422	1294015627	1294199160
1294034712	1294014983	1294200232
1294036468	1294014986	1294198857
1294035149	1294012923	1294200296
1294034331	1294013138	1294201615
1294033131	1294013743	1294199482
1294033935	1294014834	1294197893
1294032732	1294012789	1294200686
1294032175	1294010237	1294196143
1294025973	1294012303	1294198046
1294027839	1294013555	1294196705
1294032396	1294013535	1294199930
1294032779	1294013339	1294201006
1294033358	1294013653	1294201781
1294033177	1294013690	1294202693
1294033837	1294014157	1294204205
1294033670	1294013821	1294204905
1294033354	1294013867	1294205328
1294034452	1294014485	1294207000
1294034753	1294014715	1294207868
1294035801	1294014969	1294208704
1294036196	1294016084	1294210285
1294036335	1294014372	1294211098
1294035658	1294015018	1294210005
1294034983	1294016601	1294210851
1294035974	1294014350	1294212672
1294036336	1294014976	1294213264
1294033892	1294013326	1294213250
1294040232	1294015723	1294213790
1294036267	1294015651	1294213502
1294035489	1294014513	1294212380
1294033984	1294016204	1294213414
1294035248	1294015546	1294213414
1294037538	1294014039	1294213495
1294037631	1294013820	1294213342
1294037450	1294013808	1294213641
1294037580	1294013024	1294213296
1294037882	1294013038	1294213397
1294037923	1294012721	1294213114
1294038063	1294012858	1294213219
1294038620	1294013248	1294212934
1294037795	1294011775	1294213858
1294039602	1294012261	1294211892
1294036852	1294012272	1294211941
1294037915	1294011723	1294213566
1294037736	1294011547	1294210076
1294039470	1294013568	1294210232
1294037201	1294012548	1294211882
1294037834	1294011188	1294210682
1294035572	1294008014	1294210145
1294036710	1294012659	1294203262
1294036636	1294012007	1294208793
1294038065	1294011707	1294206748
1294035129	1294012398	1294206748
1294035431	1294010874	1294204134
1294035197	1294011528	1294203503
1294034182	1294010805	1294202262
1294033639	1294010453	1294201268
1294033378	1294010912	1294201484
1294033219	1294011209	1294200572
1294032968	1294011365	1294200047
1294032098	1294010304	1294198831
1294032091	1294010826	1294198944
1294033087	1294011318	1294198351
1294031408	1294010961	1294195706
1294031098	1294009737	1294196553
1294031692	1294009130	1294196738
1294031259	1294012516	1294196025
1294030221	1294010565	1294194414
1294030290	1294013566	1294194910
1294029494	1294010006	1294196018
1294030297	1294015951	1294196180
1294027364	1294012707	1294195130
1294030723	1294011021	1294192221
1294030036	1294011967	1294191170
1294027777	1294011918	1294192753
1294027517	1294012980	1294192537
1294027276	1294012644	1294192489
1294026701	1294012862	1294191929
1294027066	1294013226	1294192205
1294026923	1294013972	1294192547
1294026365	1294013849	1294192327
1294027043	1294014885	1294192787
1294026184	1294014532	1294192228
1294026066	1294015013	1294193830
1294025168	1294014525	1294192939
1294026388	1294015024	1294193128
1294025564	1294017227	1294192651
1294026536	1294014234	1294192706
1294024546	1294015776	1294191867
1294025817	1294016398	1294192904
1294022057	1294015498	1294189674
1294019308	1294012196	1294191794
1294020661	1294013311	1294193120
1294023620	1294015812	1294191768
1294019824	1294015984	1294193234
1294022174	1294015638	1294193531
1294021974	1294016136	1294193834
1294022198	1294016287	1294194324
1294022019	1294016156	1294194292
1294021344	1294016491	1294194815
1294021509	1294016608	1294194972
1294021844	1294017350	1294195882
1294021504	1294017491	1294196904
1294020916	1294017408	1294197002
1294021401	1294018302	1294197882
1294022197	1294020924	1294198179
1294021799	1294019228	1294201935
1294021928	1294020799	1294199678
1294021148	1294019442	1294203127
1294022498	1294021296	1294203839
1294023408	1294019588	1294206098
1294022007	1294022416	1294207040
1294023891	1294022906	1294208525
1294023620	1294022803	1294204656
1294024841	1294023231	1294210974
1294023134	1294023590	1294210061
1294024308	1294023516	1294213677
1294025216	1294024904	1294215475
1294025273	1294024504	1294215885
1294025951	1294025783	1294217994
1294026449	1294026065	1294219537
1294026536	1294026296	1294220001
1294026655	1294026992	1294221295
1294026734	1294026927	1294222266
1294026070	1294026887	1294222796
1294027614	1294027253	1294224521
1294027941	1294027821	1294223904
1294027465	1294027513	1294224337
1294024662	1294025454	1294225103
1294025840	1294026777	1294225063
1294024180	1294025958	1294226029
1294024636	1294026846	1294224608
1294024728	1294027635	1294226877
1294018896	1294026609	1294225443
1294023566	1294024527	1294224114
1294023650	1294032035	1294224965
1294020834	1294026312	1294230223
1294020994	1294021330	1294221729
1294019073	1294023325	1294222405
1294018090	1294022463	1294221101
1294017565	1294022635	1294221066
1294016919	1294022493	1294219610
1294015298	1294021905	1294218398
1294014071	1294021086	1294217022
1294013369	1294020481	1294215412
1294012393	1294019697	1294214308
1294011902	1294019904	1294213550
1294010688	1294019097	1294212194
1294008509	1294018168	1294210332
1294007749	1294017768	1294209253
1294008030	1294018170	1294208059
1294005048	1294014490	1294208020
1294004858	1294017520	1294205870
1294005835	1294015349	1294205589
1294004124	1294013423	1294199750
1294000682	1294014089	1294203396
1294007454	1294018990	1294204173
1294003106	1294010217	1294208018
1293999538	1294016480	1294201765
1294002664	1294016481	1294201624
1294001834	1294016441	1294200960
1294001013	1294016389	1294199936
1294000980	1294016743	1294200005
1293999988	1294016109	1294198363
1293999850	1294016404	1294198293
1293999133	1294016144	1294197522
1293998984	1294016741	1294197020
1293998309	1294016905	1294195203
1293997831	1294016477	1294194473
1293996553	1294018539	1294194739
1293996320	1294016262	1294194150
1293996053	1294017798	1294192983
1293995690	1294016448	1294191864
1293994332	1294015715	1294189448
1293994182	1294013643	1294190210
1293991290	1294013898	1294186948
1293988916	1294015683	1294191875
1293991936	1294015218	1294186694
1293991378	1294016029	1294185417
1293991257	1294014906	1294184106
1293989147	1294014349	1294183199
1293989327	1294014769	1294182922
1293988847	1294014314	1294182204
1293988499	1294014110	1294181785
1293987975	1294013777	1294181110
1293988356	1294014136	1294181766
1293988023	1294013898	1294181399
1293987770	1294013692	1294181046
1293987435	1294014008	1294180913
1293986708	1294012968	1294181096
1293986610	1294013036	1294180772
1293987493	1294012814	1294180766
1293985978	1294011923	1294180085
1293986257	1294011122	1294180953
1293984065	1294009916	1294181168
1293984805	1294011161	1294178620
1293983790	1294011444	1294176646
1293983776	1294007368	1294180826
1293982360	1294011383	1294180378
1293982766	1294010350	1294177104
1293980325	1294009781	1294178230
1293983285	1294015796	1294178230
1293981829	1294008352	1294176184
1293982097	1294008382	1294176232
1293981642	1294007711	1294175973
1293981466	1294007462	1294175643
1293981076	1294006928	1294175231
1293980901	1294006176	1294174501
1293980588	1294006631	1294175000
1293980260	1294005848	1294174203
1293981620	1294005453	1294174253
1293979110	1294005466	1294172971
1293982684	1294005099	1294171568
1293980172	1294004196	1294172655
1293978305	1294006511	1294171036
1293978882	1294004518	1294172120
1293978196	1294005175	1294171423
1293979558	1294003270	1294170570
1293970454	1294003608	1294171876
1293977778	1294005792	1294169002
1293982220	1294005788	1294170043
1293978780	1294003935	1294168701
1293977128	1294004156	1294167600
1293976984	1294004084	1294167024
1293976130	1294004239	1294166164
1293976221	1294003994	1294165613
1293975579	1294003881	1294164877
1293975243	1294004291	1294164522
1293975426	1294004571	1294164260
1293974211	1294004412	1294162650
1293974038	1294004578	1294161890
1293973535	1294004796	1294161727
1293972830	1294004667	1294160869
1293972007	1294004564	1294158385
1293970289	1294003542	1294157891
1293971162	1294004922	1294155750
1293971653	1294004235	1294152462
1293967969	1294003287	1294149510
1293968347	1294005683	1294152504
1293965080	1294003883	1294148785
1293966693	1294003818	1294146119
1293965982	1294000894	1294148831
1293960334	1294002906	1294147006
1293962572	1294003014	1294145057
1293962949	1294001634	1294145057
1293962347	1294001534	1294144827
1293961210	1294000442	1294143937
1293961777	1294000965	1294144165
1293961180	1294000796	1294144341
1293960532	1294000147	1294144387
1293960099	1294000196	1294144653
1293960299	1294000087	1294145183
1293960830	1294000693	1294145754
1293959873	1293999998	1294144904
1293959163	1293999070	1294143800
1293959242	1293999100	1294144648
1293958557	1293999570	1294144017
1293958630	1293998611	1294145898
1293957157	1293999151	1294145676
1293956724	1293995429	1294145921
1293958070	1293996413	1294144477
1293955962	1293994090	1294148092
1293960647	1293998679	1294145187
1293960390	1293997631	1294144818
1293958030	1293997245	1294144681
1293957050	1293997104	1294144681
1293955668	1293995432	1294144229
1293954911	1293995203	1294144189
1293955470	1293995955	1294144823
1293955134	1293995788	1294144563
1293955507	1293995972	1294145167
1293954334	1293995010	1294144259
1293954960	1293995831	1294144729
1293953932	1293994899	1294144203
1293955002	1293995682	1294145402
1293953507	1293995053	1294144370
1293954743	1293994723	1294146186
1293953079	1293995078	1294142842
1293952094	1293994235	1294143193
1293953422	1293994051	1294142127
1293951481	1293994462	1294142361
1293950760	1293996529	1294141596
1293952592	1293996223	1294140640
1293949830	1293995769	1294139594
1293953272	1293994453	1294136617
1293948833	1293997031	1294134802
1293949067	1293993591	1294134802
1293948484	1293994473	1294140129
1293947499	1293993991	1294139498
1293947139	1293993703	1294139164
1293947458	1293994145	1294139542
1293946628	1293994085	1294138976
1293945805	1293993451	1294138672
1293945806	1293993766	1294138270
1293945385	1293993611	1294138240
1293945289	1293993584	1294138085
1293944196	1293993018	1294137538
1293944508	1293993090	1294136964
1293943943	1293991471	1294137466
1293942826	1293992418	1294137829
1293945319	1293993450	1294139236
1293943421	1293993331	1294139217
1293941793	1293992684	1294140094
1293945914	1293992503	1294139817
1293945012	1293994653	1294140522
1293943871	1293992718	1294146083
1293942526	1293993821	1294141122
1293943805	1293991821	1294142800
1293941907	1293991735	1294143260
1293941505	1293991792	1294143855
1293942057	1293992661	1294144904
1293941661	1293992142	1294146228
1293941661	1293991371	1294146701
1293941282	1293991666	1294147837
1293941228	1293991323	1294148239
1293941492	1293992022	1294148560
1293941294	1293991969	1294150241
1293940603	1293991905	1294149846
1293939612	1293991588	1294150014
1293941871	1293990578	1294148328
1293942532	1293993523	1294150004
1293941216	1293991007	1294150834
1293939119	1293990014	1294153272
1293938723	1293993775	1294152802
1293940153	1293990274	1294151570
1293937426	1293988435	1294148864
1293937228	1293990038	1294147413
1293936975	1293989885	1294154166
1293934585	1293989186	1294151610
1293936512	1293989545	1294152273
1293935371	1293989001	1294151309
1293935204	1293988111	1294150773
1293935389	1293988492	1294150756
1293933924	1293987552	1294149853
1293933516	1293986926	1294149414
1293932771	1293986012	1294148378
1293932278	1293986364	1294148023
1293931629	1293985787	1294146577
1293931389	1293985884	1294147495
1293930505	1293986108	1294146019
1293929455	1293985199	1294145944
1293928740	1293983786	1294144937
1293929058	1293983985	1294144126
1293927010	1293984388	1294144244
1293926933	1293983058	1294142182
1293927090	1293981987	1294144108
1293928459	1293982947	1294141943
1293926968	1293978676	1294140120
1293928351	1293982142	1294138423
1293924262	1293981004	1294137610
1293925196	1293981972	1294139876
1293923804	1293980143	1294135968
1293923510	1293979441	1294135293
1293923286	1293979894	1294135061
1293922621	1293979079	1294133220
1293922362	1293979328	1294132735
1293922403	1293978987	1294132163
1293921776	1293979038	1294131383
1293921394	1293978963	1294130457
1293921040	1293978030	1294129348
1293920133	1293978325	1294129236
1293920415	1293980291	1294128611
1293920139	1293977923	1294128786
1293921527	1293978108	1294126997
1293920252	1293979577	1294127807
1293921022	1293977124	1294127600
1293921850	1293978123	1294127888
1293918422	1293978389	1294127729
1293916928	1293975403	1294126397
1293919365	1293979526	1294128127
1293920393	1293976466	1294126500
1293916993	1293981572	1294129633
1293918185	1293977246	1294129633
1293922078	1293980442	1294130136
1293921804	1293980257	1294129859
1293922283	1293980908	1294130402
1293922547	1293981222	1294131106
1293923314	1293982138	1294131984
1293922669	1293981363	1294131905
1293923377	1293982144	1294132858
1293923574	1293982320	1294133161
1293923966	1293982108	1294132580
1293923528	1293983518	1294133386
1293924572	1293982741	1294136057
1293924962	1293983947	1294134113
1293924176	1293982173	1294137040
1293924620	1293984013	1294140330
1293925191	1293984102	1294139620
1293925739	1293983084	1294135828
1293931101	1293983792	1294139030
1293925720	1293985086	1294144444
1293926507	1293984960	1294140836
1293926609	1293983692	1294142779
1293928703	1293984355	1294142779
1293927341	1293985148	1294142758
1293927222	1293985098	1294143112
1293927708	1293985658	1294143462
1293927599	1293985384	1294143842
1293927485	1293984933	1294144087
1293927269	1293985101	1294144207
1293928576	1293985791	1294145565
1293928409	1293986030	1294146084
1293928306	1293985496	1294146036
1293927736	1293986511	1294146327
1293929779	1293985114	1294146123
1293928060	1293987773	1294147712
1293929629	1293985373	1294147608
1293927797	1293986040	1294148277
1293930229	1293985352	1294148343
1293928380	1293984530	1294148245
1293925959	1293984585	1294150253
1293929040	1293983848	1294152192
1293932243	1293981568	1294157558
1293929191	1293985173	1294150718
1293929329	1293984446	1294150543
1293930505	1293985242	1294152047
1293930481	1293984691	1294152225
1293930476	1293984922	1294152394
1293930332	1293984849	1294152221
1293930115	1293984826	1294152346
1293930416	1293984983	1294152458
1293930781	1293985424	1294152522
1293930541	1293985351	1294153000
1293931262	1293985712	1294152930
1293930470	1293985349	1294152724
1293930380	1293985620	1294154874
1293930235	1293985523	1294151772
1293932434	1293986497	1294149670
1293931137	1293984019	1294152275
1293932933	1293985048	1294150810
1293929659	1293985475	1294152010
1293932669	1293985333	1294152598
1293931058	1293979835	1294147095
1293926751	1293986967	1294153103
1293934212	1293984934	1294145963
1293929984	1293987264	1294153983
1293930062	1293982030	1294153983
1293930074	1293984204	1294152048
1293930295	1293984889	1294152732
1293930283	1293984108	1294151952
1293929204	1293983020	1294151219
1293929599	1293983444	1294151492
1293929280	1293982839	1294151468
1293928512	1293982091	1294151238
1293929796	1293982902	1294151955
1293928453	1293981646	1294151028
1293928416	1293980771	1294149873
1293925413	1293979711	1294149957
1293928765	1293979868	1294149802
1293927479	1293979689	1294147297
1293928158	1293979622	1294147830
1293926704	1293978794	1294147533
1293925941	1293977142	1294143597
1293924759	1293977952	1294146253
1293923029	1293977110	1294141323
1293923374	1293975190	1294140538
1293922757	1293976747	1294141684
1293921732	1293974972	1294142714
1293922585	1293975368	1294142514
1293922067	1293974829	1294141282
1293922138	1293974951	1294141031
1293921821	1293975063	1294140531
1293921124	1293975064	1294139576
1293921075	1293975161	1294139218
1293920920	1293974619	1294138458
1293919942	1293974504	1294137877
1293919977	1293974300	1294137267
1293921124	1293974511	1294136643
1293919501	1293973635	1294136470
1293919165	1293974187	1294136250
1293917772	1293976326	1294135553
1293917276	1293975079	1294134677
1293917550	1293974566	1294135763
1293918198	1293975888	1294135815
1293915532	1293974709	1294135806
1293913722	1293974008	1294134345
1293919894	1293970179	1294130643
1293917197	1293973416	1294134697
1293917982	1293972836	1294134869
1293917646	1293973652	1294134869
1293917028	1293974306	1294135544
1293917220	1293974475	1294135765
1293917231	1293974271	1294136261
1293917704	1293974940	1294136772
1293917820	1293974499	1294137086
1293917498	1293974581	1294137084
1293918554	1293974822	1294137886
1293918618	1293975251	1294138998
1293918620	1293976186	1294138292
1293921243	1293976628	1294137617
1293919736	1293974542	1294139198
1293918998	1293978248	1294138025
1293921148	1293978259	1294141424
1293921765	1293976983	1294142277
1293924163	1293976758	1294141584
1293925923	1293978182	1294144495
1293924621	1293977356	1294145121
1293926415	1293978196	1294137047
1293928933	1293979339	1294147974
1293929083	1293980692	1294150323
1293933683	1293984262	1294152670
1293936032	1293982767	1294152670
1293941294	1293985092	1294152953
1293944880	1293986494	1294154488
1293948598	1293988339	1294155901
1293952755	1293990190	1294157780
1293956636	1293991234	1294159014
1293961281	1293993361	1294161114
1293964655	1293994040	1294161773
1293968654	1293995995	1294162711
1293973665	1293997019	1294164512
1293977624	1294001459	1294165880
1293981580	1294001113	1294167398
1293988358	1294003496	1294169117
1293991457	1294004936	1294169403
1293995424	1294004986	1294171292
1293999706	1294008691	1294169540
1294006330	1294010895	1294171022
1294011122	1294011938	1294170153
1294020837	1294018146	1294172546
1294025569	1294015382	1294177986
1294023564	1294017342	1294179876
1294028813	1294022027	1294176777
1294038947	1294022731	1294176726
1294043330	1294024735	1294177392
1294048320	1294027152	1294178663
1294053144	1294028758	1294179036
1294057602	1294030142	1294179454
1294062307	1294032154	1294180922
1294066724	1294033231	1294181017
1294070602	1294034899	1294181650
1294074547	1294036130	1294182086
1294078377	1294038036	1294182579
1294084542	1294039251	1294182547
1294086048	1294039747	1294182590
1294091181	1294041015	1294182913
1294092916	1294045319	1294184170
1294097962	1294042147	1294183209
1294101257	1294045590	1294184266
1294107108	1294046563	1294185240
1294108230	1294045353	1294185403
1294111778	1294045557	1294193521
1294111912	1294049129	1294184258
1294121982	1294047598	1294183656
1294117514	1294048369	1294183656
1294122467	1294049616	1294184313
1294124645	1294050089	1294184616
1294126576	1294050003	1294184576
1294129441	1294050941	1294185090
1294130826	1294051160	1294185291
1294133216	1294051954	1294186461
1294135479	1294052987	1294187382
1294137290	1294053502	1294188086
1294138644	1294053010	1294188765
1294140880	1294053208	1294188764
1294141599	1294053952	1294189674
1294143242	1294053904	1294190362
1294144429	1294053779	1294189022
1294144232	1294054403	1294190816
1294145397	1294056020	1294191503
1294144019	1294053705	1294191590
1294146393	1294054231	1294198095
1294145976	1294051720	1294196696
1294144780	1294054687	1294191221
1294146788	1294053114	1294188834
1294148012	1294053249	1294188834
1294147017	1294055120	1294192473
1294145942	1294054288	1294191277
1294146159	1294054622	1294191591
1294145304	1294054350	1294191334
1294144412	1294054290	1294190710
1294143925	1294054065	1294190754
1294143038	1294053155	1294190130
1294142081	1294052920	1294189990
1294140965	1294052668	1294189426
1294139659	1294051099	1294189873
1294139593	1294051372	1294189230
1294138335	1294052780	1294190591
1294137027	1294050657	1294191492
1294136686	1294052478	1294190599
1294133978	1294053111	1294191325
1294133860	1294051933	1294195438
1294133556	1294050018	1294191555
1294129994	1294051453	1294193134
1294130202	1294049297	1294185981
1294128502	1294051788	1294195853
1294129013	1294047903	1294195853
1294125908	1294048214	1294194161
1294124691	1294047906	1294194388
1294122828	1294047680	1294194493
1294121212	1294047311	1294193936
1294119934	1294046825	1294194076
1294118078	1294045858	1294192988
1294116691	1294045699	1294193281
1294115156	1294045415	1294192826
1294113642	1294044979	1294192347
1294111499	1294043989	1294191671
1294108701	1294042825	1294191516
1294108285	1294042577	1294191458
1294107048	1294042609	1294190157
1294104829	1294040897	1294189013
1294101999	1294040689	1294189040
1294100920	1294040234	1294186832
1294099710	1294040776	1294187881
1294097031	1294043571	1294194316
1294097956	1294037627	1294189928
1294089915	1294036988	1294181416
1294090231	1294036269	1294180449
1294088351	1294034725	1294183637
1294086877	1294033925	1294183340
1294084947	1294033050	1294182325
1294083754	1294032361	1294181662
1294081776	1294031443	1294181240
1294080421	1294030906	1294180531
1294078422	1294029652	1294179758
1294077280	1294029733	1294179557
1294074443	1294028173	1294178445
1294074701	1294027633	1294178230
1294072446	1294027229	1294177991
1294070786	1294025330	1294175322
1294070394	1294024362	1294176898
1294069110	1294024281	1294175658
1294068619	1294024243	1294174933
1294065718	1294023410	1294173107
1294064966	1294022371	1294171107
1294063496	1294024912	1294175331
1294060975	1294016937	1294165988
1294059292	1294024550	1294171542
1294061043	1294019865	1294170011
1294059082	1294019679	1294170011
1294057676	1294018730	1294169180
1294056581	1294018190	1294169062
1294055749	1294018150	1294168569
1294055300	1294017747	1294168705
1294055416	1294018034	1294168715
1294054288	1294017507	1294168261
1294054092	1294017286	1294168908
1294053284	1294017772	1294169695
1294054036	1294018475	1294169750
1294052725	1294017934	1294170986
1294052882	1294017250	1294170519
1294053392	1294017904	1294171460
1294053138	1294018301	1294173648
1294053102	1294018794	1294174214
1294052260	1294019632	1294172704
1294054292	1294017005	1294173771
1294053617	1294020004	1294172186
1294054549	1294017380	1294169852
1294055392	1294021566	1294175370
1294053057	1294019448	1294176624
1294054403	1294019902	1294176624
1294055337	1294020786	1294178930
1294056275	1294021965	1294180350
1294055974	1294021784	1294180985
1294055992	1294022164	1294182317
1294056024	1294022654	1294182731
1294056913	1294023705	1294184383
1294057173	1294024039	1294184759
1294057331	1294024847	1294185945
1294057218	1294024039	1294187269
1294058328	1294024741	1294186216
1294058704	1294024661	1294187813
1294057329	1294024872	1294186032
1294058307	1294026400	1294188816
1294057720	1294024277	1294187456
1294058602	1294028015	1294190608
1294057232	1294025591	1294192083
1294057508	1294028222	1294193992
1294051826	1294023740	1294191442
1294059940	1294025821	1294196221
1294056070	1294024909	1294189713
1294054761	1294024393	1294189713
1294054390	1294025102	1294191793
1294053459	1294024822	1294191528
1294052902	1294024385	1294191142
1294051958	1294024089	1294190964
1294051064	1294024252	1294191105
1294050430	1294024603	1294190787
1294049277	1294024100	1294189675
1294048048	1294023183	1294189434
1294046930	1294024011	1294188675
1294045830	1294023200	1294187694
1294045206	1294022431	1294187814
1294041890	1294021876	1294185395
1294043247	1294022848	1294187194
1294041436	1294021856	1294184505
1294041124	1294021544	1294184456
1294038553	1294019670	1294184144
1294036399	1294019606	1294184637
1294038763	1294020048	1294178564
1294035407	1294023539	1294178789
1294033577	1294019786	1294180227
1294038364	1294019265	1294180227
1294030385	1294018972	1294179157
1294029345	1294018966	1294179030
1294027757	1294018748	1294178352
1294025854	1294018190	1294177194
1294025074	1294018635	1294176883
1294023802	1294017940	1294176036
1294022361	1294018084	1294174979
1294021042	1294017702	1294174338
1294019555	1294017297	1294171799
1294018196	1294018388	1294172732
1294016583	1294016727	1294171064
1294015644	1294017398	1294168908
1294012853	1294019292	1294170423
1294013085	1294017002	1294168716
1294012179	1294016000	1294163597
1294009831	1294017015	1294164348
1294008110	1294016808	1294162165
1294008082	1294016107	1294161012
1294003601	1294018402	1294160278
1294003371	1294015983	1294163091
1294004328	1294015452	1294160165
1294000649	1294015739	1294156158
1293998958	1294014791	1294154337
1293997166	1294014273	1294152517
1293996311	1294014019	1294151719
1293994619	1294013359	1294150304
1293993453	1294012625	1294148895
1293992688	1294012150	1294148504
1293991864	1294011686	1294147435
1293990139	1294010945	1294146353
1293989731	1294009168	1294146308
1293990249	1294009252	1294144675
1293986764	1294008316	1294143897
1293984359	1294007255	1294143044
1293987766	1294006890	1294141961
1293984834	1294006241	1294142514
1293983482	1294005609	1294140965
1293983730	1294006147	1294139779
1293986360	1294000704	1294136304
1293981173	1294002072	1294128986
1293981750	1294004647	1294137372
1293979711	1294000987	1294134116
1293979516	1294000996	1294133554
1293978723	1293999603	1294131850
1293978669	1293999596	1294131265
1293977804	1293998516	1294129996
1293977630	1293998149	1294128642
1293976856	1293997905	1294128259
1293976566	1293997374	1294127266
1293976357	1293996684	1294126121
1293975912	1293998161	1294125241
1293975297	1293996368	1294124691
1293976025	1293995414	1294123284
1293975616	1293995510	1294122729
1293975190	1293997631	1294120527
1293977535	1293995676	1294121079
1293976799	1293998013	1294123813
1293975735	1293996854	1294122725
1293976744	1293996877	1294119456
1293976340	1293997025	1294121064
1293976885	1293998006	1294119561
1293974130	1293998376	1294123088
1293976307	1293998772	1294121685
1293978194	1293999146	1294121685
1293979261	1294000813	1294123321
1293979735	1294001429	1294123861
1293980895	1294002158	1294124953
1293981681	1294002896	1294125737
1293982091	1294003739	1294126587
1293983286	1294004477	1294127299
1293983951	1294005118	1294128607
1293985088	1294006350	1294129891
1293985692	1294006978	1294130850
1293986125	1294008613	1294132342
1293989008	1294008852	1294135439
1293989032	1294009934	1294135610
1293989933	1294010018	1294136149
1293989228	1294010130	1294139067
1293990822	1294011604	1294140428
1293991600	1294011831	1294141214
1293992016	1294014047	1294142651
1293993133	1294012930	1294140956
1293991862	1294017016	1294144951
1293992325	1294016306	1294147141
1293995052	1294018165	1294144517
1293995716	1294016401	1294150480
1293997214	1294016819	1294152755
1293997524	1294016911	1294154211
1293997722	1294017350	1294155875
1293998541	1294017785	1294157588
1293999665	1294018477	1294159365
1294000072	1294018955	1294161135
1294000612	1294019040	1294162494
1294000978	1294019068	1294163720
1294001052	1294019648	1294165148
1294001696	1294019884	1294166036
1294003104	1294020715	1294167183
1294002691	1294019150	1294167473
1294003610	1294020067	1294169337
1294002895	1294021586	1294169893
1294001573	1294021513	1294170804
1294002568	1294023565	1294168767
1294004154	1294022004	1294170545
1294003408	1294023590	1294172866
1294003419	1294020164	1294177364
1294003230	1294023257	1294175507
1294003706	1294023886	1294175869
1294002883	1294023689	1294176418
1294003473	1294024231	1294177202
1294002704	1294023943	1294177419
1294002854	1294023852	1294178143
1294003068	1294023970	1294178715
1294002326	1294023854	1294179110
1294002527	1294024293	1294179347
1294003102	1294024702	1294180080
1294001231	1294024727	1294180049
1293999991	1294023415	1294179956
1294002127	1294023870	1294179434
1294000432	1294024436	1294181048
1294001757	1294022900	1294182122
1293999724	1294023197	1294182750
1294001985	1294023032	1294181247
1293998539	1294022444	1294182185
1293998717	1294021638	1294188428
1293997463	1294022643	1294181844
1294000632	1294022207	1294186373
1293996871	1294019863	1294175649
1293996733	1294018091	1294175649
1293995292	1294019269	1294179688
1293994509	1294018438	1294178828
1293993861	1294018175	1294178278
1293993189	1294017358	1294177726
1293992195	1294016486	1294177056
1293991636	1294016263	1294176520
1293990425	1294015654	1294175655
1293989190	1294014225	1294174212
1293988005	1294013207	1294173621
1293987400	1294013275	1294172181
1293987111	1294010800	1294169992
1293987845	1294011583	1294166553
1293984469	1294008855	1294165865
1293983086	1294010163	1294165966
1293981825	1294010270	1294164512
1293981297	1294006812	1294161391
1293980079	1294007204	1294160877
1293973622	1294005889	1294160282
1293976393	1294001353	1294158611
1293979720	1294002353	1294155814
1293973550	1294001276	1294155814
1293973879	1294004247	1294154118
1293972882	1294004164	1294152668
1293971951	1294003737	1294151711
1293971104	1294003249	1294151051
1293970919	1294003283	1294150517
1293969938	1294002396	1294148996
1293969593	1294002703	1294149102
1293969253	1294003110	1294148105
1293968356	1294003558	1294148450
1293967856	1294002911	1294146686
1293965751	1294003278	1294145743
1293963116	1294003336	1294146244
1293966041	1294006092	1294145512
1293964998	1294003130	1294143069
1293965766	1294001446	1294146136
1293964167	1294001046	1294145296
1293965181	1293999537	1294148277
1293963494	1294005635	1294144840
1293962654	1294003211	1294145712
1293964515	1294000481	1294152347
1293965315	1294002552	1294147349
1293964966	1294002998	1294148162
1293965098	1294002939	1294149331
1293965237	1294003511	1294149447
1293965740	1294003148	1294150857
1293965909	1294003991	1294152186
1293966828	1294004235	1294153867
1293966197	1294004255	1294154898
1293966617	1294003784	1294156033
1293966143	1294004489	1294157150
1293967869	1294005137	1294158316
1293968148	1294003705	1294159505
1293971393	1294005487	1294160289
1293969240	1294001512	1294162630
1293969052	1294005837	1294162542
1293970152	1294006916	1294167233
1293970384	1294004525	1294166101
1293971333	1294005571	1294168757
1293972072	1294005258	1294170398
1293971529	1294006540	1294171383
1293970967	1294003235	1294175336
1293972643	1294007158	1294174450
1293972229	1294006491	1294175470
1293973516	1294007781	1294177301
1293973328	1294007231	1294177343
1293973498	1294007786	1294178696
1293973272	1294007556	1294178978
1293974116	1294008379	1294180174
1293973580	1294008490	1294180904
1293974201	1294009019	1294181808
1293974631	1294009685	1294182146
1293973358	1294009037	1294182678
1293975532	1294008208	1294183265
1293974799	1294009252	1294179957
1293974506	1294009826	1294184310
1293973754	1294010898	1294186722
1293974851	1294010095	1294184611
1293975453	1294012645	1294184190
1293975586	1294010111	1294185357
1293977382	1294011428	1294181370
1293968180	1294012124	1294186148
1293974638	1294010126	1294186366
1293975999	1294011152	1294185900
1293974060	1294010724	1294185538
1293973850	1294010610	1294185040
1293973597	1294010981	1294184664
1293973341	1294010967	1294184348
1293973273	1294010466	1294183839
1293973461	1294010488	1294184185
1293972831	1294009929	1294183097
1293973115	1294010216	1294183131
1293972423	1294010340	1294182406
1293972285	1294009578	1294180589
1293973108	1294009126	1294181335
1293970180	1294007228	1294180722
1293972709	1294008700	1294181089
1293971392	1294010681	1294181894
1293970060	1294007757	1294180410
1293969591	1294008682	1294177949
1293969539	1294007190	1294178124
1293969437	1294009492	1294186938
1293967267	1294004651	1294179562
1293967334	1294003374	1294175575
1293968315	1294006304	1294177571
1293968038	1294006581	1294177571
1293967354	1294005489	1294175283
1293965458	1294004306	1294173538
1293965640	1294004564	1294173453
1293965033	1294004413	1294173104
1293964649	1294004150	1294172320
1293963500	1294002734	1294171032
1293962846	1294002466	1294170435
1293962366	1294002059	1294169912
1293961525	1294000209	1294168881
1293961212	1294000878	1294168962
1293961134	1294001064	1294167850
1293960593	1293998242	1294168995
1293957908	1293999401	1294169554
1293959236	1293999791	1294167129
1293957085	1293998792	1294164900
1293959589	1293997837	1294166298
1293960108	1293999081	1294168211
1293955457	1293998053	1294165048
1293955608	1293997965	1294164729
1293957842	1293997365	1294164390
1293957025	1293996739	1294164390
1293955992	1293995849	1294163376
1293955373	1293995782	1294162942
1293955698	1293996157	1294163040
1293955295	1293995873	1294163232
1293955536	1293995874	1294163093
1293955481	1293995722	1294163511
1293955398	1293995930	1294163657
1293955134	1293996342	1294163912
1293955284	1293995937	1294163813
1293955590	1293995570	1294163708
1293954996	1293995818	1294163767
1293955055	1293994986	1294163117
1293955553	1293995746	1294162814
1293955098	1293995894	1294167899
1293953794	1293996366	1294160915
1293955061	1293995808	1294163625
1293955301	1293993933	1294163214
1293949938	1293996258	1294162754
1293955794	1293995724	1294166687
1293954647	1293997317	1294163144
1293954473	1293995775	1294163144
1293954828	1293996539	1294163070
1293954905	1293996471	1294163505
1293954887	1293996043	1294163165
1293955374	1293996458	1294163224
1293954947	1293996584	1294162532
1293954971	1293996632	1294162916
1293954995	1293996751	1294162863
1293954905	1293996903	1294162901
1293955079	1293997243	1294163592
1293956268	1293997376	1294164716
1293954449	1293997672	1294160883
1293955518	1293997466	1294165117
1293957536	1293999052	1294163147
1293954568	1293998775	1294162627
1293957560	1293998859	1294164250
1293957709	1293997471	1294165741
1293957375	1293999158	1294165211
1293954094	1293999671	1294166000
1293957494	1294003408	1294165682
1293955031	1293999454	1294165965
1293955860	1293999322	1294165965
1293958984	1294000599	1294168234
1293958792	1294000767	1294168450
1293958418	1294000150	1294168229
1293958918	1294000460	1294168622
1293959212	1294000442	1294168917
1293958545	1294000373	1294168743
1293958635	1294000586	1294168867
1293958809	1294001910	1294169269
1293958509	1294000795	1294170395
1293958455	1294001100	1294169590
1293959200	1294001774	1294169211
1293958827	1293999840	1294170089
1293958191	1294000599	1294168068
1293958412	1293999351	1294167718
1293956599	1294000375	1294167549
1293956917	1293997498	1294169094
1293962551	1293998758	1294168667
1293957332	1293998275	1294174490
1293955998	1294001024	1294168510
1293956791	1293996650	1294167859
1293954929	1293997622	1294167459
1293954160	1293996711	1294167586
1293954004	1293996504	1294167875
1293954161	1293996738	1294168294
1293953481	1293995333	1294167522
1293952978	1293995097	1294167516
1293952448	1293994974	1294168202
1293953260	1293995311	1294168606
1293952323	1293994250	1294168232
1293951452	1293994123	1294166154
1293950701	1293993780	1294167707
1293950190	1293993890	1294167540
1293951836	1293993835	1294169878
1293949662	1293994448	1294167275
1293951349	1293993877	1294168478
1293950508	1293991618	1294169415
1293952052	1293991960	1294167353
1293951625	1293993430	1294167328
1293949957	1293993955	1294167954
1293946682	1293992575	1294166990
1293949271	1293993672	1294166036
1293948977	1293991913	1294168365
1293947847	1293990974	1294167900
1293947710	1293990575	1294167706
1293947337	1293990679	1294167266
1293947361	1293990800	1294167392
1293946610	1293989687	1294166945
1293945949	1293989171	1294166165
1293946118	1293989051	1294166216
1293945433	1293989255	1294166008
1293945391	1293989237	1294166471
1293944508	1293988595	1294165183
1293943078	1293988126	1294163370
1293943829	1293987821	1294164581
1293943763	1293987444	1294165364
1293942868	1293988850	1294163455
1293944844	1293986960	1294162634
1293944736	1293984089	1294165095
1293943559	1293988078	1294162166
1293941306	1293987194	1294162576
1293942436	1293990755	1294161328
1293941336	1293987297	1294168880
1293939733	1293988863	1294160302
1293936645	1293984553	1294160302
1293940363	1293987190	1294160994
1293940039	1293986769	1294160717
1293939961	1293987388	1294161001
1293939552	1293987077	1294160451
1293939324	1293987738	1294160464
1293939084	1293987954	1294160322
1293938585	1293988177	1294160305
1293938495	1293987990	1294159658
1293939726	1293988598	1294160011
1293938045	1293987322	1294159734
1293938736	1293987747	1294159958
1293937486	1293986430	1294159572
1293935780	1293988496	1294161422
1293936039	1293985963	1294159495
1293937492	1293987684	1294160027
1293938345	1293988247	1294157076
1293934195	1293987003	1294159674
1293936591	1293990292	1294158866
1293936255	1293985293	1294154968
1293936664	1293988893	1294158969
1293932508	1293987643	1294158961
1293935077	1293987506	1294159669
1293934705	1293987588	1294159261
1293934212	1293987289	1294159325
1293933828	1293986325	1294158375
1293933558	1293986727	1294158801
1293933018	1293986523	1294157755
1293932819	1293986710	1294157847
1293934693	1293986520	1294157763
1293932639	1293986699	1294157363
1293932350	1293985473	1294159523
1293931251	1293986728	1294157148
1293931642	1293987044	1294155725
1293930890	1293987066	1294154441
1293931353	1293986181	1294156528
1293930728	1293988081	1294156268
1293931089	1293985941	1294156213
1293930681	1293988991	1294156713
1293933876	1293987022	1294155471
1293931317	1293985258	1294156210
1293932668	1293988750	1294160767
1293932303	1293987058	1294158266
1293932363	1293987934	1294157676
1293932158	1293988043	1294157906
1293931960	1293988084	1294158209
1293932555	1293988416	1294158498
1293932633	1293988349	1294158790
1293932591	1293988571	1294158458
1293932320	1293988471	1294158579
1293932345	1293988613	1294158644
1293932567	1293989053	1294157502
1293933503	1293990736	1294158831
1293933300	1293988319	1294161112
1293933563	1293988250	1294160574
1293933509	1293989926	1294160762
1293934369	1293990540	1294159390
1293934381	1293988992	1294160850
1293935816	1293990068	1294160269
1293934249	1293990590	1294156322
1293933407	1293988838	1294164259
1293935084	1293990703	1294160828
1293933918	1293993843	1294161339
1293934506	1293991130	1294161667
1293934405	1293991202	1294161953
1293934855	1293991030	1294162415
1293934441	1293990807	1294162139
1293934003	1293990367	1294162272
1293935011	1293991430	1294162994
1293934903	1293991030	1294163376
1293934771	1293990851	1294163296
1293935077	1293991064	1294163425
1293936747	1293990861	1294163512
1293935509	1293991135	1294163492
1293933288	1293990134	1294162833
1293934615	1293990861	1294162987
1293937108	1293991120	1294164643
1293934741	1293993414	1294162921
1293934290	1293991334	1294164123
1293933083	1293989522	1294164964
1293931347	1293994419	1294160520
1293934007	1293989924	1294163875
1293933737	1293989123	1294168040
1293933383	1293990184	1294163495
1293935149	1293990065	1294160566
1293932488	1293989891	1294159793
1293931774	1293989750	1294159064
1293932512	1293990181	1294159512
1293930993	1293989185	1294157969
1293930596	1293988382	1294157101
1293930705	1293988247	1294156739
1293930410	1293988556	1294156675
1293930386	1293988316	1294156050
1293930133	1293989700	1294155425
1293928762	1293987204	1294154838
1293929958	1293988062	1294152739
1293929316	1293987151	1294151669
1293928121	1293986268	1294151745
1293926848	1293983623	1294150104
1293928026	1293984560	1294148877
1293927172	1293986641	1294146811
1293924144	1293984263	1294148784
1293923460	1293984681	1294145542
1293925334	1293986843	1294142106
1293924829	1293984177	1294143984
1293923611	1293987580	1294140048
1293923833	1293984020	1294140048
1293922453	1293982924	1294137885
1293921868	1293982802	1294136529
1293921838	1293983037	1294135662
1293920763	1293982682	1294133816
1293920000	1293982471	1294132041
1293919646	1293982187	1294130215
1293919549	1293982358	1294129456
1293919637	1293982643	1294128816
1293919014	1293982304	1294126807
1293918150	1293982184	1294126254
1293918658	1293982457	1294124714
1293917206	1293981289	1294123126
1293916917	1293983165	1294120972
1293915938	1293983602	1294121957
1293917276	1293982951	1294120886
1293916814	1293983977	1294120008
1293917223	1293981741	1294117719
1293915014	1293983348	1294118887
1293916000	1293983011	1294119724
1293916559	1293984459	1294115788
1293914949	1293980806	1294115788
1293916187	1293982187	1294116231
1293916052	1293982131	1294115850
1293916934	1293982752	1294116696
1293916941	1293982996	1294117029
1293917415	1293982967	1294117581
1293917483	1293982814	1294117487
1293917794	1293983080	1294117689
1293919416	1293983069	1294118521
1293918654	1293982977	1294118665
1293919555	1293983662	1294119323
1293919753	1293983765	1294120367
1293919639	1293984899	1294121809
1293919766	1293984568	1294121357
1293921434	1293982853	1294122682
1293922354	1293984540	1294121839
1293921033	1293983432	1294122624
1293920329	1293984389	1294122217
1293923458	1293984663	1294124134
1293919116	1293982190	1294129627
1293923313	1293986417	1294125822
1293922601	1293983750	1294125822
1293923868	1293985043	1294129116
1293923839	1293984916	1294129800
1293924192	1293985153	1294130168
1293923815	1293984314	1294130062
1293924264	1293985056	1294131317
1293923743	1293984602	1294131475
1293924493	1293984946	1294132257
1293923851	1293984470	1294132065
1293923958	1293984966	1294132598
1293924906	1293985172	1294133840
1293923263	1293985346	1294132912
1293924338	1293985533	1294132744
1293922829	1293984941	1294134249
1293925014	1293984535	1294131929
1293925898	1293985754	1294133460
1293925154	1293984116	1294132049
1293921970	1293986604	1294133338
1293924555	1293985867	1294132613
1293927274	1293988329	1294137879
1293924440	1293985684	1294138081
1293927267	1293991571	1294138081
1293926866	1293987127	1294133864
1293927238	1293987452	1294134360
1293927929	1293987661	1294133869
1293929832	1293989402	1294135241
1293929990	1293989551	1294134908
1293931390	1293989724	1294135177
1293932681	1293991040	1294134884
1293934885	1293992310	1294135730
1293937186	1293993217	1294133777
1293939192	1293995055	1294136383
1293941456	1293995372	1294137226
1293946652	1293996967	1294137148
1293947746	1293997364	1294136848
1293950671	1293998919	1294139216
1293953668	1294000282	1294139426
1293957861	1294003610	1294141409
1293959957	1294001306	1294145969
1293965768	1294005344	1294142141
1293965146	1294006494	1294144184
1293972373	1294010601	1294149747
1293976074	1294008055	1294149747
1293985661	1294013701	1294152339
1293989947	1294015223	1294154287
1293995595	1294017871	1294157940
1293999936	1294019279	1294159654
1294004866	1294020845	1294161674
1294010462	1294023198	1294165031
1294014685	1294024488	1294166922
1294020830	1294027222	1294170386
1294027905	1294030067	1294173383
1294031029	1294031918	1294175248
1294034974	1294032931	1294176177
1294041180	1294035702	1294181098
1294043499	1294036844	1294183768
1294050875	1294039221	1294184936
1294055853	1294039562	1294185242
1294058868	1294042144	1294190227
1294063001	1294043201	1294190835
1294064773	1294044734	1294191448
1294072958	1294046720	1294193382
1294080050	1294045953	1294197837
1294081631	1294049432	1294197837
1294088802	1294051658	1294200235
1294092858	1294052734	1294201409
1294096379	1294054187	1294202845
1294099910	1294055314	1294204457
1294103281	1294055921	1294205713
1294106648	1294056453	1294206075
1294108646	1294057063	1294207272
1294112427	1294058152	1294208027
1294115047	1294059234	1294208390
1294117000	1294059983	1294208688
1294119284	1294060104	1294208570
1294119800	1294061680	1294210380
1294124214	1294060756	1294210403
1294125498	1294062591	1294210488
1294127495	1294059980	1294210195
1294129625	1294057402	1294211675
1294134839	1294061403	1294212552
1294132016	1294062910	1294209077
1294128839	1294058081	1294206564
1294136315	1294062019	1294209410
1294133567	1294061007	1294211246
1294134566	1294060945	1294209267
1294134743	1294060569	1294208820
1294135321	1294060312	1294208312
1294135988	1294060828	1294208504
1294135955	1294060270	1294208324
1294135710	1294060219	1294208126
[truncated: 83,620 more rows]
