# Supplementary material for: Clinical assessment of a non-invasive wearable MEMS pressure sensor array for monitoring of arterial pulse waveform, heart rate and detection of atrial fibrillation
Source: NPJ Digit Med. 2019 May 14;2:39. doi: 10.1038/s41746-019-0117-x (PMC6550190; doi:10.1038/s41746-019-0117-x)
Supplement: Supplementary file 14 — Data Set 12 [file 41746_2019_117_MOESM14_ESM.txt]

SENSOR 0	SENSOR 1	SENSOR 2
1293927399	1293801464	1294130844
1293925083	1293795989	1294130844
1293924776	1293796282	1294128113
1293925058	1293796752	1294128498
1293925176	1293796908	1294128272
1293924949	1293796734	1294128277
1293925153	1293796381	1294128222
1293925087	1293796603	1294128853
1293924368	1293795731	1294128015
1293925454	1293797319	1294129299
1293925767	1293796457	1294129824
1293927269	1293796468	1294129044
1293927353	1293797705	1294132661
1293930079	1293797490	1294133648
1293930355	1293798726	1294137602
1293929256	1293796312	1294139065
1293930867	1293797884	1294140349
1293934315	1293798276	1294145220
1293942021	1293799183	1294148193
1293940411	1293798512	1294147302
1293938399	1293800771	1294148348
1293943865	1293800831	1294165900
1293948725	1293809213	1294165900
1293953494	1293801230	1294176208
1293957568	1293802103	1294182210
1293960114	1293802328	1294187146
1293965036	1293803914	1294194571
1293968740	1293804243	1294200589
1293973181	1293804786	1294207391
1293976224	1293804958	1294213998
1293981142	1293805172	1294221024
1293986089	1293806094	1294228485
1293990897	1293806709	1294234936
1293994120	1293808166	1294243822
1293999799	1293807226	1294251500
1294006000	1293808519	1294260113
1294010066	1293807974	1294267420
1294015866	1293810440	1294274559
1294021057	1293809310	1294284942
1294027071	1293810427	1294293624
1294028002	1293813431	1294299369
1294037973	1293811975	1294306258
1294040588	1293810024	1294323087
1294045240	1293812565	1294323087
1294054744	1293813190	1294337910
1294058798	1293813040	1294344486
1294063280	1293813842	1294350944
1294067892	1293814156	1294357907
1294071899	1293813789	1294363694
1294075748	1293814577	1294369908
1294080297	1293815026	1294375843
1294082629	1293814784	1294380508
1294086245	1293814617	1294385312
1294089741	1293815084	1294390877
1294092507	1293812882	1294393826
1294096448	1293815381	1294397241
1294098178	1293814949	1294403199
1294102714	1293815156	1294405217
1294104831	1293814914	1294408658
1294103339	1293814483	1294412809
1294106144	1293814840	1294414603
1294110903	1293814262	1294419414
1294110202	1293811524	1294420196
1294116393	1293815294	1294414248
1294116996	1293810185	1294424216
1294120233	1293815118	1294428038
1294122312	1293814914	1294429830
1294123679	1293814761	1294430988
1294124775	1293815443	1294432378
1294125536	1293814762	1294432826
1294126130	1293814555	1294433717
1294127497	1293814450	1294434658
1294128033	1293815282	1294434968
1294128744	1293815464	1294435849
1294128771	1293815455	1294435912
1294130446	1293813810	1294437015
1294130564	1293816162	1294435669
1294128011	1293814608	1294433701
1294130020	1293814714	1294436604
1294129572	1293815209	1294436223
1294129356	1293813235	1294433778
1294127914	1293815103	1294432124
1294126746	1293813291	1294431647
1294134402	1293814718	1294426165
1294128725	1293814627	1294432059
1294121884	1293814143	1294428341
1294125765	1293814610	1294427189
1294124730	1293814755	1294425934
1294123309	1293814202	1294423623
1294122673	1293814035	1294422205
1294122200	1293814365	1294421002
1294120808	1293814203	1294419485
1294121121	1293814858	1294418878
1294118896	1293814268	1294416244
1294119005	1293814870	1294414971
1294117186	1293814439	1294412125
1294116232	1293814479	1294409890
1294114645	1293815227	1294409498
1294114649	1293815150	1294405330
1294112501	1293814669	1294405527
1294111033	1293816809	1294403551
1294110422	1293814692	1294401684
1294115705	1293815620	1294395488
1294109784	1293816788	1294398648
1294104782	1293812691	1294391707
1294107905	1293815432	1294393386
1294103810	1293815270	1294392177
1294101728	1293814643	1294392177
1294098860	1293816333	1294385256
1294096880	1293815574	1294382873
1294095074	1293815660	1294380543
1294094051	1293816311	1294379215
1294092894	1293816341	1294376967
1294091809	1293815731	1294374806
1294091143	1293816722	1294373397
1294089355	1293817212	1294370796
1294088296	1293816468	1294369446
1294087034	1293815978	1294367438
1294086083	1293816389	1294365605
1294082838	1293816113	1294363570
1294083935	1293816314	1294361599
1294081238	1293817112	1294357616
1294079439	1293816028	1294355247
1294079773	1293817015	1294357404
1294075327	1293814770	1294352799
1294074553	1293817466	1294352880
1294081511	1293816022	1294357596
1294074412	1293813175	1294343195
1294072362	1293809218	1294343195
1294071864	1293816383	1294346061
1294070837	1293816521	1294344327
1294070001	1293816901	1294343115
1294068986	1293816306	1294341920
1294067884	1293816266	1294340284
1294068072	1293817063	1294340105
1294067728	1293817203	1294339038
1294065833	1293816600	1294336979
1294065120	1293813649	1294335402
1294064290	1293815776	1294335580
1294066045	1293816820	1294333025
1294063559	1293816087	1294332895
1294062856	1293815059	1294333696
1294063914	1293817305	1294331715
1294061033	1293817916	1294331444
1294061652	1293817032	1294330612
1294051915	1293817472	1294329989
1294060145	1293815920	1294333998
1294059544	1293814539	1294329393
1294063045	1293813970	1294326616
1294055540	1293817523	1294326616
1294057692	1293816331	1294325482
1294057498	1293816238	1294324776
1294057175	1293816776	1294324410
1294056378	1293815988	1294323652
1294056444	1293816738	1294323444
1294057136	1293816910	1294323624
1294055777	1293816769	1294322822
1294055930	1293816652	1294322934
1294055951	1293817544	1294323502
1294055397	1293815215	1294322656
1294055228	1293814832	1294320394
1294054876	1293816060	1294322428
1294054008	1293816617	1294321237
1294054676	1293816248	1294322536
1294053573	1293818961	1294321700
1294054376	1293816344	1294321648
1294053734	1293817093	1294319160
1294056725	1293815832	1294317536
1294051912	1293817222	1294324132
1294052991	1293816454	1294320533
1294053181	1293816444	1294320531
1294052708	1293815694	1294318985
1294052763	1293815735	1294318814
1294052404	1293815937	1294319049
1294052395	1293816137	1294318663
1294052571	1293816323	1294318516
1294051967	1293816242	1294318421
1294052043	1293816467	1294317723
1294051528	1293816031	1294317756
1294050543	1293815336	1294316382
1294050956	1293816220	1294317119
1294051339	1293815594	1294314260
1294050152	1293815858	1294315706
1294048412	1293814548	1294314879
1294049496	1293814929	1294314407
1294049232	1293816288	1294313000
1294048386	1293815715	1294313059
1294045744	1293811148	1294313352
1294048341	1293816239	1294316363
1294046643	1293813434	1294314544
1294045319	1293821484	1294310331
1294046530	1293815839	1294310331
1294044286	1293815058	1294307775
1294044713	1293815638	1294307329
1294043713	1293815198	1294305937
1294043403	1293816180	1294305801
1294043183	1293815608	1294304371
1294042087	1293815178	1294303474
1294041331	1293815284	1294302315
1294040631	1293815144	1294300981
1294040236	1293815034	1294300086
1294039143	1293813797	1294297045
1294038394	1293814452	1294298398
1294040186	1293816273	1294296079
1294037373	1293814737	1294296219
1294038026	1293814899	1294295490
1294035472	1293814020	1294292338
1294033018	1293814467	1294293112
1294035409	1293815127	1294294087
1294035169	1293814286	1294291540
1294031285	1293813818	1294292630
1294038859	1293814848	1294288988
1294032442	1293817022	1294290947
1294030832	1293814361	1294285791
1294030577	1293814747	1294285426
1294029722	1293814521	1294284279
1294029092	1293814403	1294283956
1294027642	1293813648	1294282263
1294028680	1293814619	1294282799
1294028381	1293815148	1294282152
1294027030	1293814380	1294280763
1294026572	1293814317	1294279914
1294026552	1293814663	1294280246
1294025736	1293813413	1294278664
1294025055	1293814563	1294279418
1294025327	1293814095	1294276470
1294024027	1293813330	1294278597
1294025593	1293814444	1294280470
1294024791	1293813746	1294276295
1294025012	1293814979	1294276779
1294024968	1293815886	1294276818
1294022267	1293813339	1294276676
1294023861	1293815585	1294277623
1294023938	1293813009	1294275003
1294023814	1293813725	1294276021
1294023518	1293813298	1294275690
1294023808	1293813430	1294275802
1294024023	1293813673	1294276058
1294023812	1293813440	1294276254
1294023936	1293813842	1294276726
1294023590	1293813529	1294276491
1294023614	1293813360	1294276827
1294023656	1293813331	1294276292
1294024522	1293813305	1294277569
1294024219	1293814546	1294277211
1294025027	1293813810	1294277377
1294024328	1293814534	1294280228
1294025617	1293812955	1294279076
1294024511	1293813797	1294278208
1294024081	1293813592	1294280530
1294024813	1293815023	1294279026
1294023122	1293813972	1294280373
1294027826	1293817545	1294280010
1294030233	1293814815	1294280393
1294020909	1293812735	1294278727
1294025813	1293812609	1294278727
1294027953	1293813995	1294283645
1294028207	1293814163	1294284079
1294029194	1293814665	1294284327
1294029070	1293814222	1294285220
1294029670	1293814800	1294286057
1294029977	1293814457	1294285934
1294029952	1293814579	1294286411
1294030577	1293814780	1294285058
1294030421	1293815191	1294287458
1294031362	1293815146	1294288524
1294029082	1293813971	1294286696
1294028110	1293814701	1294288636
1294030294	1293812087	1294288336
1294031859	1293815821	1294287010
1294033485	1293813592	1294289778
1294033133	1293813633	1294289368
1294030902	1293812379	1294285368
1294032204	1293814885	1294288014
1294032267	1293809728	1294290847
1294032574	1293813084	1294294678
1294031481	1293814369	1294294678
1294033560	1293814381	1294292265
1294033334	1293814510	1294291538
1294033317	1293814385	1294291508
1294033519	1293814144	1294292204
1294033587	1293814150	1294291972
1294033541	1293814147	1294292220
1294033800	1293814789	1294292145
1294033678	1293814504	1294292425
1294034054	1293814501	1294292170
1294033288	1293813864	1294292233
1294034386	1293814157	1294291470
1294032742	1293815622	1294291379
1294033276	1293813702	1294294300
1294031675	1293811139	1294291614
1294033343	1293814661	1294292412
1294032192	1293814297	1294290258
1294033239	1293816512	1294293125
1294031489	1293820693	1294291253
1294035171	1293814581	1294290316
1294031372	1293813038	1294293795
1294032504	1293814403	1294288713
1294031473	1293814439	1294288920
1294031610	1293814828	1294288662
1294031549	1293815187	1294288376
1294031562	1293814588	1294287437
1294030407	1293814133	1294286760
1294030858	1293814776	1294286609
1294030116	1293814676	1294285948
1294029988	1293814455	1294285288
1294028634	1293813868	1294284124
1294029927	1293814782	1294282964
1294028926	1293814785	1294281801
1294028045	1293814177	1294282040
1294028428	1293814588	1294280806
1294028619	1293813863	1294281704
1294025919	1293814693	1294281813
1294024957	1293815407	1294280252
1294024975	1293813295	1294278415
1294024433	1293811524	1294271890
1294020916	1293815911	1294269292
1294023712	1293812973	1294280775
1294021186	1293814084	1294277917
1294022236	1293813824	1294273513
1294022080	1293813724	1294273182
1294021347	1293813656	1294271831
1294020905	1293813712	1294271180
1294020080	1293813757	1294270276
1294019648	1293814268	1294269795
1294018227	1293812921	1294267838
1294017737	1293813049	1294267043
1294018029	1293813618	1294266485
1294017404	1293814076	1294266481
1294016838	1293814451	1294262955
1294014807	1293810908	1294264527
1294015922	1293812774	1294262031
1294014109	1293812016	1294261468
1294012952	1293812655	1294260463
1294012767	1293815222	1294258077
1294009271	1293812399	1294259432
1294010072	1293811944	1294255125
1294009974	1293813198	1294255643
1294009784	1293814947	1294255846
1294012261	1293811885	1294253117
1294008892	1293811686	1294253117
1294007817	1293811259	1294251970
1294007875	1293812000	1294251638
1294007533	1293811923	1294250958
1294006584	1293811687	1294249413
1294006393	1293811926	1294248792
1294006073	1293811786	1294248319
1294005289	1293811683	1294247213
1294004714	1293810784	1294246238
1294004665	1293812066	1294245535
1294003512	1293810840	1294245271
1294003234	1293811317	1294245442
1294001714	1293811307	1294243537
1294003237	1293811475	1294241756
1294001995	1293812102	1294242779
1294000455	1293810304	1294241038
1294000483	1293810965	1294239278
1293997769	1293811418	1294240462
1294002387	1293809909	1294238636
1293992735	1293806602	1294239007
1294001011	1293811998	1294238334
1294002514	1293809942	1294238334
1293997600	1293811180	1294236686
1293997349	1293811068	1294235914
1293996340	1293810948	1294235265
1293996455	1293811059	1294234664
1293995396	1293810585	1294233378
1293995214	1293810530	1294232873
1293995058	1293811068	1294232626
1293994517	1293810624	1294231796
1293993593	1293810706	1294230587
1293994123	1293810295	1294230570
1293994095	1293810405	1294228506
1293993314	1293810848	1294229025
1293992318	1293810065	1294229306
1293991817	1293810774	1294227498
1293992956	1293809782	1294229228
1293990969	1293809712	1294225229
1293990414	1293808567	1294223851
1293992011	1293808919	1294223903
1294000712	1293816260	1294225287
1293989679	1293808097	1294223546
1293989686	1293809767	1294223546
1293988037	1293808516	1294221880
1293988302	1293809761	1294221793
1293988083	1293809770	1294221685
1293987318	1293809086	1294220907
1293987783	1293809927	1294220879
1293986890	1293808975	1294219586
1293986645	1293808872	1294219102
1293985910	1293809248	1294218482
1293985774	1293809031	1294217396
1293985861	1293810572	1294218602
1293984658	1293809834	1294216331
1293986375	1293810498	1294216552
1293982563	1293809559	1294213883
1293985791	1293808164	1294213490
1293983743	1293810657	1294215406
1293983723	1293808602	1294211580
1293984565	1293809778	1294212208
1293987445	1293813870	1294214457
1293987011	1293807844	1294211541
1293982707	1293809463	1294212474
1293982085	1293813372	1294212474
1293981486	1293808850	1294211883
1293981340	1293808686	1294210528
1293981457	1293809152	1294210732
1293980953	1293808766	1294210303
1293981269	1293809787	1294210808
1293979961	1293808810	1294209524
1293980147	1293808757	1294209181
1293978314	1293808179	1294208108
1293979620	1293808991	1294208929
1293979893	1293809325	1294208494
1293979471	1293810254	1294206913
1293980648	1293811050	1294204984
1293980808	1293808649	1294204194
1293978008	1293808614	1294207087
1293977533	1293807975	1294205379
1293977459	1293808049	1294206968
1293979845	1293813723	1294209984
1293972924	1293806876	1294205439
1293976479	1293808010	1294199399
1293973364	1293808389	1294205793
1293976618	1293805764	1294205793
1293976732	1293808883	1294203263
1293975278	1293808082	1294202042
1293975018	1293807469	1294201484
1293975163	1293807704	1294201638
1293974736	1293807447	1294200656
1293973984	1293807376	1294200541
1293974142	1293807621	1294200519
1293973537	1293806919	1294199114
1293972992	1293805715	1294199159
1293973114	1293807727	1294200973
1293973400	1293805693	1294198387
1293974225	1293806796	1294198217
1293971288	1293806763	1294198504
1293971373	1293807085	1294196959
1293971881	1293807103	1294198504
1293971521	1293807438	1294197089
1293973665	1293808502	1294198054
1293975668	1293809577	1294195873
1293972657	1293806528	1294192753
1293971755	1293812550	1294188683
1293969220	1293801583	1294188683
1293970778	1293806610	1294195644
1293970440	1293806620	1294195026
1293970363	1293806991	1294195442
1293970410	1293806635	1294194496
1293969455	1293806115	1294193728
1293969605	1293805906	1294193828
1293969884	1293806669	1294194450
1293968667	1293805643	1294192888
1293969246	1293806571	1294193554
1293968001	1293805526	1294192925
1293968061	1293806020	1294192836
1293967674	1293806741	1294194162
1293969278	1293806490	1294194091
1293969193	1293806436	1294194045
1293968276	1293805543	1294192326
1293967678	1293806370	1294192183
1293972495	1293806458	1294192717
1293969817	1293805431	1294194637
1293967318	1293810287	1294195475
1293965678	1293809679	1294191966
1293969092	1293806812	1294191954
1293967908	1293806684	1294191926
1293966746	1293805397	1294190689
1293967282	1293805970	1294191145
1293966350	1293805695	1294190225
1293966633	1293805830	1294190007
1293965772	1293805201	1294189676
1293966735	1293805812	1294190110
1293966200	1293805830	1294189647
1293965932	1293805887	1294189970
1293968876	1293806496	1294191142
1293966418	1293805939	1294189979
1293967002	1293807094	1294189898
1293966783	1293806219	1294190137
1293965836	1293808289	1294189276
1293966402	1293805447	1294187785
1293966345	1293805492	1294190347
1293965324	1293805286	1294192213
1293963886	1293802834	1294183827
1293969489	1293812168	1294186514
1293958654	1293805674	1294190345
1293964866	1293802508	1294184387
1293965210	1293806062	1294188709
1293964897	1293805964	1294188664
1293965506	1293806800	1294188738
1293964658	1293805817	1294188068
1293964669	1293806220	1294188284
1293964303	1293805825	1294187709
1293964320	1293806161	1294187958
1293963948	1293805692	1294187347
1293964202	1293806145	1294187458
1293965205	1293806553	1294186073
1293963045	1293805187	1294186953
1293964153	1293806127	1294186629
1293962603	1293805543	1294187932
1293964445	1293806075	1294185746
1293962145	1293804831	1294185705
1293962096	1293805775	1294184973
1293963886	1293805639	1294185424
1293962997	1293805735	1294186746
1293961459	1293808645	1294188086
1293962974	1293805225	1294189782
1293968610	1293805663	1294187197
1293962626	1293805406	1294187197
1293962519	1293805650	1294184341
1293962187	1293805545	1294184091
1293961454	1293805345	1294182990
1293961466	1293805213	1294182977
1293960642	1293804730	1294182364
1293961250	1293805615	1294183132
1293961521	1293805379	1294182950
1293961207	1293804863	1294182759
1293961395	1293805300	1294183090
1293961263	1293805883	1294181742
1293960601	1293806940	1294183247
1293961065	1293804101	1294182718
1293961304	1293805091	1294179177
1293961720	1293807082	1294180834
1293960278	1293806583	1294181520
1293962957	1293804840	1294180404
1293960446	1293804275	1294177341
1293961869	1293803997	1294174000
1293960212	1293799136	1294178769
1293957183	1293804841	1294181788
1293958805	1293804495	1294181788
1293959545	1293805202	1294179848
1293958319	1293804795	1294178909
1293958860	1293805164	1294179120
1293958812	1293804879	1294178754
1293958662	1293805059	1294178277
1293958536	1293804880	1294178231
1293957453	1293804419	1294177550
1293957904	1293804429	1294177725
1293957857	1293804134	1294176654
1293957712	1293804380	1294176694
1293957076	1293805062	1294178656
1293956145	1293803796	1294176642
1293957328	1293804500	1294175685
1293958405	1293803304	1294174474
1293957220	1293804240	1294176430
1293955766	1293805105	1294175196
1293954672	1293801153	1294175447
1293955249	1293804540	1294173960
1293960758	1293803962	1294173929
1293955809	1293809196	1294169003
1293955328	1293797162	1294169003
1293954944	1293804004	1294173099
1293955106	1293804716	1294172737
1293954457	1293803926	1294172299
1293954175	1293803858	1294172044
1293953982	1293803956	1294171609
1293954012	1293804059	1294171156
1293953977	1293804284	1294171223
1293953262	1293804049	1294170653
1293952828	1293804231	1294170221
1293953111	1293804191	1294170497
1293952161	1293801265	1294170286
1293951970	1293803151	1294169418
1293953850	1293803438	1294167224
1293952613	1293803645	1294167977
1293953694	1293803206	1294170295
1293951530	1293802911	1294167263
1293950016	1293798977	1294169535
1293950840	1293796429	1294166260
1293959677	1293803245	1294167100
1293949795	1293802923	1294166723
1293950930	1293802927	1294166723
1293950317	1293802344	1294166101
1293949518	1293801603	1294164974
1293949764	1293801989	1294164772
1293949729	1293802402	1294164819
1293949783	1293802760	1294165151
1293949200	1293801856	1294164304
1293949086	1293802194	1294163980
1293949128	1293801446	1294163850
1293948989	1293801552	1294163249
1293948449	1293801775	1294163438
1293946598	1293801977	1294162486
1293947332	1293801137	1294162322
1293947187	1293802779	1294164255
1293946605	1293802016	1294161914
1293948647	1293802139	1294159867
1293945890	1293800037	1294160416
1293940838	1293802748	1294161320
1293946484	1293799091	1294155464
1293949272	1293798831	1294155986
1293938873	1293801689	1294160001
1293945469	1293801041	1294159600
1293946064	1293801607	1294159288
1293946400	1293801985	1294159611
1293946335	1293802220	1294159731
1293945710	1293801413	1294158298
1293945896	1293801647	1294158772
1293945085	1293801703	1294158224
1293944977	1293801451	1294158354
1293944772	1293802641	1294156996
1293944376	1293801999	1294157401
1293944274	1293801255	1294157528
1293943439	1293802234	1294157456
1293943289	1293802676	1294154856
1293943427	1293802190	1294155955
1293945007	1293801210	1294155752
1293943763	1293802209	1294154256
1293943355	1293803875	1294157536
1293950377	1293799717	1294150680
1293945367	1293804114	1294154591
1293943138	1293800985	1294153942
1293942249	1293801126	1294156037
1293941841	1293801009	1294153221
1293942369	1293801408	1294153331
1293941871	1293801149	1294152929
1293941144	1293800666	1294152101
1293940537	1293800240	1294151549
1293940561	1293800923	1294151856
1293940970	1293800705	1294151330
1293940267	1293800791	1294151138
1293940483	1293800406	1294150730
1293940285	1293800596	1294150935
1293941582	1293800556	1294148400
1293939138	1293801400	1294150285
1293937804	1293802063	1294149333
1293938657	1293799527	1294149082
1293942165	1293800951	1294148135
1293937342	1293800632	1294148678
1293938212	1293800906	1294147896
1293943132	1293802138	1294157628
1293936632	1293799108	1294147977
1293936819	1293804511	1294145877
1293934283	1293800242	1294146533
1293936824	1293799613	1294145574
1293936999	1293800360	1294145825
1293936789	1293799558	1294144568
1293935354	1293799242	1294143833
1293935504	1293799435	1294143727
1293935407	1293799477	1294143376
1293935293	1293799430	1294143173
1293934680	1293799040	1294142237
1293935095	1293799714	1294142371
1293934128	1293799380	1294140839
1293934368	1293799745	1294140760
1293932770	1293799192	1294141318
1293934199	1293799058	1294139699
1293933388	1293797958	1294139514
1293931532	1293801462	1294139577
1293932337	1293800775	1294139352
1293932824	1293799437	1294138852
1293928860	1293798514	1294136957
1293930110	1293803040	1294134760
1293933166	1293800716	1294137633
1293930813	1293795566	1294136833
1293931371	1293798785	1294136833
1293931232	1293798741	1294136409
1293930795	1293798599	1294136055
1293930950	1293799158	1294136459
1293930314	1293798792	1294135719
1293930464	1293799029	1294135760
1293930686	1293799280	1294135881
1293929864	1293798897	1294135481
1293930175	1293799201	1294135756
1293931017	1293798970	1294135887
1293929755	1293799190	1294137281
1293931125	1293799098	1294135520
1293930945	1293801250	1294137237
1293932091	1293800797	1294137779
1293932067	1293800436	1294140542
1293932584	1293801076	1294142666
1293934813	1293799419	1294144212
1293936218	1293799883	1294149395
1293939120	1293800782	1294148680
1293935077	1293796650	1294150105
1293940862	1293792823	1294156982
1293942838	1293800892	1294156982
1293947697	1293801641	1294164920
1293951104	1293802565	1294169467
1293953608	1293802746	1294175107
1293956743	1293802881	1294179367
1293959602	1293803190	1294184851
1293963418	1293804328	1294191036
1293966455	1293804043	1294196210
1293971236	1293805123	1294203061
1293974687	1293806106	1294209970
1293979281	1293806672	1294216016
1293983994	1293807860	1294222604
1293987627	1293806502	1294230600
1293992837	1293808579	1294237530
1293995867	1293807923	1294245154
1294001627	1293808880	1294253025
1294006536	1293810055	1294260413
1294017121	1293808862	1294269516
1294014736	1293812396	1294277842
1294028885	1293811680	1294283646
1294026253	1293812206	1294300704
1294031515	1293812640	1294300704
1294040675	1293812444	1294315638
1294045451	1293813313	1294323171
1294049911	1293813394	1294330571
1294055035	1293813953	1294337373
1294058385	1293812959	1294343599
1294063633	1293814425	1294350327
1294067437	1293814467	1294356830
1294071679	1293814586	1294362556
1294075147	1293814518	1294368454
1294077893	1293814847	1294375345
1294082727	1293815384	1294378160
1294086420	1293815008	1294384360
1294090207	1293813176	1294388646
1294091908	1293815704	1294391058
1294093786	1293813827	1294396690
1294100704	1293814717	1294401490
1294100636	1293814460	1294403895
1294106443	1293815042	1294408006
1294105685	1293814505	1294405203
1294115944	1293815027	1294416181
1294113475	1293815764	1294419164
1294115702	1293816226	1294421545
1294117033	129381541	1293815927
1294120334	1293815561	1294427247
1294121853	1293814963	1294428696
1294123450	1293815422	1294430276
1294124537	1293816019	1294431999
1294126686	1293816482	1294433934
1294127429	1293814918	1294434679
1294127071	1293815286	1294434819
1294131339	1293819295	1294445763
1294125376	1293816521	1294433248
1294129240	1293815793	1294432237
1294128664	1293816335	1294431453
1294128478	1293816077	1294430331
1294127500	1293816140	1294429032
1294127019	1293816250	1294428056
1294123834	1293816542	1294420986
1294123316	1293818549	1294421188
1294120110	1293817118	1294419160
1294121253	1293815996	1294416346
1294120339	1293816563	1294416739
1294119164	1293815480	1294415519
1294118254	1293816748	1294410750
1294115617	1293816095
1294115345	1293817014	1294407693
1294111811	1293817520	1294403676
1294112453	1293811364	1294408473
1294112212	1293818802	1294400673
1294103969	1293817155	1294397769
1294107071	1293817250	1294396100
1294105548	1293817082	1294393389
1294103968	1293817472	1294391498
1294101290	1293817243	1294387789
1294099724	1293817113	1294385243
1294099330	1293817630	1294383794
1294097716	1293817743	1294381629
1294095876	1293817767	1294379415
1294094788	1293817932	1294378011
1294094010	1293817663	1294374441
1294093379	1293819303	1294371996942
1294090951	1293818297	1294368652
1294087323	1293817864	1294368315
1294087968	1293817566	1294365122
1294087803	1293817767	1294363990
1294084715	1293815784	1294360228
1294082663	1293819388	1294355453
1294082397	1293814403	1294361852
1294077390	1293817428	1294352008
1294076816	1293818218	1294350888
1294075090	1293817938	1294348676
1294074574	1293817517	1294347777
1294073511	1293817655	1294346592
1294072194	1293817134	1294344913
1294071656	1293817492	1294343383
1294070569	1293816909	1294338958
1294068406	1293816225	1294339762
1294068385	1293819453	1294339207
1294066281	1293817377	1294338684
1294067175	1293815030	1294335320
1294065939	1293817046	1294331410
1294062036	1293820312	1294334296
1294062983	1293816338	1294328249
1294069484	1293817431	1294330498
1294061494	1293817118	1294329536
1294060445	1293816594	1294328176
1294061194	1293816793	1294328276
1294059821	1293816966	1294327446
1294059841	1293816573	1294327304
1294059220	1293816389	1294326269
1294058608	1293816820	1294325433
1294058661	1293816335	1294324484
1294057292	1293815735	1294325469
1294058190	1293814296	1294323130
1294058095	1293816385	1294322174
1294058715	1293816820	1294325916
1294057423	1293817045	1294321875
1294056160	1293817503
1294056311	1293812917	1294316549
1294063493	1293816103	1294323596
1294051827	1293816271	1294323739
1294056619	1293818269	1294326012
1294056771	1293816663	1294322972
1294056563	1293816943	1294322637
1294057021	1293817433	1294323161
1294056698	1293817084	1294322887
1294056371	1293816954	1294322364
1294056235	1293817223	1294322279
1294056073	1293817001	1294321839
1294055840	1293816044	1294322067
1294056151	1293817570	1294322365
1294056065	1293817309	1294322044
1294054387	129381794053584	1293817736
1294053779	1293815103	1294320637
1294054703	1293818576	1294319806
1294055642	1293817624	1294320810
1294051724	1293816990	1294312742
1294054384	1293815794	1294316282
1294050172	1293817472	1294314444
1294051828	1293816981	1294317694
1294052753	1293817816957	1294316276
1294051720	1293816597	1294315603
1294051171	1293816870	1294315337
1294050093	1293816747	1294313976
1294050526	1293816901	1294313634
1294049919	1293817315	1294312632
1294048723	1293816651	1294311622
1294048450	1293816718	1294310865
1294046643	1293814767	1294308600
1294046597	1293816422	1294309834
1294046402	1293816182	1294307739
1294044830	1293816614	1294307935
1294045409	1293816409	1294306316
1294041568	1293815769	1294304801
1294042871	1293816208	1294301656
1294042743	1293815483	1294302871
1294042200	1293818608	1294305004
1294049651	1293816274	1294300327
1294037496	1293816525	1294299505
1294040287	1293820100	1294298869
1294039004	1293816240	1294296296
1294038263	1293815711	1294295701
1294037485	1293815599	1294294882
1294036998	1293815521	1294293313
1294036058	1293815391	1294292309
1294035986	1293816002	1294292206
1294035378	1293815757	1294291162
1294033896	1293815295	1294289786
1294035409	1293815487	1294289210
1294033266	1293815576	1294287309
1294033176	1293816375	1294287340
1294033968	1293815233	1294287448
1294032381	1293816291	1294286459
1294032528	1293814836	1294285806
1294031155	1293812990	1294284905
1294031703	1293814448	1294285262
1294033109	1293814123	1294281384
1294029474	1293812700	1294285221
1294034840	1293815530	1294282236
1294029301	1293815615	1294289094
1294028502	1293816250	1294285534
1294028528	1293814741	1294281791
1294028177	1293814685	1294281457
1294028423	1293814918	1294281332
1294027566	1293814550	1294280562
1294027863	1293814760	1294280488
1294027603	1293814297	1294280551
1294027224	1293814401	1294280579
1294027600	1293814920	1294280576
1294028058	1293814693	1294280588
1294028295	1293814097	1294281225
1294027162	1293815193	1294280361
1294027151	1293815491	1294280859
1294026923	1293813677	1294281209
1294027653	1293815520	1294278733
1294028367	1293815514	1294282186
1294028820	1293815001	1294281922
1294025390	1293813556	1294280760
1294028053	1293808054	1294284333
1294031576	1293812617	1294285375
1294023399	1293815073	1294277897
1294028116	1293813940	1294277178
1294029062	1293814325	1294282723
1294029483	1293814409	1294283410
1294029770	1293814900	1294284264
1294029763	1293814863	1294284044
1294030226	1293814964	1294284580
1294030616	1293815220	1294285396
1294030839	1293815456	1294285771
1294030906	1293815257	1294286080
1294031303	1293815292	1294286118
1294031884	1293815299	1294286386
1294031278	1293816183	1294286931
1294031014	1293814922	1294286246
1294032070	1293814573	1294287292
1294033720	1293814858	1294285186
1294033568	1293815817	1294287046
1294031370	1293813978	1294286747
1294034720	1293815237	1294288589
1294029208	1293813440	1294287740
1294029412	1293814100	1294277927
1294031736	1293810139	1294289886
1294032431	1293816303	1294289886
1294034135	1293814792	1294290143
1294034439	1293815054	1294290464
1294034715	1293815542	1294290820
1294034825	1293815252	1294291234
1294035004	1293815665	1294291511
1294034803	1293815120	1294291273
1294035034	1293815263	1294291350
1294034455	1293814953	1294291414
1294035228	1293814827	1294291406
1294034632	1293815028	1294292799
1294034403	1293815988	1294292129
1294036017	1293815299	1294292392
1294036113	1293814843	1294291167
1294035288	1293815032	1294291344
1294033848	1293814925	1294291019
1294034965	1293814922	1294292107
1294035428	1293814087	1294298097
1294032822	1293810701	1294280434
1294034946	1293816371	1294292639
1294035253	1293815620	1294291815
1294034410	1293820597	1294290774
1294034386	1293815862	1294290369
1294033658	1293815449	1294289157
1294034083	1293815600	1294289519
1294033274	1293815137	1294288772
1294033562	1293816084	1294289078
1294033448	1293815633	1294288604
1294032674	1293815472	1294288056
1294032782	1293815917	1294287177
1294031915	1293815175	1294286952
1294030817	1293814699	1294286002
1294031944	1293816417	1294286131
1294031054	1293814939	1294284246
1294030425	1293814944	1294284686
1294030620	1293815941	1294283597
1294029446	1293815743	1294282555
1294029556	1293814830	1294281932
1294030833	1293814730	1294279156
1294028623	1293817035	1294278415
1294022726	1293814440	1294281757
1294025256	1293817808	1294284110
1294026971	1293814726	1294283856
1294026427	1293814991	1294277556
1294026333	1293814604	1294276410
1294025973	1293815165	1294276262
1294024888	1293814610	1294275122
1294024592	1293814591	1294274286
1294023790	1293814542	1294273474
1294023916	1293814748	1294273068
1294022972	1293814888	1294272625
1294021989	1293814420	1294270883
1294020648	1293814379	1294271151
1294020554	1293813343	1294269885
1294020455	1293813972	1294267735
1294020988	1293816489	1294266549
1294019521	1293815001	1294267410
1294019463	1293814112	1294266115
1294017278	1293814856	1294264965
1294015198	1293813020	1294265861
1294018496	1293813770	1294251452
1294016194	1293814187	1294256233
1294021925	1293818426	1294260590
1294015153	1293815657	1294260590
1294014342	1293814150	1294258575
1294013338	1293813653	1294257136
1294012762	1293813917	1294256632
1294011978	1293813598	1294255214
1294011314	1293813647	1294254535
1294010532	1293813637	1294253124
1294009816	1293813526	1294252619
1294007970	1293813583	1294251538
1294009125	1293813868	1294250199
1294007728	1293814050	1294249842
1294008076	1293813244	1294248775
1294007163	1293811995	1294248078
1294005741	1293813308	1294248631
1294006608	1293813394	1294247271
1294006008	1293814018	1294246362
1294005520	1293812213	1294244138
1294005912	1293813826	1294242854
1294004580	1293806986	1294234514
1294004365	1293815178	1294245041
1294002985	1293808838	1294240568
1294001813	1293812815	1294239755
1294001592	1293812710	1294239106
1294000610	1293812266	1294237798
1294000099	1293812886	1294237335
1294000393	1293812867	1294237630
1293999612	1293812737	1294236196
1293998815	1293812630	1294235577
1293998106	1293811681	1294234290
1293997735	1293812026	1294233830
1293997434	1293811199	1294233525
1293997665	1293811968	1294230814
1293996086	1293812357	1294232650
1293997333	1293810853	1294231870
1293994383	1293812471	1294230212
1293994291	1293813276	1294228356
1293994711	1293813167	1294228730
1293994541	1293811201	1294228456
1293993966	1293811630	1294236319
1293993129	1293816734	1294230718
1293995638	1293817884	1294230312
1293994716	1293817096	1294226345
1293994532	1293811495	1294225575
1293991665	1293811085	1294224742
1293991167	1293810777	1294224127
1293990180	1293810471	1294223177
1293991017	1293811228	1294223528
1293990262	1293810704	1294222489
1293990358	1293811090	1294222678
1293989936	1293810794	1294222033
1293989144	1293810118	1294221271
1293989656	1293810241	1294221981
1293989031	1293810699	1294220656
1293989730	1293811558	1294221053
1293988621	1293808805	1294217980
1293987589	1293810196	1294219908
1293987913	1293809919	1294219009
1293987480	1293811171	1294219603
1293986327	1293811219	1294218258
1293992375	1293809003	1294219620
1293984780	1293812278	1294216361
1293987562	1293811790	1294220850
1293983294	1293811667	1294214062
1293985265	1293809815	1294214055
1293984836	1293809614	1294214668
1293985060	1293810262	1294214904
1293984104	1293809332	1294213994
1293983894	1293809075	1294213470
1293983533	1293809075	1294212677
1293983742	1293809362	1294212685
1293983399	1293810199	1294212627
1293983215	1293809093	1294211685
1293982795	1293808935	1294211677
1293985034	1293809258	1294211026
1293981311	1293808942	1294211873
1293981900	1293809195	1294209000
1293981010	1293807444	1294208994
1293982478	1293809263	1294208529
1293980669	1293808490	1294208519
1293979503	1293808289	1294207779
1293973004	1293809669	1294210871
1293975978	1293809346	1294206212
1293980721	1293808357	1294204958
1293974475	1293803623	1294206528
1293979180	1293808825	1294206528
1293978631	1293808213	1294205487
1293979605	1293809182	1294206611
1293978807	1293809007	1294205622
1293978477	1293808745	1294205059
1293978866	1293808972	1294205128
1293977961	1293808252	1294204303
1293978145	1293808733	1294204284
1293977545	1293808419	1294203951
1293976643	1293808124	1294202487
1293977455	1293807944	1294203045
1293977863	1293807247	1294202612
1293977118	1293809700	1294201889
1293975279	1293807699	1294204749
1293975646	1293808228	1294201762
1293976547	1293808123	1294202490
1293974000	1293806609	1294201313
1293976735	1293807534	1294201174
1293977167	1293807630	1294200765
1293975445	1293804074	1294192758
1293969280	1293800753	1294199549
1293974498	1293807086	1294199549
1293974091	1293807081	1294199294
1293973810	1293807010	1294198492
1293973190	1293806613	1294198343
1293974447	1293807740	1294198389
1293973875	1293807199	1294197903
1293973677	1293807167	1294197830
1293973179	1293807172	1294197404
1293972708	1293806161	1294197085
1293972782	1293807500	1294198322
1293972523	1293807866	1294196647
1293971778	1293806574	1294196566
1293970942	1293805500	1294196138
1293973010	1293808835	1294196579
1293973731	1293807464	1294194059
1293973051	1293808374	1294197386
1293971737	1293808039	1294195647
1293971112	1293806524	1294195434
1293971593	1293809601	1294202399
1293974793	1293804472	1294193670
1293968276	1293811910	1294198789
1293970895	1293806626	1294194077
1293970788	1293807111	1294194198
1293971035	1293807330	1294194114
1293969687	1293806045	1294192698
1293970266	1293807021	1294193604
1293969792	1293807072	1294193400
1293969736	1293806593	1294192851
1293970081	1293806998	1294193451
1293970262	1293807581	1294193233
1293969754	1293806684	1294192556
1293968926	1293806597	1294190650
1293969539	1293806895	1294191123
1293970084	1293806848	1294191465
1293968452	1293806718	1294193284
1293968218	1293806509	1294190909
1293968261	1293807048	1294190628
1293967783	1293807263	1294192286
1293967318	1293807354	1294192258
1293965925	1293807485	1294188559
1293964481	1293802123	1294182224
1293967630	1293807282	1294190841
1293967443	1293808040	1294190280
1293966775	1293805964	1294189453
1293967444	1293806883	1294189710
1293966895	1293806514	1294189002
1293967466	1293806914	1294189266
1293966874	1293806836	1294189460
1293966548	1293806474	1294188901
1293966349	1293806470	1294188507
1293966235	1293806501	1294188391
1293966707	1293807551	1294189159
1293965780	1293806778	1294188315
1293966927	1293806870	1294187993
1293965148	1293806180	1294186276
1293965185	1293806499	1294187955
1293965345	1293805160	1294187662
1293966229	1293806611	1294185894
1293965243	1293805994	1294186481
1293964431	1293806076	1294185158
1293963194	1293804816	1294186898
1293972334	1293806943	1294185037
1293965918	1293805812	1294173040
1293964307	1293806177	1294176093
1293964356	1293806654	1294185638
1293964422	1293806458	1294185677
1293964235	1293806443	1294185125
1293962876	1293805718	1294183969
1293963273	1293805850	1294184222
1293963501	1293805622	1294184113
1293963582	1293806500	1294184342
1293962793	1293805630	1294183387
1293962871	1293805564	1294183057
1293961718	1293806235	1294182027
1293962426	1293804566	1294182494
1293961825	1293804981	1294182723
1293962698	1293807881	1294182127
1293961460	1293804650	1294183483
1293961682	1293804926	1294180091
1293960798	1293806423	1294181465
1293955982	1293805371	1294181777
1293971336	1293803257	1294180744
1293961594	1293805825	1294183113
1293961050	1293805435	1294178458
1293961017	1293804321	1294179010
1293960361	1293805471	1294180009
1293959736	1293804973	1294179661
1293960084	1293805199	1294179413
1293959417	1293804729	1294178907
1293959237	1293805097	1294178686
1293959201	1293804676	1294178411
1293959731	1293805222	1294178518
1293958992	1293805084	1294177755
1293959201	1293804844	1294177546
1293958913	1293804336	1294179113
1293958306	1293804883	1294177232
1293958517	1293805549	1294177204
1293956649	1293805098	1294176610
1293956457	1293805024	1294175579
1293957868	1293804182	1294175492
1293959142	1293804897	1294175551
1293957340	1293802734	1294172548
1293961444	1293806059	1294176690
1293957327	1293804577	1294174644
1293956517	1293809242	1294178978
1293956817	1293799115	1294168007
1293956317	1293804584	1294173765
1293956660	1293804250	1294173705
1293955879	1293804070	1294172829
1293955866	1293803904	1294172768
1293955837	1293803960	1294172276
1293955086	1293803861	1294171903
1293955362	1293804018	1294171650
1293954563	1293803652	1294171018
1293953206	1293803878	1294170962
1293953692	1293804154	1294170766
1293955117	1293805299	1294170988
1293952191	1293804350	1294171033
1293952827	1293803573	1294169597
1293953608	1293804210	1294169175
1293953920	1293803563	1294168596
1293953067	1293804632	1294169546
1293951266	1293804973	1294166622
1293952798	1293800750	1294162584
1293962258	1293805335	1294167717
1293948394	1293799613	1294161835
1293952929	1293803772	1294160591
1293952491	1293804212	1294167137
1293952557	1293804066	1294167005
1293951644	1293803731	1294166042
1293951584	1293803816	1294165860
1293950983	1293803309	1294165574
1293951127	1293803506	1294165759
1293951512	1293803647	1294164971
1293950070	1293802792	1294164379
1293949914	1293803308	1294164344
1293950070	1293802888	1294163827
1293949650	1293803593	1294162235
1293949577	1293802084	1294161026
1293948887	1293803975	1294164105
1293950148	1293802215	1294161969
1293949836	1293804372	1294162698
1293947853	1293802738	1294163003
1293950563	1293807806	1294160506
1293956775	1293802608	1294157797
1293943751	1293803026	1294162563
1293950196	1293801838	1294160443
1293948148	1293803260	1294159666
1293947301	1293802802	1294160349
1293947349	1293802447	1294159885
1293947577	1293802863	1294159855
1293946718	1293802874	1294159157
1293947253	1293802641	1294158921
1293945913	1293802238	1294158640
1293946070	1293802055	1294158199
1293946370	1293802609	1294158299
1293945577	1293801994	1294157732
1293944874	1293802360	1294157072
1293944958	1293801205	1294156563
1293945096	1293801514	1294157684
1293945529	1293802846	1294156886
1293946010	1293801917	1294156538
1293944538	1293801096	1294157466
1293942706	1293802874	1294155626
1293942892	1293800514	1294155331
1293943793	1293799243	1294157206
1293944280	1293801345	1294156927
1293934382	1293800688	1294151367
1293941919	1293801981	1294153704
1293942562	1293800735	1294153704
1293942478	1293801913	1294153301
1293942814	1293801980	1294153525
1293941985	1293801280	1294152851
1293942309	1293801855	1294153244
1293941907	1293801843	1294152928
1293941667	1293801585	1294152029
1293941426	1293801228	1294151688
1293940670	1293801244	1294151190
1293940820	1293802424	1294151297
1293941258	1293802160	1294151431
1293940159	1293801110	1294151868
1293941462	1293801422	1294150875
1293939306	1293800348	1294150062
1293938189	1293800735	1294151301
1293940471	1293801214	1294149958
1293940519	1293800075	1294151390
1293939270	1293798786	1294149528
1293937870	1293800688	1294145217
1293938027	1293801407	1294149251
1293941859	1293800483	1294154764
1293938964	1293799338	1294146853
1293938831	1293800909	1294148406
1293938723	1293801015	1294148157
1293937937	1293800410	1294147013
1293938633	1293801068	1294147683
1293938171	1293800874	1294147384
1293937678	1293800437	1294146736
1293938104	1293800857	1294146835
1293937540	1293800636	1294146308
1293937864	1293799806	1294145817
1293938207	1293801632	1294146217
1293937090	1293800808	1294145884
1293937744	1293800383	1294145624
1293936056	1293801337	1294146485
1293937504	1293800351	1294145372
1293935167	1293799480	1294146903
1293938375	1293800856	1294143848
1293936200	1293800074	1294143813
1293938783	1293801393	1294148810
1293940856	1293801930	1294143285
1293932987	1293807210	1294151819
1293934537	1293798498	1294144650
1293934344	1293799888	1294141339
1293934704	1293800458	1294141300
1293934290	1293800259	1294141296
1293933767	1293800146	1294140099
1293934187	1293800363	1294140558
1293933023	1293799577	1294139102
1293932902	1293799617	1294138849
1293932884	1293800218	1294138911
1293933491	1293799771	1294138769
1293933742	1293800806	1294138122
1293932686	1293800530	1294137336
1293932343	1293799198	1294137240
1293932072	1293800314	1294137508
1293931148	1293796758	1294135750
1293931232	1293799172	1294135667
1293931563	1293799025	1294135079
1293925544	1293794064	1294134489
1293932325	1293803170	1294133327
1293929965	1293798029	1294129804
1293932758	1293799310	1294137161
1293934002	1293798699	1294126351
1293930836	1293799374	1294136691
1293931748	1293799750	1294137327
1293930878	1293799565	1294137303
1293931851	1293799652	1294138801
1293931905	1293799149	1294139485
1293933323	1293799898	1294141475
1293934260	1293799518	1294143150
1293935851	1293800611	1294145609
1293936122	1293800030	1294148309
1293939054	1293801469	1294151582
1293939510	1293800658	1294154287
1293943090	1293801536	1294157981
1293943829	1293801080	1294161737
1293948064	1293802569	1294165430
1293950677	1293802352	1294171687
1293951446	1293802758	1294175609
1293955921	1293801831	1294181278
1293961882	1293804195	1294187911
1293965448	1293804894	1294190638
1293966788	1293798593	1294189911
1293966068	1293804283	1294216329
1293975477	1293805489	1294216329
1293983865	1293805799	1294225771
1293988582	1293807288	1294233696
1293992970	1293807171	1294240445
1293998325	1293808239	1294248937
1294002703	1293808318	1294256172
1294008273	1293809055	1294264631
1294012624	1293809861	1294272620
1294018721	1293810343	1294280827
1294023161	1293812251	1294289357
1294029515	1293810918	1294295998
1294032825	1293811056	1294304713
1294038639	1293811201	1294312474
1294044972	1293812062	1294320964
1294048782	1293811233	1294327897
1294051884	1293811580	1294333489
1294057688	1293814005	1294341544
1294061103	1293815911	1294344353
1294064063	1293816519	1294355216
1294071247	1293809648	1294364370
1294075035	1293809428	1294379558
1294079006	1293814899	1294379562
1294086725	1293815541	1294384025
1294089606	1293814918	1294388153
1294092886	1293815904	1294392861
1294096152	1293815353	1294396772
1294100166	1293816313	1294402039
1294102250	1293815827	1294405131
1294105989	1293816303	1294408338
1294107723	1293815793	1294411425
1294110061	1293816558	1294415338
1294112706	1293816468	1294416176
1294114903	1293814837	1294420231
1294117323	1293816057	1294423083
1294118314	1293816846	1294424733
1294121727	1293815822	1294429289
1294123312	1293817024	1294429794
1294125322	1293816477	1294432318
1294124881	1293815910	1294432819
1294128598	1293818393	1294432965
1294124909	1293820246	1294438101
1294130383	1293816082	1294430747
1294133283	1293818752	1294439020
1294133382	1293816494	1294439073
1294133489	1293815964	1294439025
1294134587	1293816515	1294439926
1294134723	1293816136	1294439687
1294135745	1293816954	1294440408
1294136027	1293816718	1294440271
1294135291	1293816218	1294439371
1294135795	1293816156	1294439650
1294135867	1293817011	1294439323
1294134343	1293816047	1294437574
1294134070	1293816648	1294437965
1294136344	1293816970	1294439835
1294134321	1293816348	1294436820
1294135420	1293815738	1294435833
1294133668	1293815534	1294434599
1294133880	1293815633	1294434828
1294133305	1293816545	1294431878
1294131890	1293817899	1294430193
1294127078	1293815827	1294429056
1294131136	1293817700	1294431284
1294129754	1293816892	1294425781
1294128935	1293816663	1294425781
1294126700	1293816639	1294422514
1294125792	1293816286	1294420858
1294124522	1293816523	1294418922
1294123312	1293816591	1294417468
1294121708	1293816248	1294415419
1294120857	1293816296	1294413766
1294119717	1293816451	1294412363
1294119206	1293817084	1294410010
1294117063	1293815227	1294408758
1294116414	1293815982	1294406731
1294115183	1293816395	1294404025
1294114154	1293814998	1294402305
1294112656	1293817383	1294402620
1294110887	1293815969	1294400086
1294110856	1293816242	1294397805
1294110918	1293818954	1294396442
1294106738	1293816399	1294391359
1294106173	1293816467	1294391171
1294112625	1293817175	1294390945
1294104552	1293822344	1294387319
1294103524	1293816798	1294387319
1294101224	1293817431	1294385041
1294099995	1293817118	1294383208
1294099281	1293817761	1294381931
1294097353	1293817059	1294379833
1294097009	1293817692	1294378776
1294095715	1293817630	1294377405
1294094304	1293816923	1294375217
1294094260	1293817689	1294374170
1294093093	1293817488	1294372662
1294092423	1293817893	1294372503
1294091577	1293817718	1294370170
1294090482	1293816903	1294368793
1294090342	1293816334	1294367474
1294088915	1293818098	1294368262
1294087814	1293818597	1294366186
1294085918	1293816253	1294364401
1294085990	1293816961	1294363091
1294085884	1293817428	1294362414
1294083888	1293819713	1294363827
1294088034	1293817593	1294368024
1294083110	1293817511	1294358296
1294082955	1293818437	1294358382
1294082216	1293818262	1294357512
1294081353	1293818151	1294356424
1294080738	1293817720	1294355312
1294080408	1293818184	1294355246
1294080542	1293818506	1294355073
1294080042	1293817911	1294354259
1294078726	1293818038	1294353973
1294078140	1293817448	1294353200
1294078713	1293817811	1294352950
1294077596	1293818845	1294355450
1294078770	1293818573	1294351728
1294076621	1293817285	1294349989
1294076968	1293819173	1294351632
1294075341	1293819742	1294350138
1294075487	1293818130	1294351104
1294077300	1293820019	1294353828
1294076079	1293813790	1294346202
1294079033	1293819064	1294349430
1294075887	1293816732	1294348934
1294076265	1293818205	1294348934
1294075052	1293817808	1294348440
1294075402	1293818226	1294348387
1294075449	1293817483	1294347614
1294075266	1293818327	1294348495
1294075270	1293818720	1294348905
1294075620	1293818286	1294348331
1294074945	1293818311	1294347366
1294075393	1293818669	1294346484
1294075404	1293818081	1294347070
1294075354	1293819982	1294348626
1294074574	1293818130	1294349566
1294075366	1293819945	1294347031
1294076227	1293818988	1294346560
1294075085	1293819385	1294346018
1294076732	1293819240	1294347246
1294076778	1293818400	1294348082
1294073876	1293818143	1294341478
1294069035	1293815752	1294342669
1294065073	1293814968	1294347831
1294078383	1293818430	1294344394
1294073687	1293817612	1294344394
1294074044	1293819056	1294346595
1294073607	1293818616	1294346088
1294073912	1293818684	1294345767
1294073878	1293818730	1294346087
1294073084	1293818563	1294345506
1294073037	1293818622	1294344633
1294072550	1293818544	1294344049
1294073261	1293818891	1294344260
1294072073	1293817747	1294342714
1294072441	1293817860	1294342013
1294070277	1293817670	1294343090
1294070053	1293818843	1294342600
1294070469	1293817826	1294340122
1294068867	1293816761	1294340771
1294068449	1293819149	1294337618
1294068202	1293819864	1294341648
1294068005	1293817166	1294337873
1294067544	1293817760	1294337486
1294067944	1293815882	1294337883
1294062317	1293817738	1294329343
1294066407	1293817863	1294329343
1294064210	1293817178	1294332312
1294063928	1293817280	1294331502
1294063524	1293817118	1294330736
1294062990	1293817412	1294329951
1294062110	1293817140	1294328823
1294061165	1293817087	1294327394
1294061279	1293817477	1294326993
1294060082	1293817089	1294325708
1294060724	1293817636	1294323684
1294059493	1293817137	1294322537
1294058657	1293817456	1294322251
1294057049	1293817959	1294321607
1294055509	1293816857	1294320877
1294055174	1293818332	1294320079
1294054661	1293816995	1294317963
1294054304	1293817449	1294317203
1294053339	1293826595	1294316123
1294048031	1293814386	1294316180
1294051382	1293821884	1294316752
1294053210	1293817665	1294309902
1294050934	1293817192	1294309902
1294050096	1293817896	1294310721
1294049163	1293817616	1294308966
1294048642	1293817596	1294308208
1294048488	1293817294	1294307410
1294047304	1293817432	1294306201
1294045971	1293816856	1294304952
1294046366	1293817578	1294304563
1294045949	1293817344	1294304037
1294045563	1293817288	1294303823
1294043886	1293817571	1294302086
1294042855	1293817701	1294300374
1294043364	1293816484	1294301214
1294043463	1293819014	1294298861
1294043182	1293817134	1294298374
1294043714	1293817259	1294297995
1294039837	1293816034	1294297517
1294035122	1293816918	1294292488
1294041183	1293821811	1294303974
1294040938	1293820687	1294303765
1294040434	1293817884	1294296626
1294039959	1293817186	1294295935
1294040247	1293817739	1294295623
1294039905	1293817479	1294295105
1294039777	1293817561	1294295341
1294039682	1293817569	1294294929
1294039485	1293817311	1294294385
1294039302	1293817265	1294294304
1294039803	1293817723	1294294874
1294038762	1293816724	1294294101
1294038802	1293817067	1294294608
1294038276	1293817245	1294293930
1294038654	1293815702	1294294236
1294038264	1293817809	1294295001
1294038299	1293817319	1294293806
1294038239	1293818003	1294295790
1294039618	1293818737	1294294958
1294034213	1293818258	1294294066
1294044147	1293817503	1294293808
1294040816	1293822201	1294296531
1294038531	1293818830	1294293022
1294041314	1293817846	1294297503
1294039279	1293817624	1294297503
1294039329	1293817021	1294295781
1294038743	1293816683	1294295426
1294039489	1293817234	1294295622
1294039267	1293817227	1294296076
1294039437	1293817311	1294296187
1294039794	1293817062	1294296596
1294039823	1293817501	1294296960
1294039687	1293816927	1294297023
1294038885	1293816864	1294296588
1294041215	1293816590	1294297340
1294039857	1293816434	1294298239
1294040280	1293815698	1294296435
1294040238	1293814816	1294297423
1294042159	1293817605	1294301239
1294040038	1293817166	1294299358
1294039096	1293817760	1294298754
1294042514	1293818198	1294298329
1294040745	1293817442	1294302447
1294041194	1293811709	1294297420
1294041582	1293814673	1294299821
1294039308	1293817343	1294299813
1294041524	1293817086	1294300248
1294041004	1293816645	1294300370
1294041648	1293816527	1294300193
1294041120	1293816324	1294300323
1294041635	1293816758	1294300487
1294041980	1293817155	1294301096
1294041736	1293816943	1294300940
1294040923	1293816485	1294300344
1294041135	1293815780	1294300201
1294041043	1293816293	1294299311
1294040040	1293819542	1294301409
1294039638	1293816160	1294299974
1294041600	1293815941	1294300463
1294041966	1293816019	1294303546
1294041817	1293817405	1294299242
1294040683	1293816186	1294300331
1294039951	1293814464	1294298069
1294044012	1293819066	1294300411
1294036653	1293821306	1294303589
1294040239	1293817855	1294296741
1294047275	1293816624	1294297905
1294039556	1293816447	1294297528
1294040146	1293817237	1294297848
1294039436	1293816856	1294297120
1294039306	1293817236	1294297251
1294038447	1293816583	1294296208
1294038270	1293816855	1294296062
1294037961	1293816311	1294295316
1294038234	1293817011	1294295451
1294037222	1293816679	1294294141
1294036625	1293815846	1294294381
1294037149	1293816104	1294292431
1294038691	1293817096	1294294501
1294037573	1293817024	1294291064
1294035365	1293817908	1294293383
1294035418	1293816211	1294288888
1294035447	1293814296	1294290285
1294033150	1293809650	1294289422
1294033800	1293810512	1294288974
1294033390	1293814979	1294286812
1294028207	1293807011	1294279221
1294043077	1293816093	1294286572
1294032184	1293816129	1294285627
1294031289	1293815955	1294284731
1294030724	1293816222	1294283739
1294030444	1293815826	1294282713
1294029595	1293815247	1294281906
1294029738	1293816315	1294281606
1294028599	1293815439	1294280513
1294028664	1293816142	1294279894
1294027539	1293816559	1294279076
1294028062	1293815903	1294277920
1294026558	1293816543	1294276169
1294025951	1293815730	1294276081
1294026486	1293816553	1294275031
1294024650	1293815014	1294274652
1294023609	1293814939	1294273316
1294023526	1293816679	1294273887
1294023422	1293815931	1294273704
1294023585	1293815107	1294272307
1294017934	1293815267	1294268367
1294021544	1293818662	1294269476
1294016811	1293815222	1294268670
1294020167	1293815230	1294267778
1294019235	1293814556	1294266441
1294019719	1293816000	1294266619
1294018363	1293814816	1294264917
1294018425	1293815699	1294264689
1294018043	1293815614	1294264104
1294016602	1293814668	1294262023
1294016775	1293814973	1294262114
1294016217	1293815501	1294261460
1294015622	1293815381	1294261008
1294015476	1293816184	1294262249
1294015174	1293815671	1294261338
1294013135	1293814720	1294258619
1294014112	1293816976	1294258557
1294012869	1293815083	1294255104
1294013471	1293816067	1294257727
1294014027	1293815452	1294253158
1294011415	1293811420	1294241588
1294013788	1293816290	1294257538
1294013502	1293815470	1294252812
1294009801	1293816536	1294255149
1294010533	1293815797	1294255149
1294009150	1293814659	1294249938
1294008754	1293814719	1294249520
1294008314	1293814979	1294248476
1294007859	1293815266	1294248600
1294007855	1293814533	1294247766
1294007542	1293815017	1294247447
1294007137	1293814690	1294246482
1294006322	1293814085	1294246180
1294006101	1293814054	1294245912
1294007942	1293814775	1294245892
1294005315	1293815138	1294246191
1294005380	1293817058	1294243606
1294005008	1293813511	1294244608
1294004585	1293812473	1294242538
1294004086	1293813127	1294243795
1294004813	1293814118	1294242264
1294002114	1293816838	1294238807
1294006895	1293812747	1294240637
1294005962	1293814188	1294231423
1294003054	1293813948	1294239628
1294002504	1293817398	1294239628
1294001463	1293813767	1294238413
1294001656	1293814391	1294238152
1294000779	1293813897	1294237493
1294000699	1293814236	1294237407
1294000047	1293813979	1294236669
1294000106	1293813609	1294236412
1293999859	1293814018	1294236136
1293999338	1293814376	1294235262
1293997693	1293814122	1294235110
1293998309	1293813286	1294235090
1293998269	1293811866	1294233758
1294000450	1293813972	1294233998
1293998287	1293813349	1294232505
1293998245	1293813138	1294233617
1293996319	1293812955	1294231123
1293996676	1293814265	1294231826
1293999212	1293815860	1294231410
1293997162	1293810980	1294231109
1293994241	1293812537	1294229384
1293996921	1293812471	1294228699
1293995455	1293812785	1294228699
1293995464	1293812881	1294228791
1293995035	1293812939	1294228788
1293995057	1293812780	1294227648
1293994824	1293812519	1294227373
1293995219	1293813568	1294227401
1293994236	1293812262	1294226328
1293994070	1293812905	1294226725
1293994175	1293811990	1294225883
1293993882	1293811426	1294225617
1293995036	1293812938	1294226918
1293994318	1293813124	1294224936
1293994244	1293811830	1294224353
1293994345	1293812607	1294223609
1293992266	1293812573	1294224169
1293991480	1293814357	1294223070
1293992613	1293812661	1294223476
1293992920	1293814935	1294226551
1293992016	1293814550	1294221621
1293993870	1293812255	1294226997
1293991003	1293817492	1294220159
1293991666	1293812572	1294220159
1293991528	1293813058	1294221656
1293990945	1293812645	1294221045
1293991005	1293812656	1294221107
1293989831	1293811950	1294220061
1293990675	1293812540	1294220396
1293990377	1293813220	1294220371
1293990014	1293812363	1294219538
1293989313	1293812088	1294219229
1293989783	1293812359	1294220165
1293988674	1293812346	1294219662
1293987733	1293812791	1294219620
1293988569	1293812276	1294218854
1293988382	1293812501	1294217821
1293988640	1293812449	1294217379
1293988572	1293813420	1294215982
1293988433	1293812469	1294217260
1293987318	1293810911	1294214255
1293990433	1293811563	1294221733
1293989511	1293811565	1294218370
1293987008	1293812393	1294214488
1293986495	1293811194	1294214488
1293987232	1293812298	1294215512
1293986379	1293811543	1294214871
1293986089	1293811426	1294214408
1293986016	1293811622	1294214089
1293985154	1293810843	1294213597
1293985984	1293811935	1294214149
1293985285	1293811389	1294213725
1293985526	1293811073	1294213878
1293984736	1293811403	1294213139
1293984907	1293811682	1294211236
1293984415	1293809241	1294212063
1293984690	1293810336	1294212749
1293983326	1293813876	1294212753
1293983760	1293809982	1294212396
1293982554	1293811028	1294210109
1293985954	1293810655	1294212069
1293983217	1293809856	1294211072
1293980937	1293817202	1294207178
1293982872	1293808583	1294210146
1293988192	1293810594	1294210126
1293982510	1293811087	1294210425
1293981721	1293810331	1294209167
1293982071	1293810697	1294209794
1293981252	1293810442	1294208550
1293981058	1293810494	1294208589
1293980763	1293810154	1294208219
1293981466	1293810973	1294208334
1293981420	1293810969	1294208655
1293980260	1293809957	1294206690
1293980517	1293809570	1294206557
1293980141	1293809832	1294206916
1293978555	1293810314	1294205543
1293977918	1293809968	1294208506
1293980089	1293809965	1294206681
1293980334	1293810982	1294206369
1293978717	1293809610	1294204866
1293971142	1293809318	1294207043
1293976783	1293816854	1294216413
1293979365	1293812327	1294205926
1293972940	1293804957	1294207409
1293979264	1293809627	1294204839
1293978044	1293809756	1294204839
1293977366	1293809340	1294203562
1293977108	1293809535	1294203503
1293977367	1293809361	1294203568
1293976996	1293809897	1294203422
1293977227	1293809876	1294203278
1293976609	1293809930	1294203092
1293976837	1293809941	1294202913
1293975796	1293808788	1294201814
1293975731	1293809512	1294201922
1293975629	1293808426	1294201432
1293976182	1293808686	1294203243
1293975587	1293809656	1294201778
1293975346	1293809034	1294202085
1293974975	1293810817	1294200452
1293974741	1293810461	1294199813
1293976008	1293809714	1294201386
1293979171	1293810677	1294200235
1293970005	1293809201	1294193348
1293970075	1293809922	1294196427
1293972820	1293802673	1294198376
1293973335	1293808338	1294198376
1293974195	1293809145	1294199315
1293974128	1293809203	1294198808
1293973840	1293809681	1294198694
1293972979	1293808616	1294197743
1293973166	1293809014	1294197938
1293973076	1293808826	1294197250
1293973106	1293809048	1294197594
1293972553	1293809051	1294197083
1293973587	1293809194	1294197278
1293972734	1293809061	1294196138
1293972210	1293808566	1294197050
1293972189	1293808266	1294195151
1293971546	1293810868	1294196356
1293972770	1293807872	1294195236
1293972007	1293806678	1294196658
1293970993	1293808707	1294194118
1293967982	1293811017	1294195103
1293964252	1293808555	1294188164
1293971268	1293809612	1294194796
1293962167	1293808256	1294189731
1293972775	1293808337	1294191729
1293969797	1293808427	1294193206
1293969508	1293807975	1294192453
1293969642	1293808649	1294193255
1293969713	1293808608	1294192640
1293968783	1293808489	1294192103
1293968469	1293807898	1294191533
1293968181	1293808183	1294191250
1293968254	1293808178	1294190995
1293967580	1293807754	1294191077
1293966296	1293808238	1294191128
1293966204	1293809044	1294190664
1293967064	1293808024	1294190113
1293966997	1293807240	1294189562
1293967598	1293807432	1294189970
1293966384	1293807134	1294190675
1293965952	1293806199	1294188750
1293967086	1293805799	1294188054
1293966494	1293806246	1294188137
1293965166	1293804492	1294188696
1293964277	1293809104	1294188338
1293964086	1293807353	1294187077
1293964613	1293806562	1294186095
1293964740	1293806563	1294185990
1293963657	1293806425	1294185090
1293964236	1293806846	1294185806
1293963429	1293806220	1294184575
1293963064	1293806737	1294184579
1293962913	1293806257	1294184081
1293962655	1293806668	1294183733
1293962660	1293805478	1294183008
1293961946	1293806153	1294182083
1293962066	1293805434	1294182705
1293962018	1293807976	1294183578
1293961693	1293804609	1294181412
1293961074	1293806510	1294182554
1293961278	1293807075	1294182492
1293961326	1293806910	1294181718
1293960354	1293806604	1294180514
1293956420	1293807425	1294178601
1293970924	1293805590	1294181750
1293960720	1293804018	1294179650
1293958598	1293806622	1294178722
1293959856	1293805311	1294178722
1293959596	1293805520	1294178469
1293959379	1293805329	1294178250
1293958750	1293805101	1294177894
1293959189	1293805701	1294178152
1293958558	1293805647	1294177280
1293959122	1293805668	1294177349
1293959111	1293806056	1294177160
1293958575	1293806032	1294176590
1293957609	1293805061	1294174212
1293958984	1293805408	1294174403
1293958845	1293804358	1294174047
1293958323	1293804674	1294176074
1293958774	1293804930	1294173791
1293958197	1293806105	1294175331
1293956058	1293805798	1294175587
1293955771	1293804518	1294173219
1293956611	1293805558	1294175227
1293953825	1293801491	1294168822
1293947025	1293804882	1294173286
1293956282	1293807357	1294166036
1293956094	1293799059	1294166036
1293956106	1293805008	1294172459
1293955909	1293805044	1294172222
1293955693	1293805515	1294172046
1293956028	1293805624	1294172097
1293955812	1293805432	1294171688
1293956041	1293805459	1294171162
1293955110	1293805231	1294170750
1293955332	1293805067	1294170831
1293955549	1293805397	1294170938
1293956419	1293805240	1294169132
1293954629	1293806575	1294170560
1293953837	1293804430	1294168841
1293953963	1293804583	1294170452
1293955404	1293805401	1294168551
1293953686	1293806137	1294169905
1293954755	1293804155	1294170228
1293954798	1293805221	1294173072
1293954413	1293806717	1294168400
1293953495	1293805714	1294170265
1293955244	1293798443	1294166970
1293954209	1293806009	1294166970
1293954139	1293806204	1294167895
1293952749	1293805105	1294166683
1293953525	1293805508	1294167188
1293953249	1293805662	1294167012
1293952389	1293804985	1294165818
1293952016	1293805339	1294166013
1293952274	1293805378	1294165699
1293952437	1293805772	1294166357
1293952779	1293805572	1294165625
1293951338	1293806887	1294164025
1293951218	1293805971	1294165111
1293950298	1293805176	1294164523
1293951758	1293803442	1294165691
1293951109	1293806469	1294162159
1293950881	1293805615	1294164959
1293951061	1293807094	1294163000
1293949061	1293809894	1294174150
1293952257	1293804774	1294164063
1293947835	1293804906	1294159670
1293951213	1293805325	1294161532
1293949836	1293801689	1294161532
1293949824	1293805132	1294162610
1293949908	1293804810	1294162066
1293949283	1293805000	1294161780
1293948844	1293804256	1294160850
1293948688	1293804602	1294160914
1293948869	1293804830	1294160831
1293948839	1293804822	1294160370
1293948214	1293805016	1294160272
1293949260	1293804970	1294160540
1293947349	1293805881	1294160320
1293948401	1293806076	1294160218
1293947746	1293802213	1294159233
1293948761	1293802244	1294159525
1293948550	1293804489	1294160293
1293947692	1293804682	1294158818
1293947788	1293805952	1294158246
1293939240	1293806474	1294158585
1293946604	1293802107	1294158352
1293940766	1293798164	1294149972
1293946334	1293805576	1294157205
1293946136	1293803925	1294157205
1293946604	1293804750	1294156598
1293946466	1293805060	1294156545
1293945889	1293804160	1294155588
1293945559	1293804425	1294155074
1293945878	1293804761	1294155354
1293944508	1293803926	1294154528
1293945163	1293804608	1294154313
1293944928	1293805385	1294153714
1293944141	1293804598	1294153793
1293944142	1293804015	1294154259
1293943216	1293805687	1294152946
1293946262	1293803760	1294152939
1293942850	1293803808	1294153228
1293942207	1293804633	1294152341
1293941156	1293804692	1294150898
1293942544	1293803048	1294151187
1293939943	1293796718	1294144797
1293943613	1293806822	1294151431
1293943066	1293803832	1294146164
1293944130	1293803603	1294147595
1293941060	1293806246	1294147595
1293941324	1293804339	1294149360
1293940562	1293803757	1294148531
1293940778	1293803749	1294148375
1293940712	1293803691	1294148466
1293940874	1293803775	1294148733
1293940568	1293803782	1294148593
1293940676	1293803482	1294148844
1293941246	1293804222	1294149678
1293941336	1293803764	1294151010
1293940646	1293802785	1294150560
1293943301	1293804374	1294152916
1293942538	1293803277	1294152750
1293945541	1293804528	1294155678
1293945649	1293806793	1294158943
1293949848	1293804558	1294162244
1293949223	1293804098	1294164460
1293950388	1293797083	1294165894
1293953277	1293805497	1294169889
1293952556	1293800498	1294173376
1293956846	1293805502	1294185373
1293960509	1293805707	1294185373
[truncated: 83,710 more rows]
