# Supplementary material for: Clinical assessment of a non-invasive wearable MEMS pressure sensor array for monitoring of arterial pulse waveform, heart rate and detection of atrial fibrillation
Source: NPJ Digit Med. 2019 May 14;2:39. doi: 10.1038/s41746-019-0117-x (PMC6550190; doi:10.1038/s41746-019-0117-x)
Supplement: Supplementary file 15 — Data Set 13 [file 41746_2019_117_MOESM15_ESM.txt]

SENSOR 0	SENSOR 1	SENSOR 2
1293966546	1294145230	1293754810
1293968818	1294147203	1293758867
1293967891	1294145304	1293758867
1293969328	1294146756	1293762402
1293971477	1294149997	1293757525
1293976708	1294149011	1293761191
1293978088	1294150098	1293759455
1293979445	1294151144	1293761627
1293983264	1294154792	1293767562
1293983882	1294153490	1293764378
1293988108	1294149896	1293764198
1293991269	1294154583	1293762980
1293990976	1294155902	1293761962
1293996412	1294153442	1293763162
1293998749	1294161763	1293767057
1293996519	1294158612	1293767118
1294003136	1294157876	1293764539
1294005400	1294162447	1293767235
1294005921	1294159483	1293769874
1294008242	1294163141	1293761061
1294013353	1294161830	1293767013
1294017730	1294160921	1293771668
1294016109	1294165186	1293771668
1294020568	1294165733	1293768336
1294023234	1294167331	1293770733
1294024682	1294166572	1293773379
1294026983	1294169642	1293769600
1294027558	1294168520	1293767759
1294031419	1294169537	1293775602
1294031126	1294170094	1293771614
1294032923	1294167033	1293772126
1294043048	1294175691	1293773028
1294039543	1294173168	1293771502
1294038008	1294167015	1293769522
1294043614	1294171239	1293776856
1294038469	1294171133	1293775975
1294046459	1294173259	1293770161
1294041868	1294174653	1293772791
1294045929	1294174272	1293771108
1294049039	1294174739	1293769127
1294045624	1294174665	1293772024
1294046581	1294175258	1293772800
1294047873	1294175902	1293772815
1294050129	1294176233	1293773420
1294050988	1294178367	1293770746
1294052490	1294180093	1293775930
1294051272	1294177955	1293772852
1294049926	1294178898	1293774567
1294051603	1294177230	1293779186
1294053110	1294179272	1293772080
1294052713	1294174568	1293772780
1294052800	1294179775	1293774757
1294052315	1294178306	1293774437
1294052700	1294176061	1293773937
1294055062	1294179265	1293773100
1294054102	1294180300	1293777494
1294045966	1294181875	1293775082
1294049348	1294178838	1293775306
1294049594	1294179116	1293772991
1294048544	1294176867	1293766773
1294051464	1294181383	1293774549
1294047115	1294179465	1293772914
1294044778	1294176279	1293774139
1294045379	1294179410	1293774866
1294044191	1294176967	1293774436
1294044571	1294177165	1293774100
1294042291	1294179202	1293775074
1294040607	1294175985	1293773765
1294039296	1294175417	1293777912
1294037908	1294175844	1293773757
1294037505	1294173407	1293775404
1294037777	1294175581	1293775310
1294036395	1294174844	1293776742
1294034790	1294175071	1293774981
1294033774	1294175184	1293773438
1294032219	1294174110	1293771762
1294030962	1294176716	1293773442
1294028348	1294170160	1293775157
1294028508	1294172728	1293774946
1294028615	1294172810	1293772869
1294020111	1294171655	1293774000
1294022306	1294174876	1293772073
1294020005	1294171277	1293774602
1294019613	1294171205	1293773357
1294016270	1294171804	1293774332
1294014125	1294169153	1293774257
1294014142	1294173635	1293773460
1294012104	1294169526	1293769148
1294010417	1294172453	1293776947
1294009682	1294168341	1293773196
1294005212	1294167322	1293771402
1294006755	1294168145	1293772561
1294006733	1294166349	1293772509
1294002884	1294163321	1293775430
1294001006	1294164480	1293765115
1293998803	1294166235	1293768362
1293999244	1294162704	1293768431
1293991434	1294167896	1293773101
1293997365	1294164814	1293772194
1293995596	1294163387	1293770873
1293993661	1294163371	1293772545
1293991840	1294158370	1293772097
1293991829	1294160648	1293771485
1293984286	1294159855	1293766969
1293986881	1294161371	1293769897
1293984514	1294161352	1293769338
1293984033	1294162071	1293772438
1293982262	1294159822	1293768911
1293980027	1294159819	1293767472
1293982027	1294157448	1293769279
1293979332	1294162635	1293769293
1293978763	1294159171	1293770442
1293978283	1294158138	1293768448
1293975436	1294154476	1293775882
1293976564	1294158600	1293772597
1293975072	1294155517	1293766544
1293972588	1294155411	1293768626
1293973248	1294157055	1293767702
1293972911	1294152748	1293768405
1293969897	1294156081	1293767668
1293968288	1294153871	1293770742
1293971453	1294151035	1293767580
1293968355	1294154352	1293767584
1293965874	1294153930	1293767464
1293960866	1294151856	1293766873
1293959599	1294151863	1293766806
1293958235	1294149316	1293760380
1293960144	1294151606	1293764983
1293956931	1294149710	1293769172
1293956992	1294151585	1293765666
1293956890	1294149633	1293762826
1293954764	1294148801	1293764811
1293953497	1294148250	1293764917
1293953389	1294150185	1293758851
1293951810	1294149478	1293761973
1293945901	1294149975	1293764789
1293949798	1294150306	1293761638
1293950387	1294149075	1293761885
1293947390	1294147662	1293761075
1293945793	1294149866	1293758272
1293944375	1294146860	1293762598
1293943685	1294146350	1293760282
1293942766	1294147060	1293760282
1293939860	1294144193	1293759114
1293940886	1294148029	1293762018
1293939932	1294144250	1293759850
1293936862	1294146483	1293762243
1293938334	1294143336	1293755072
1293937889	1294144419	1293759923
1293938136	1294145381	1293759091
1293941529	1294142593	1293759754
1293932917	1294147039	1293758815
1293933734	1294144252	1293755164
1293933308	1294141778	1293756761
1293934916	1294143698	1293757556
1293935692	1294143667	1293755437
1293934845	1294143353	1293756916
1293933704	1294142516	1293754582
1293927952	1294140793	1293756497
1293932354	1294143243	1293753410
1293930010	1294145590	1293750969
1293928419	1294140483	1293751475
1293930635	1294142657	1293751475
1293928486	1294140896	1293754605
1293927604	1294137823	1293758650
1293930028	1294140748	1293755126
1293924017	1294142691	1293754443
1293926006	1294141057	1293754239
1293926545	1294140558	1293753586
1293923862	1294140575	1293754109
1293928209	1294134812	1293755260
1293929242	1294141106	1293754899
1293929315	1294140852	1293754552
1293925092	1294141018	1293753654
1293928077	1294139394	1293747532
1293928510	1294137730	1293749508
1293928540	1294140062	1293759150
1293924479	1294143246	1293751234
1293928756	1294139432	1293751372
1293928654	1294145229	1293750536
1293923165	1294140597	1293751781
1293931080	1294141023	1293753742
1293927261	1294138588	1293753742
1293930036	1294139415	1293756373
1293929248	1294139313	1293750867
1293928540	1294142632	1293753889
1293931074	1294140939	1293754453
1293931375	1294140730	1293754566
1293926985	1294140018	1293752480
1293928546	1294137972	1293757288
1293934119	1294143016	1293755487
1293932485	1294139950	1293752187
1293929812	1294141922	1293754960
1293932695	1294142204	1293751939
1293931609	1294141638	1293754679
1293933308	1294139601	1293751948
1293931836	1294143027	1293753122
1293937944	1294144807	1293753348
1293936502	1294142416	1293756916
1293936178	1294139098	1293753171
1293938358	1294143396	1293751384
1293940856	1294144018	1293758173
1293940604	1294145398	1293758173
1293941211	1294143154	1293754929
1293943216	1294142182	1293754147
1293942400	1294141658	1293757386
1293942496	1294143379	1293754608
1293947420	1294145718	1293756881
1293944634	1294143662	1293754276
1293946609	1294146318	1293756317
1293946525	1294144748	1293760601
1293947078	1294146384	1293759254
1293949168	1294146547	1293754550
1293949180	1294142335	1293757586
1293946610	1294145164	1293756800
1293948837	1294147916	1293758453
1293950993	1294145966	1293757797
1293951461	1294152049	1293760937
1293950645	1294147418	1293755792
1293956765	1294147089	1293758128
1293953721	1294144345	1293757787
1293954434	1294146470	1293761257
1293957533	1294152175	1293761257
1293958188	1294150716	1293758260
1293958476	1294154413	1293759896
1293961862	1294151670	1293757642
1293960104	1294153933	1293759187
1293961304	1294148308	1293760609
1293961647	1294151800	1293760684
1293961718	1294152001	1293759184
1293961670	1294153015	1293760020
1293963803	1294153306	1293761135
1293964072	1294152388	1293763073
1293960210	1294150807	1293755946
1293963963	1294153456	1293761741
1293966660	1294152984	1293758934
1293968276	1294153812	1293759608
1293966761	1294154804	1293758421
1293965880	1294152042	1293759085
1293968008	1294154087	1293760885
1293967455	1294153554	1293762907
1293966788	1294155456	1293769833
1293969826	1294153761	1293769749
1293971743	1294155321	1293759122
1293973191	1294154419	1293762511
1293971449	1294158468	1293761392
1293970271	1294157255	1293762268
1293971375	1294160253	1293762392
1293971694	1294155938	1293762828
1293974114	1294155792	1293757557
1293974422	1294157835	1293760476
1293971767	1294158828	1293762798
1293972389	1294155354	1293764299
1293972588	1294155243	1293763606
1293973405	1294158798	1293762165
1293976534	1294157488	1293763199
1293975260	1294153470	1293761860
1293971283	1294156737	1293762098
1293971189	1294159322	1293765208
1293974101	1294161008	1293764423
1293974247	1294158450	1293759704
1293973608	1294156476	1293761143
1293970726	1294158355	1293761143
1293973838	1294157194	1293764130
1293972571	1294153143	1293765119
1293972804	1294156422	1293764180
1293973800	1294157627	1293761966
1293973133	1294155851	1293758108
1293972865	1294156558	1293763709
1293970528	1294156280	1293762605
1293972558	1294156899	1293762804
1293970810	1294157813	1293767017
1293970949	1294156803	1293763260
1293972730	1294156419	1293757570
1293971724	1294155683	1293761174
1293967934	1294156648	1293764040
1293971242	1294155622	1293762361
1293969579	1294158383	1293763865
1293969584	1294155954	1293761236
1293964510	1294152392	1293759429
1293970962	1294156511	1293760742
1293969227	1294155930	1293761224
1293967125	1294156907	1293761224
1293967225	1294156723	1293763050
1293968539	1294155919	1293763721
1293966365	1294155279	1293767219
1293964691	1294155154	1293761305
1293966000	1294152565	1293761779
1293964847	1294153819	1293763000
1293964056	1294155037	1293762241
1293960783	1294155605	1293765408
1293961923	1294149990	1293762951
1293963051	1294154400	1293758131
1293959179	1294154521	1293759248
1293961082	1294155289	1293761710
1293963172	1294152125	1293758798
1293958836	1294154002	1293753460
1293955244	1294151897	1293758160
1293955931	1294152294	1293761416
1293960794	1294150223	1293762909
1293957725	1294151980	1293765968
1293953864	1294152407	1293765016
1293958619	1294155705	1293765016
1293955251	1294151932	1293757969
1293952212	1294153416	1293763764
1293953527	1294151165	1293760044
1293950867	1294150840	1293761054
1293951786	1294155774	1293762187
1293951059	1294149526	1293758574
1293950885	1294149325	1293761141
1293951251	1294149587	1293758704
1293948861	1294151839	1293761281
1293949702	1294149004	1293759096
1293947678	1294149139	1293759524
1293947288	1294149872	1293760463
1293948477	1294151778	1293761319
1293947318	1294148945	1293757773
1293947132	1294147681	1293758617
1293946675	1294149436	1293754892
1293949192	1294145418	1293760051
1293946573	1294149293	1293758627
1293944405	1294146774	1293759427
1293944712	1294146116	1293759427
1293941967	1294147998	1293757316
1293942171	1294146690	1293755741
1293941210	1294149625	1293758331
1293942952	1294148644	1293756141
1293941547	1294147096	1293760332
1293942946	1294149166	1293755463
1293936431	1294147034	1293757198
1293936190	1294147062	1293755896
1293936839	1294146990	1293755656
1293940670	1294147493	1293759574
1293937025	1294144716	1293756647
1293937151	1294146301	1293754761
1293935265	1294145718	1293755080
1293935422	1294148148	1293756661
1293935938	1294145689	1293757102
1293934191	1294143188	1293756539
1293932983	1294142783	1293752057
1293932911	1294145908	1293755010
1293932131	1294144948	1293754426
1293932281	1294143910	1293754426
1293933031	1294145960	1293755990
1293932107	1294145354	1293752464
1293930491	1294145167	1293756579
1293930647	1294144654	1293753993
1293933608	1294146766	1293756938
1293931890	1294144914	1293755475
1293932059	1294145427	1293750230
1293927633	1294143385	1293754133
1293930864	1294144362	1293755127
1293929693	1294145420	1293751629
1293927530	1294145504	1293754165
1293929489	1294143820	1293753638
1293931386	1294142945	1293748677
1293927452	1294144681	1293755024
1293928810	1294142280	1293753989
1293923760	1294142997	1293752972
1293925832	1294141406	1293754430
1293924829	1294140236	1293749583
1293930064	1294142836	1293752846
1293927279	1294142767	1293750992
1293924673	1294142389	1293752955
1293926684	1294144772	1293754236
1293924102	1294143236	1293754233
1293926973	1294141832	1293751674
1293926761	1294133666	1293753752
1293923099	1294140653	1293752745
1293925363	1294147218	1293752967
1293923658	1294140776	1293751218
1293924360	1294137522	1293752490
1293925039	1294141125	1293752454
1293923484	1294142429	1293752171
1293922577	1294143711	1293751430
1293920919	1294139723	1293750493
1293925194	1294141145	1293753251
1293923089	1294137864	1293751378
1293922972	1294141379	1293748381
1293922542	1294139533	1293752364
1293924863	1294145441	1293753315
1293923002	1294140396	1293751057
1293922727	1294138550	1293748987
1293919791	1294135321	1293750043
1293922044	1294138934	1293750669
1293920283	1294140671	1293752163
1293922061	1294139489	1293751951
1293923675	1294140367	1293746474
1293922018	1294142267	1293754614
1293920175	1294137098	1293749563
1293921898	1294134242	1293754256
1293923892	1294135199	1293751162
1293921688	1294142173	1293750397
1293923507	1294140581	1293749310
1293922733	1294134133	1293750774
1293921021	1294140931	1293748961
1293919323	1294134128	1293749290
1293922732	1294138417	1293750501
1293922912	1294136653	1293755220
1293920703	1294142123	1293749846
1293918092	1294137268	1293749394
1293921376	1294135681	1293749394
1293920433	1294139431	1293750845
1293921454	1294141094	1293752376
1293922348	1294135220	1293749639
1293921098	1294137797	1293754316
1293920834	1294137225	1293750733
1293920030	1294137232	1293749285
1293922761	1294137042	1293750472
1293921309	1294137258	1293743890
1293920451	1294138319	1293750191
1293921856	1294139243	1293751358
1293921868	1294137382	1293749591
1293929015	1294138677	1293750482
1293922427	1294138778	1293750345
1293921525	1294137262	1293746792
1293922834	1294138400	1293750723
1293921381	1294138149	1293750134
1293924154	1294137765	1293752848
1293927996	1294137379	1293745210
1293923855	1294134664	1293750474
1293924587	1294134661	1293750474
1293923003	1294136594	1293748494
1293924131	1294138765	1293745194
1293921603	1294139046	1293749560
1293924041	1294136655	1293757837
1293921591	1294137738	1293750388
1293924522	1294138858	1293747490
1293924330	1294133382	1293751406
1293924834	1294138916	1293745367
1293922590	1294138404	1293750395
1293922818	1294141660	1293745674
1293926460	1294139329	1293750251
1293922786	1294140322	1293751083
1293923688	1294136531	1293755235
1293924588	1294138859	1293753868
1293922163	1294140603	1293751474
1293922763	1294135561	1293749839
1293922144	1294139293	1293752604
1293925964	1294137790	1293754227
1293927350	1294138640	1293751780
1293925579	1294140258	1293747796
1293925693	1294136841	1293751442
1293927561	1294138509	1293753484
1293926198	1294137524	1293751238
1293924600	1294137642	1293749463
1293924427	1294137605	1293749560
1293926816	1294139210	1293750982
1293925634	1294139149	1293750238
1293925632	1294138826	1293754765
1293925531	1294137684	1293749842
1293926041	1294140721	1293751476
1293925867	1294140542	1293752845
1293928587	1294138081	1293751210
1293928186	1294141363	1293749069
1293926336	1294136991	1293746043
1293926107	1294138190	1293750801
1293927056	1294137653	1293748816
1293929866	1294141278	1293754559
1293927832	1294138629	1293750974
1293926481	1294141343	1293753613
1293925093	1294138422	1293750677
1293926065	1294138437	1293746530
1293927225	1294140142	1293751659
1293927428	1294138935	1293747053
1293924413	1294140536	1293753091
1293925982	1294139330	1293751835
1293922571	1294136996	1293751407
1293925393	1294139029	1293750719
1293924378	1294139992	1293756878
1293924846	1294137867	1293751148
1293924300	1294141086	1293750896
1293925248	1294137649	1293755078
1293923172	1294142808	1293751935
1293926203	1294139684	1293750148
1293925087	1294140527	1293751226
1293926907	1294138236	1293753193
1293925686	1294138544	1293749726
1293924444	1294140800	1293751950
1293922648	1294136535	1293750894
1293921821	1294137004	1293752395
1293925256	1294138061	1293749008
1293923904	1294138745	1293750426
1293922798	1294137380	1293749028
1293921748	1294137452	1293749305
1293924666	1294138066	1293751958
1293923795	1294135614	1293751468
1293922937	1294140446	1293752845
1293920728	1294139692	1293751244
1293922049	1294137052	1293753764
1293922961	1294138928	1293752705
1293923514	1294141594	1293755996
1293921304	1294141424	1293751938
1293921952	1294136841	1293748091
1293922949	1294138009	1293749300
1293925513	1294138286	1293752566
1293919995	1294141147	1293749670
1293920637	1294135092	1293749251
1293918205	1294138693	1293750683
1293921117	1294137022	1293750059
1293921965	1294138138	1293745137
1293920679	1294137009	1293749676
1293919520	1294135515	1293748539
1293920006	1294136079	1293748781
1293920685	1294136389	1293748146
1293921388	1294134257	1293749425
1293920314	1294136321	1293748454
1293921633	1294136937	1293750024
1293920655	1294138013	1293746582
1293918019	1294136362	1293749662
1293921209	1294135915	1293749857
1293922366	1294138267	1293750688
1293918883	1294133873	1293753232
1293920679	1294136697	1293747538
1293918343	1294134961	1293746908
1293919010	1294136347	1293749329
1293918899	1294131309	1293750860
1293921951	1294129907	1293750652
1293916839	1294136579	1293750286
1293917513	1294135581	1293750147
1293916925	1294133908	1293750147
1293918914	1294136463	1293750558
1293918450	1294136828	1293749509
1293917881	1294134952	1293749091
1293916679	1294134236	1293748414
1293917706	1294135124	1293749555
1293916937	1294139924	1293748430
1293921514	1294136572	1293747386
1293917827	1294140468	1293750841
1293917960	1294136227	1293750614
1293919958	1294133118	1293748979
1293917184	1294138243	1293748875
1293917094	1294136908	1293747410
1293920888	1294136053	1293748338
1293920205	1294137350	1293750212
1293917929	1294137234	1293741933
1293917026	1294138079	1293746948
1293922762	1294138162	1293753003
1293921273	1294138256	1293752909
1293920396	1294138870	1293751457
1293919700	1294138771	1293751457
1293924834	1294139105	1293747916
1293925903	1294136494	1293750071
1293927710	1294138070	1293750332
1293927519	1294137629	1293749380
1293929068	1294143172	1293752726
1293932293	1294141377	1293751482
1293932947	1294139699	1293750481
1293936568	1294142423	1293753463
1293934754	1294144210	1293751965
1293936839	1294142335	1293751784
1293939487	1294142315	1293755275
1293945486	1294151160	1293761192
1293944129	1294145559	1293758338
1293948585	1294145864	1293756062
1293951378	1294149581	1293758795
1293954615	1294148301	1293755019
1293955364	1294145339	1293757703
1293954734	1294148751	1293757691
1293959533	1294151655	1293756256
1293964667	1294148067	1293759264
1293963802	1294147702	1293759076
1293970168	1294150782	1293765005
1293973557	1294153609	1293760282
1293972365	1294154153	1293760072
1293976869	1294154065	1293757396
1293980646	1294149967	1293761579
1293981069	1294158592	1293763285
1293984540	1294158624	1293762100
1293983764	1294158012	1293767022
1293989963	1294159917	1293767881
1293992025	1294159155	1293763548
1293993486	1294156129	1293766635
1293998064	1294165038	1293763829
1293999276	1294160794	1293765454
1294006425	1294165366	1293766753
1294003692	1294165890	1293766209
1294007205	1294163839	1293764749
1294008241	1294166505	1293770941
1294010780	1294163144	1293767074
1294011314	1294167915	1293766935
1294018147	1294163551	1293767382
1294022446	1294167984	1293770596
1294021456	1294169757	1293767154
1294022491	1294170819	1293767486
1294026003	1294172601	1293765524
1294026446	1294174314	1293770463
1294028567	1294171907	1293770281
1294030815	1294174015	1293769616
1294029507	1294174653	1293769339
1294036589	1294173538	1293769731
1294035020	1294177501	1293773818
1294040358	1294176445	1293772506
1294037483	1294177193	1293771612
1294041102	1294177301	1293771106
1294043491	1294173180	1293774578
1294038908	1294179941	1293769406
1294045071	1294177465	1293773003
1294045175	1294179887	1293775367
1294044792	1294177488	1293774884
1294048022	1294180549	1293773072
1294049681	1294179807	1293771388
1294048432	1294179896	1293773133
1294049038	1294179403	1293777017
1294048827	1294178175	1293771827
1294049905	1294178320	1293772104
1294051170	1294176966	1293772677
1294048273	1294180893	1293774264
1294050902	1294177133	1293771514
1294050504	1294181399	1293772907
1294052442	1294180453	1293772015
1294056607	1294178080	1293773689
1294047440	1294181167	1293772994
1294049848	1294181366	1293774345
1294052076	1294182969	1293774364
1294048788	1294180094	1293772460
1294048599	1294178123	1293773576
1294052617	1294180003	1293774230
1294047161	1294175818	1293776348
1294044918	1294179344	1293774626
1294047130	1294181100	1293776522
1294045084	1294179706	1293773053
1294041821	1294179484	1293771084
1294042982	1294177572	1293774114
1294042047	1294180051	1293773390
1294040465	1294180026	1293772608
1294038672	1294180584	1293773106
1294037591	1294177203	1293770280
1294034904	1294176532	1293773172
1294036469	1294175834	1293772559
1294038319	1294175940	1293771605
1294035876	1294177799	1293775019
1294032753	1294172346	1293770431
1294026278	1294176476	1293774907
1294027705	1294176758	1293778652
1294031998	1294176004	1293773388
1294023609	1294171844	1293771098
1294024231	1294173938	1293768491
1294023983	1294173338	1293780254
1294022014	1294174998	1293773335
1294020473	1294169450	1293773780
1294021134	1294172874	1293772109
1294017350	1294172260	1293771402
1294014931	1294170949	1293771405
1294013848	1294172202	1293772977
1294013616	1294169223	1293769707
1294011334	1294169007	1293771076
1294008594	1294167817	1293768847
1294009387	1294169148	1293765746
1294008277	1294168328	1293770134
1294006622	1294166077	1293770200
1294003476	1294167091	1293769596
1294003355	1294166152	1293774234
1294003702	1294164812	1293780328
1294001413	1294165068	1293773623
1293998668	1294168592	1293768429
1293997702	1294164382	1293773660
1293996987	1294165133	1293771720
1293995194	1294165270	1293771597
1293994415	1294163860	1293772312
1293990667	1294159835	1293771220
1293991572	1294164287	1293772279
1293988300	1294163084	1293769579
1293985387	1294161326	1293770941
1293982496	1294159983	1293775487
1293986605	1294161242	1293767000
1293983416	1294159875	1293767802
1293984620	1294159773	1293769715
1293981619	1294158961	1293771561
1293978466	1294156051	1293770713
1293979596	1294159659	1293769724
1293976330	1294159469	1293768088
1293977448	1294159223	1293768912
1293982221	1294157266	1293767974
1293973372	1294154333	1293766231
1293976892	1294160354	1293765880
1293975291	1294160450	1293768657
1293974844	1294155257	1293768634
1293972353	1294152749	1293765944
1293968950	1294152859	1293764526
1293968174	1294156261	1293767645
1293966536	1294154388	1293766769
1293968554	1294152130	1293765856
1293966162	1294150308	1293769574
1293964620	1294152619	1293765811
1293964548	1294152742	1293766626
1293963069	1294155979	1293766893
1293962547	1294150818	1293764955
1293959550	1294151212	1293764670
1293958229	1294151766	1293764116
1293958879	1294149302	1293768936
1293959412	1294152465	1293766960
1293957558	1294149590	1293762786
1293957245	1294151728	1293771386
1293956674	1294150262	1293761621
1293955185	1294147500	1293762822
1293954266	1294148437	1293766150
1293951426	1294147594	1293762897
1293950188	1294147361	1293764038
1293952391	1294146576	1293764042
1293950176	1294148469	1293760699
1293948273	1294141778	1293764111
1293945456	1294144857	1293762198
1293946946	1294144279	1293763112
1293948705	1294147499	1293762329
1293944928	1294149071	1293761709
1293943535	1294145513	1293762191
1293944357	1294144982	1293761244
1293941096	1294140243	1293756915
1293942778	1294141684	1293763976
1293942057	1294143528	1293758123
1293939043	1294143445	1293763371
1293939361	1294142694	1293758753
1293940280	1294143809	1293760916
1293940238	1294143527	1293760441
1293936118	1294139820	1293760041
1293933410	1294141027	1293765524
1293935524	1294138229	1293757799
1293937847	1294145649	1293755290
1293932743	1294141608	1293757340
1293933211	1294141143	1293756796
1293933920	1294137813	1293756739
1293932924	1294137769	1293756927
1293934208	1294140260	1293757582
1293935878	1294139252	1293758255
1293931662	1294141139	1293759083
1293934015	1294140960	1293757172
1293938298	1294145157	1293762115
1293930762	1294138852	1293752193
1293931818	1294140370	1293761725
1293931626	1294141145	1293758644
1293930712	1294139713	1293756858
1293930334	1294139837	1293754511
1293930311	1294136937	1293755921
1293928395	1294137214	1293757001
1293930768	1294137705	1293760173
1293932839	1294135247	1293757840
1293930227	1294137339	1293756889
1293931987	1294143121	1293753924
1293927615	1294136238	1293752909
1293930905	1294142632	1293756508
1293932083	1294138444	1293755748
1293938274	1294139099	1293757483
1293932641	1294132661	1293755729
1293930316	1294139669	1293757117
1293932713	1294137520	1293760095
1293933121	1294137431	1293756341
1293932401	1294137592	1293756131
1293934551	1294137769	1293755618
1293933704	1294137201	1293756246
1293935475	1294137416	1293758326
1293932664	1294137027	1293753430
1293933794	1294135937	1293756105
1293933890	1294138603	1293755216
1293936490	1294140173	1293757045
1293936664	1294136168	1293757747
1293936046	1294139485	1293758358
1293938664	1294139380	1293756300
1293935451	1294136642	1293756325
1293938700	1294142278	1293754652
1293938304	1294140977	1293754296
1293940250	1294138710	1293755529
1293940784	1294139136	1293758047
1293940340	1294139328	1293755236
1293940946	1294143338	1293761688
1293942928	1294139833	1293758491
1293943709	1294144953	1293758991
1293946453	1294144530	1293753661
1293946033	1294139444	1293758867
1293944616	1294140332	1293759011
1293944514	1294142735	1293753258
1293948213	1294149835	1293759587
1293950038	1294144750	1293764670
1293945937	1294143263	1293757786
1293946574	1294142932	1293760905
1293949906	1294142383	1293762185
1293946778	1294143394	1293758833
1293951564	1294145015	1293758161
1293945666	1294143727	1293759831
1293955768	1294147689	1293759836
1293953623	1294145669	1293756341
1293955347	1294144132	1293760965
1293954080	1294145429	1293756317
1293955995	1294146525	1293760373
1293955924	1294146895	1293761638
1293955010	1294146888	1293761740
1293958271	1294146283	1293759618
1293960921	1294147863	1293760911
1293961179	1294148147	1293757588
1293962993	1294148300	1293758516
1293960091	1294148948	1293763020
1293961881	1294151286	1293758231
1293959761	1294148781	1293760555
1293963334	1294151799	1293760144
1293964378	1294147049	1293764100
1293963811	1294146270	1293761850
1293964102	1294147716	1293760528
1293965789	1294150936	1293762795
1293966602	1294151571	1293763289
1293968776	1294150649	1293763289
1293969641	1294152331	1293760166
1293969474	1294149340	1293767074
1293969204	1294150823	1293762841
1293968625	1294151839	1293761222
1293969674	1294153476	1293763895
1293972426	1294151863	1293763131
1293968673	1294153617	1293762831
1293971142	1294152938	1293762778
1293970899	1294153716	1293761253
1293971616	1294155499	1293761933
1293969951	1294152554	1293759364
1293971873	1294153664	1293759312
1293972258	1294154219	1293764931
1293972222	1294154470	1293766745
1293970173	1294152657	1293762828
1293973784	1294155054	1293762872
1293971981	1294154946	1293765740
1293970612	1294156197	1293765378
1293972611	1294153533	1293766562
1293977063	1294158185	1293766562
1293972151	1294150177	1293768228
1293972559	1294154309	1293764121
1293973647	1294158501	1293764867
1293972391	1294154646	1293772817
1293973922	1294154279	1293765893
1293969479	1294152076	1293763292
1293975769	1294154019	1293764516
1293973909	1294154477	1293765382
1293973969	1294153836	1293763883
1293972828	1294153946	1293765023
1293974162	1294155163	1293764528
1293970785	1294152377	1293764501
1293971688	1294157711	1293762988
1293972811	1294154149	1293761109
1293969680	1294152418	1293764867
1293973745	1294152595	1293764751
1293977393	1294157566	1293766124
1293972143	1294152414	1293762230
1293971491	1294156895	1293764031
1293970629	1294152078	1293764031
1293968780	1294153832	1293764608
1293967867	1294153133	1293761511
1293969070	1294152696	1293763945
1293968137	1294151722	1293764543
1293966692	1294151204	1293761257
1293966269	1294151942	1293760948
1293963922	1294152578	1293763159
1293966084	1294154793	1293762410
1293962216	1294152430	1293764749
1293963195	1294151008	1293766975
1293967189	1294152103	1293761954
1293964859	1294155535	1293765367
1293964769	1294152350	1293763257
1293960715	1294152299	1293761181
1293960998	1294151802	1293762003
1293959953	1294151352	1293761564
1293962916	1294151188	1293767365
1293963150	1294151731	1293764046
1293961136	1294150544	1293763139
1293959580	1294150257	1293763139
1293959395	1294149092	1293761891
1293958692	1294151511	1293761861
1293957666	1294152395	1293762337
1293952729	1294147020	1293767086
1293954753	1294145563	1293762838
1293954741	1294149348	1293762200
1293954711	1294148260	1293763036
1293954141	1294147654	1293761854
1293952741	1294147607	1293760758
1293953270	1294148040	1293760181
1293949696	1294141342	1293761534
1293951221	1294146246	1293758118
1293951119	1294144222	1293766088
1293952212	1294143846	1293758656
1293949955	1294142925	1293756600
1293946147	1294143628	1293758034
1293948152	1294143822	1293759689
1293948490	1294144529	1293761724
1293948225	1294149317	1293761450
1293947168	1294143576	1293761450
1293945210	1294143563	1293757788
1293946928	1294143718	1293756336
1293943733	1294142656	1293758958
1293944454	1294144893	1293758404
1293944412	1294143004	1293760665
1293943408	1294142595	1293759908
1293940652	1294137771	1293757297
1293941589	1294139807	1293762373
1293941229	1294142337	1293758184
1293940832	1294142110	1293759204
1293940394	1294143418	1293761294
1293938544	1294139452	1293761801
1293938082	1294139029	1293758274
1293936160	1294143680	1293758426
1293938592	1294141486	1293760681
1293936803	1294140191	1293759021
1293937091	1294138562	1293761275
1293935091	1294139566	1293762156
1293938322	1294137529	1293763617
1293936028	1294143580	1293759272
1293934533	1294140000	1293757890
1293934953	1294138959	1293756482
1293934413	1294136572	1293759493
1293934683	1294137612	1293761396
1293933463	1294142179	1293758812
1293933122	1294136742	1293755948
1293932581	1294137791	1293757013
1293933860	1294139524	1293755219
1293930455	1294137230	1293758199
1293931968	1294136103	1293754354
1293929596	1294136015	1293755318
1293927549	1294140950	1293761516
1293928689	1294137050	1293755880
1293933115	1294138498	1293757711
1293928695	1294131128	1293756073
1293930935	1294134592	1293756874
1293929668	1294138900	1293756565
1293931542	1294135725	1293754815
1293929313	1294137518	1293757259
1293930960	1294135779	1293755085
1293927147	1294134153	1293755018
1293927471	1294135081	1293758726
1293927399	1294135701	1293754719
1293928480	1294134524	1293755152
1293927183	1294134495	1293754579
1293925760	1294134517	1293754906
1293924084	1294132821	1293753516
1293926575	1294134699	1293754052
1293926534	1294137959	1293754575
1293926012	1294135517	1293753882
1293922576	1294132670	1293754351
1293923165	1294134380	1293752209
1293929278	1294133847	1293753631
1293926186	1294135544	1293751370
1293926800	1294133792	1293758549
1293924996	1294137155	1293754034
1293922534	1294132021	1293749775
1293924937	1294136055	1293756792
1293921671	1294132851	1293753506
1293923272	1294135917	1293753506
1293924707	1294133028	1293751099
1293924466	1294135535	1293751907
1293922389	1294134218	1293754593
1293922995	1294133410	1293751281
1293921843	1294130421	1293754751
1293924822	1294135028	1293751200
1293922643	1294132888	1293755250
1293923388	1294134231	1293753643
1293922288	1294134463	1293750397
1293922299	1294130977	1293753450
1293922947	1294135810	1293752604
1293920148	1294126505	1293750379
1293921381	1294133345	1293752392
1293922114	1294132438	1293750992
1293921466	1294133323	1293750876
1293923027	1294135205	1293752381
1293920421	1294132880	1293750046
1293921566	1294132986	1293756317
1293921822	1294132906	1293752907
1293921897	1294133286	1293752907
1293923205	1294133406	1293753459
1293922539	1294135304	1293752703
1293922342	1294134858	1293751359
1293922738	1294133506	1293752422
1293924958	1294128446	1293753759
1293919812	1294131794	1293750951
1293922168	1294134731	1293752530
1293922370	1294137352	1293750582
1293922124	1294138619	1293752619
1293919699	1294133347	1293753710
1293925787	1294134867	1293751518
1293923157	1294134251	1293752758
1293921308	1294137385	1293754213
1293922653	1294133161	1293755482
1293922209	1294132471	1293751776
1293922413	1294132130	1293751492
1293924054	1294134019	1293748798
1293923098	1294133316	1293750738
1293926065	1294132434	1293751597
1293924340	1294133799	1293752622
1293920131	1294135037	1293752260
1293923337	1294133971	1293753254
1293924262	1294135085	1293753197
1293922763	1294138158	1293754304
1293923843	1294133788	1293751324
1293924619	1294131218	1293755587
1293921706	1294133349	1293752459
1293925548	1294140573	1293753595
1293925981	1294141520	1293752911
1293924270	1294134091	1293749375
1293921717	1294135723	1293753929
1293926757	1294135364	1293750792
1293925807	1294137817	1293750958
1293925195	1294136214	1293759863
1293928041	1294139837	1293756336
1293921080	1294134851	1293753647
1293926780	1294136266	1293750034
1293924595	1294133570	1293752539
1293927969	1294135956	1293751629
1293928881	1294135950	1293754434
1293926546	1294135913	1293752802
1293926204	1294136026	1293752004
1293925250	1294134965	1293755455
1293924324	1294134190	1293748784
1293933188	1294141946	1293757482
1293928401	1294130665	1293753738
1293925206	1294138424	1293752513
1293927074	1294137232	1293754438
1293927182	1294134393	1293752160
1293927831	1294135135	1293754612
1293927819	1294136458	1293753001
1293925212	1294139315	1293752667
1293928311	1294135694	1293752780
1293928918	1294136891	1293752628
1293932281	1294135061	1293754506
1293927256	1294134974	1293750811
1293927327	1294135792	1293750664
1293924221	1294137942	1293754437
1293924695	1294136118	1293752369
1293926587	1294134810	1293751010
1293928869	1294134522	1293750169
1293927878	1294137660	1293752256
1293925873	1294136756	1293753448
1293927206	1294137518	1293750837
1293926714	1294136782	1293752029
1293927061	1294136033	1293752898
1293928389	1294135459	1293753364
1293925290	1294137623	1293752473
1293927296	1294135900	1293754557
1293926467	1294137961	1293753672
1293927596	1294133537	1293751371
1293927824	1294136538	1293754111
1293928045	1294138163	1293752378
1293927080	1294138302	1293753524
1293924197	1294136188	1293752659
1293923382	1294134347	1293750368
1293928886	1294137123	1293751328
1293924456	1294136085	1293753038
1293924125	1294135873	1293754958
1293923129	1294135354	1293754958
1293923543	1294136085	1293755968
1293924978	1294135186	1293751812
1293925334	1294136587	1293749749
1293927746	1294134699	1293754641
1293924930	1294133677	1293752024
1293924040	1294133305	1293752467
1293925410	1294134404	1293752762
1293923152	1294130722	1293753657
1293923400	1294135229	1293752116
1293927910	1294137245	1293754076
1293923825	1294133460	1293752960
1293925573	1294134840	1293750848
1293920540	1294135338	1293752800
1293922842	1294131838	1293752517
1293922132	1294133587	1293753290
1293921332	1294132893	1293749817
1293924391	1294130884	1293749100
1293922955	1294133231	1293754475
1293926219	1294138689	1293752392
1293922157	1294132117	1293751060
1293922259	1294132218	1293751573
1293921134	1294133847	1293753126
1293921279	1294133770	1293751137
1293920977	1294133609	1293752307
1293921616	1294132952	1293752436
1293921334	1294133196	1293750666
1293920185	1294132755	1293753810
1293920156	1294135651	1293748308
1293920871	1294134174	1293751550
1293922973	1294132454	1293750292
1293920258	1294134406	1293749228
1293921952	1294131338	1293752369
1293920612	1294135196	1293754047
1293919651	1294132292	1293750393
1293916859	1294132283	1293753008
1293920174	1294128346	1293746712
1293917410	1294132102	1293755616
1293921007	1294133467	1293751332
1293920156	1294127864	1293752588
1293918324	1294130842	1293751567
1293918589	1294132013	1293750613
1293918066	1294130484	1293753042
1293918751	1294130252	1293751352
1293918169	1294131565	1293747433
1293919639	1294132858	1293750668
1293920684	1294134716	1293752221
1293921893	1294129137	1293755578
1293921188	1294134677	1293750603
1293919228	1294132371	1293751996
1293918108	1294130600	1293752218
1293923406	1294130434	1293745586
1293916258	1294130938	1293750198
1293920286	1294131860	1293750009
1293921416	1294130390	1293752656
1293918233	1294134312	1293751832
1293917387	1294132552	1293751130
1293917121	1294132969	1293749152
1293924002	1294133091	1293749438
1293922909	1294137194	1293746696
1293920962	1294135388	1293746696
1293922432	1294130698	1293751471
1293921241	1294135935	1293749861
1293920173	1294132888	1293749305
1293924954	1294133845	1293752168
1293922533	1294133351	1293747989
1293924408	1294133434	1293752422
1293927469	1294138437	1293755779
1293927664	1294131635	1293750162
1293927182	1294133692	1293753798
1293929338	1294135939	1293751683
1293930714	1294131960	1293751398
1293932666	1294135395	1293753716
1293934233	1294134421	1293752564
1293938154	1294138066	1293755465
1293939211	1294137697	1293755402
1293940952	1294138219	1293756489
1293943234	1294137070	1293755332
1293943829	1294137280	1293756143
1293948393	1294140239	1293758650
1293950459	1294141186	1293758650
1293956399	1294141348	1293757972
1293956825	1294142034	1293757803
1293960554	1294143432	1293759540
1293962885	1294143703	1293758092
1293966044	1294144554	1293756304
1293968525	1294147761	1293760437
1293972156	1294148138	1293760695
1293972577	1294145775	1293761425
1293975458	1294149993	1293763955
1293977247	1294148875	1293762735
1293979361	1294155314	1293760693
1293982474	1294151706	1293761619
1293986726	1294152888	1293762095
1293987194	1294155464	1293769799
1293990753	1294155027	1293766084
1293992724	1294156735	1293764520
1293997368	1294154519	1293760512
1293997992	1294157401	1293765989
1293998563	1294161911	1293769287
1294005997	1294164660	1293769287
1294006997	1294165220	1293765759
1294011262	1294162930	1293766945
1294015997	1294161632	1293763209
1294016905	1294164126	1293768030
1294016445	1294162050	1293768134
1294019097	1294166558	1293770029
1294021798	1294164669	1293769972
1294022918	1294167236	1293770481
1294026170	1294172094	1293771147
1294027906	1294169347	1293770246
1294030474	1294169255	1293769152
1294035665	1294171773	1293767364
1294033389	1294166943	1293768035
1294033641	1294168611	1293772684
1294037450	1294173839	1293771132
1294036726	1294169003	1293776710
1294041770	1294172918	1293771186
1294040174	1294169596	1293771603
1294039243	1294178302	1293774757
1294042385	1294177364	1293774757
1294044500	1294176735	1293774674
1294046255	1294177074	1293771621
1294048852	1294176383	1293772482
1294048957	1294174634	1293771178
1294049390	1294176782	1293773251
1294047144	1294179884	1293772078
1294048211	1294174296	1293773198
1294050961	1294177957	1293770953
1294051619	1294178861	1293770880
1294052403	1294180266	1293775130
1294052983	1294178208	1293776230
1294052432	1294179501	1293771487
1294053696	1294175886	1293767666
1294051196	1294180620	1293778296
1294051044	1294177680	1293772095
1294051669	1294179962	1293776707
1294054859	1294180218	1293771188
1294054967	1294176392	1293773395
1294051240	1294177928	1293773645
1294049662	1294178003	1293773645
1294049363	1294179145	1293773584
1294046834	1294179859	1293773002
1294054029	1294181513	1293776553
1294043271	1294176277	1293776586
1294045326	1294176651	1293772538
1294049153	1294177958	1293771941
1294044295	1294179395	1293772726
1294041435	1294177533	1293773538
1294043193	1294175415	1293774450
1294039468	1294177500	1293776592
1294039009	1294179882	1293767210
1294039908	1294176668	1293776187
1294036917	1294176634	1293775045
1294037789	1294174904	1293772880
1294036410	1294174473	1293773953
1294034853	1294173651	1293772656
1294031176	1294177955	1293773964
1294030823	1294171301	1293773360
1294032060	1294175926	1293773247
1294029007	1294172783	1293773238
1294025029	1294171816	1293772937
1294023735	1294168125	1293769208
1294020099	1294174091	1293776439
1294019192	1294170231	1293770127
1294018215	1294173293	1293770921
1294017173	1294167886	1293772704
1294017230	1294168294	1293769458
1294015713	1294167169	1293774705
1294012813	1294172052	1293773366
1294012670	1294171755	1293776770
1294010846	1294168971	1293770979
1294010825	1294165693	1293773659
1294011009	1294169330	1293771978
1294010760	1294170973	1293775101
1294004853	1294164444	1293773128
1294003422	1294166687	1293771149
1294002473	1294159336	1293770900
1293998800	1294161901	1293766520
1293999156	1294163268	1293770210
1293998992	1294163158	1293771294
1293994480	1294161892	1293771240
1293994730	1294162424	1293771523
1293992995	1294168927	1293771374
1293992191	1294164763	1293772464
1293986178	1294156248	1293769339
1293989867	1294159148	1293770548
1293988725	1294159159	1293765348
1293986926	1294159893	1293767457
1293986573	1294159829	1293769689
1293985021	1294158485	1293770623
1293982764	1294157507	1293767206
1293982018	1294157332	1293767861
1293980444	1294159814	1293773473
1293978850	1294157201	1293764998
1293981568	1294155537	1293767218
1293975626	1294152945	1293772364
1293978080	1294155276	1293769078
1293977121	1294158625	1293771785
1293981044	1294153014	1293768406
1293974049	1294153084	1293766194
1293973646	1294152632	1293766194
1293972404	1294152331	1293769246
1293969796	1294155143	1293767033
1293968221	1294153489	1293764771
1293968624	1294151710	1293766418
1293966661	1294152970	1293762913
1293968906	1294153382	1293767544
1293967370	1294154926	1293769051
1293967225	1294153339	1293766291
1293971280	1294152359	1293761855
1293962337	1294152245	1293766160
1293965833	1294161131	1293774570
1293960655	1294148084	1293766404
1293961647	1294151372	1293765965
1293960794	1294146504	1293764371
1293961340	1294148919	1293761270
1293960176	1294155278	1293769372
1293957852	1294146356	1293767739
1293953588	1294146448	1293763539
1293952494	1294149707	1293762651
1293954999	1294149293	1293762651
1293952843	1294147559	1293763268
1293952170	1294147438	1293764132
1293951083	1294145296	1293767536
1293949708	1294149424	1293762700
1293948591	1294146857	1293763752
1293946579	1294146388	1293763201
1293947985	1294145113	1293763732
1293946579	1294145351	1293763013
1293946537	1294149876	1293759269
1293943751	1294146481	1293761873
1293943991	1294149407	1293760772
1293945024	1294146277	1293759481
1293943342	1294145475	1293759514
1293941096	1294143593	1293761324
1293941835	1294145983	1293760653
1293942706	1294142379	1293753506
1293940856	1294144517	1293761169
1293934899	1294143398	1293760485
1293935470	1294142373	1293758222
1293936803	1294144543	1293758537
1293938154	1294146041	1293760414
1293937133	1294147266	1293760053
1293935806	1294142289	1293757860
1293936737	1294143025	1293758865
1293934118	1294139669	1293757706
1293935145	1294142556	1293763143
1293935937	1294143476	1293759437
1293935211	1294142187	1293759080
1293936442	1294142362	1293760863
1293934316	1294140783	1293759150
1293933163	1294140789	1293756093
1293935403	1294142309	1293758861
1293938959	1294142562	1293757863
1293935451	1294141495	1293752925
1293938868	1294140479	1293759406
1293933414	1294141325	1293756399
1293932574	1294141429	1293758576
1293931331	1294137900	1293754959
1293932478	1294140099	1293756543
1293933991	1294140333	1293756454
1293933925	1294140528	1293757689
1293932784	1294141687	1293755448
1293934232	1294140517	1293757904
1293932797	1294140872	1293761667
1293933223	1294135063	1293758072
1293932136	1294141372	1293762176
1293934484	1294140748	1293757096
1293931565	1294139032	1293757539
1293935103	1294142829	1293752480
1293933956	1294141575	1293758310
1293932575	1294141820	1293757056
1293934335	1294139948	1293757834
1293939415	1294140854	1293755631
1293939121	1294143639	1293756246
1293939565	1294142322	1293757658
1293938058	1294137891	1293756673
1293940286	1294144963	1293754322
1293937078	1294142874	1293756340
1293936454	1294142106	1293756242
1293939487	1294138310	1293759232
1293937223	1294139214	1293758604
1293940304	1294141829	1293757588
1293936178	1294140400	1293758307
1293940586	1294142207	1293757943
1293942195	1294143737	1293762609
1293940484	1294140898	1293755299
1293942652	1294142138	1293760460
1293943529	1294143047	1293756910
1293942382	1294142940	1293756716
1293944021	1294143824	1293758606
1293944201	1294142816	1293763147
1293947258	1294143966	1293761047
1293945108	1294143477	1293760095
1293946003	1294141464	1293764931
1293947126	1294147381	1293756622
1293947210	1294143366	1293755354
1293949756	1294148415	1293762412
1293948393	1294142770	1293761991
1293951817	1294149549	1293762012
1293952218	1294145630	1293758614
1293954032	1294145626	1293759459
1293956662	1294146482	1293762783
1293953983	1294148161	1293760551
1293955473	1294143962	1293761507
1293955846	1294146814	1293759232
1293956422	1294145303	1293760503
1293956290	1294148730	1293760632
1293957420	1294151098	1293761340
1293955197	1294148238	1293756127
1293960675	1294155190	1293760995
1293959838	1294150657	1293763712
1293961521	1294146590	1293761751
1293962331	1294147897	1293761152
1293961491	1294150179	1293761656
1293960664	1294152278	1293762900
1293961309	1294150555	1293768003
1293961161	1294148555	1293762716
1293964356	1294149066	1293763697
1293962194	1294152019	1293763697
1293967503	1294153241	1293763099
1293965082	1294154415	1293761984
1293965363	1294153590	1293762268
1293969958	1294150858	1293763595
1293969484	1294150725	1293762876
1293967976	1294153009	1293757865
1293968842	1294153280	1293763312
1293969256	1294154320	1293760723
1293968757	1294153647	1293768974
1293969591	1294153520	1293763347
1293973596	1294156920	1293760127
1293971080	1294152989	1293763469
1293970841	1294155930	1293760386
1293970474	1294154258	1293764663
1293971273	1294154673	1293765293
1293972126	1294154158	1293760428
1293971837	1294153408	1293766293
1293969966	1294151277	1293765166
1293974185	1294153236	1293761986
1293972335	1294156188	1293759153
1293972323	1294152930	1293760802
1293975596	1294154209	1293763858
1293974036	1294155134	1293764136
1293970859	1294154410	1293761414
1293972390	1294153536	1293764797
1293970092	1294154275	1293769621
1293973431	1294153672	1293767149
1293973544	1294155465	1293763734
1293972206	1294155503	1293766833
1293969455	1294152073	1293768772
1293973705	1294153025	1293764312
1293975106	1294160822	1293767746
1293972973	1294155731	1293762927
1293971808	1294154514	1293763807
1293968558	1294156210	1293761089
1293966729	1294153626	1293762823
1293972547	1294150647	1293762522
1293971412	1294152274	1293759610
1293970811	1294154671	1293761656
1293971889	1294153305	1293760273
1293969882	1294152840	1293762276
1293968470	1294154161	1293763368
1293970067	1294153619	1293764126
1293971692	1294153598	1293763845
1293970180	1294153435	1293759373
1293966366	1294156346	1293760774
1293968013	1294152501	1293763683
1293967510	1294151843	1293765160
1293964807	1294152476	1293764334
1293964062	1294152420	1293762899
1293966601	1294154067	1293763042
1293970482	1294150030	1293766576
1293964873	1294149757	1293761684
1293961024	1294152225	1293764778
1293962458	1294149042	1293762806
1293963263	1294149651	1293760299
1293963275	1294146347	1293762090
1293961323	1294147472	1293768640
1293959966	1294147216	1293764404
1293958848	1294149753	1293759675
1293957954	1294147055	1293762800
1293959052	1294147661	1293763429
1293957858	1294148837	1293756117
1293957227	1294150003	1293760368
1293956866	1294145379	1293765014
1293957492	1294147221	1293761925
1293956536	1294148779	1293760882
1293955912	1294146122	1293761883
1293957726	1294147138	1293760050
1293953809	1294144195	1293760853
1293953065	1294145600	1293762764
1293951635	1294144855	1293765550
1293952832	1294144970	1293764249
1293954765	1294143626	1293756968
1293945756	1294144691	1293765125
1293952158	1294148797	1293762414
1293949012	1294145177	1293762119
1293947931	1294143308	1293761995
1293948597	1294142604	1293762254
1293947678	1294146941	1293754953
1293946147	1294142194	1293754953
1293946844	1294142172	1293762590
1293945697	1294142868	1293762290
1293946225	1294143028	1293762131
1293949155	1294144431	1293763463
1293944688	1294139566	1293761435
1293948009	1294140931	1293760299
1293944015	1294137957	1293763909
1293943703	1294141814	1293759693
1293943060	1294141370	1293760413
1293941709	1294140898	1293758254
1293940496	1294141337	1293762331
1293941523	1294140883	1293762053
1293940778	1294142370	1293759196
1293941331	1294142067	1293761182
1293940058	1294139594	1293760914
1293944381	1294140483	1293759185
1293939949	1294138376	1293758819
1293937914	1294140743	1293762180
1293937115	1294135356	1293756957
1293935487	1294138832	1293756957
1293935902	1294140413	1293758102
1293935662	1294141167	1293759294
1293936244	1294137961	1293758237
1293935823	1294138075	1293757114
1293937475	1294139090	1293755462
1293931493	1294138206	1293758412
1293932533	1294136066	1293756168
1293932274	1294140254	1293756892
1293932316	1294136598	1293760896
1293931819	1294136688	1293760578
1293935499	1294137485	1293757488
1293932731	1294138304	1293756080
1293932214	1294138562	1293756663
1293929523	1294139008	1293753984
1293931343	1294135828	1293758785
1293930659	1294133596	1293753618
1293932233	1294136915	1293752797
1293930219	1294138077	1293757605
1293927956	1294139307	1293754954
1293929079	1294134467	1293757130
1293928257	1294138876	1293752997
1293926511	1294134954	1293754914
1293929320	1294135924	1293756322
1293931410	1294131336	1293756779
1293927506	1294135655	1293756543
1293929896	1294135387	1293756956
1293926251	1294136585	1293755168
1293926763	1294135539	1293761366
1293929716	1294136328	1293755150
1293929561	1294140577	1293758274
1293925360	1294132762	1293757215
1293924737	1294132720	1293756535
1293926117	1294134596	1293757326
1293924498	1294129514	1293752198
1293925874	1294136744	1293754900
1293925609	1294135264	1293757318
1293928465	1294135057	1293755052
1293923566	1294133349	1293754981
1293916567	1294137303	1293754748
1293923711	1294131997	1293754748
1293927170	1294133412	1293754654
1293921926	1294134334	1293754297
1293922983	1294135059	1293754461
1293926647	1294134196	1293754867
1293920984	1294133508	1293752876
1293922931	1294134478	1293755462
1293921003	1294131255	1293758961
1293924756	1294134386	1293751974
1293923812	1294132085	1293751910
1293923812	1294134015	1293753174
1293925019	1294138682	1293755366
1293922942	1294134233	1293755274
1293922858	1294138501	1293759270
1293924342	1294133757	1293751222
1293923915	1294131342	1293755883
1293919874	1294134522	1293754950
1293921760	1294133190	1293750469
1293922108	1294134214	1293749204
1293922113	1294135094	1293752650
1293919248	1294131440	1293752650
1293925116	1294132928	1293752640
1293923398	1294131429	1293753802
1293920948	1294134118	1293754621
1293920180	1294132290	1293754936
1293918629	1294131591	1293755178
1293922780	1294133853	1293752952
1293921896	1294131421	1293753931
1293921140	1294130466	1293752892
1293921202	1294142455	1293755508
1293924623	1294132515	1293751972
1293919875	1294131757	1293752502
1293922389	1294132030	1293751064
1293922757	1294131202	1293748252
1293922402	1294133884	1293751300
1293920301	1294128914	1293752619
1293921555	1294130927	1293753091
1293921386	1294129328	1293755291
1293922431	1294131881	1293753074
1293923453	1294132364	1293754083
1293919573	1294133585	1293750530
1293923212	1294131342	1293750490
1293922852	1294133279	1293755712
1293921430	1294130960	1293751798
1293922240	1294132565	1293751526
1293927867	1294128748	1293754010
1293922973	1294132168	1293755958
1293923153	1294132855	1293759114
1293921700	1294131469	1293751973
1293924798	1294132371	1293752633
1293922696	1294132928	1293753974
1293925225	1294132834	1293757899
1293923026	1294134803	1293750188
1293921339	1294132921	1293752779
1293922870	1294133637	1293754237
1293919605	1294132109	1293752546
1293928768	1294132467	1293754759
1293925688	1294131036	1293750964
1293925549	1294136714	1293755027
1293925597	1294130419	1293753384
1293921700	1294133587	1293754924
1293923826	1294132801	1293752082
1293924786	1294136612	1293754277
1293925213	1294133687	1293752961
1293926930	1294134574	1293750754
1293922733	1294132334	1293752286
1293925603	1294133770	1293754284
1293926702	1294133449	1293757427
1293928725	1294133869	1293751567
1293926142	1294136321	1293757402
1293925333	1294127802	1293751016
1293926149	1294132567	1293753793
1293926828	1294134277	1293754738
1293921290	1294132082	1293752393
1293926234	1294133312	1293752712
1293926528	1294136952	1293754849
1293926648	1294131687	1293755982
1293928510	1294134105	1293753205
1293931500	1294133397	1293754417
1293927561	1294132213	1293753412
1293928804	1294135192	1293751625
1293925982	1294136186	1293755051
1293927921	1294134552	1293754535
1293927958	1294133709	1293755858
1293927482	1294140119	1293754938
1293927369	1294136369	1293755024
1293930732	1294136129	1293753390
1293927141	1294133235	1293754674
1293925717	1294134751	1293753411
1293928684	1294134762	1293754073
1293931103	1294136926	1293750648
1293930317	1294133316	1293753020
1293930972	1294137098	1293755808
1293928071	1294133190	1293753988
1293928137	1294143460	1293757133
1293930672	1294134218	1293752443
1293930245	1294136011	1293755298
1293927950	1294135382	1293753261
1293928889	1294136504	1293756293
1293929416	1294141553	1293760121
1293928438	1294135758	1293753041
1293928179	1294134661	1293755783
1293931614	1294134934	1293759498
1293931584	1294137834	1293757618
1293927200	1294136767	1293757317
1293928089	1294134716	1293757037
1293926774	1294135926	1293757161
1293927008	1294134764	1293751921
1293927981	1294139605	1293752965
1293925495	1294136734	1293757181
1293929218	1294134164	1293754251
1293929458	1294134699	1293753308
1293926684	1294135426	1293752580
1293929548	1294136422	1293753110
1293927795	1294133342	1293754195
1293928654	1294136435	1293757577
1293928419	1294129772	1293749646
1293927362	1294135439	1293754285
1293925710	1294137754	1293751021
1293926395	1294132067	1293752744
1293926864	1294134552	1293752493
1293926984	1294134668	1293754179
1293924378	1294135092	1293756494
1293925099	1294132106	1293752705
1293923057	1294134292	1293751456
1293923950	1294133570	1293754064
1293926004	1294134526	1293757192
1293925140	1294133388	1293755134
1293927482	1294134764	1293753302
1293927459	1294131892	1293756918
1293924300	1294132441	1293753968
1293923111	1294131801	1293754320
1293922552	1294135017	1293751547
1293925531	1294133862	1293752919
1293927061	1294132692	1293752420
1293921518	1294132624	1293751635
1293919572	1294133923	1293752473
1293923428	1294134319	1293752679
1293924926	1294137377	1293758319
1293925326	1294136452	1293750665
1293918797	1294132194	1293749434
1293923235	1294132480	1293753076
1293922203	1294131895	1293752484
1293920036	1294129575	1293752918
1293922234	1294131196	1293750337
1293919508	1294130484	1293751121
1293915801	1294130366	1293752668
1293918905	1294130551	1293759004
1293919811	1294128051	1293748640
1293921445	1294130831	1293753836
1293920509	1294131672	1293755686
1293918743	1294127793	1293750532
1293915830	1294129326	1293752590
1293919951	1294130093	1293751511
1293919621	1294128248	1293752648
1293919332	1294133897	1293750578
1293918169	1294132002	1293748918
1293918810	1294129173	1293751254
1293920689	1294129879	1293750752
1293917464	1294129750	1293752911
1293916401	1294127682	1293750739
1293917742	1294127134	1293750819
1293919657	1294129298	1293751309
1293917350	1294129038	1293750680
1293915200	1294128422	1293745867
1293916277	1294129776	1293749498
1293915705	1294129381	1293751587
1293918714	1294130108	1293751520
1293914913	1294134712	1293749883
1293917836	1294128929	1293751114
1293917284	1294129232	1293751819
1293916121	1294128078	1293747546
1293918461	1294132069	1293749823
1293913217	1294129885	1293751491
1293917927	1294132611	1293750159
1293916959	1294131004	1293752306
1293914570	1294129591	1293748506
1293918060	1294132043	1293754474
1293918269	1294130025	1293752108
1293918527	1294128942	1293753203
1293918929	1294130984	1293751053
1293919445	1294131043	1293753684
1293920497	1294130722	1293751663
1293920690	1294130857	1293749966
1293928323	1294133155	1293751428
1293922354	1294134056	1293751343
1293922997	1294133683	1293751609
1293925115	1294131204	1293751865
1293927650	1294129988	1293751664
1293924642	1294135216	1293752934
1293931673	1294133788	1293754182
1293931458	1294136336	1293752931
1293932425	1294134447	1293750196
1293934706	1294137442	1293754961
1293938088	1294138457	1293757440
1293939006	1294133993	1293756535
1293941385	1294139409	1293757678
1293944412	1294141851	1293756653
1293947054	1294142519	1293760093
1293949005	1294138863	1293758969
1293951528	1294139066	1293758969
1293953780	1294141195	1293756924
1293958752	1294145303	1293759110
1293959515	1294143809	1293759270
1293963881	1294145414	1293761161
1293966410	1294145933	1293762289
1293968949	1294145122	1293760973
1293969934	1294148989	1293762726
1293974963	1294148724	1293756495
1293976245	1294149220	1293760729
1293974576	1294149928	1293766099
1293979549	1294146690	1293767007
1293984067	1294150494	1293762964
1293985760	1294152309	1293763791
1293989429	1294152396	1293769505
1293991404	1294152590	1293766872
1293994987	1294154845	1293769768
1293995772	1294156339	1293762825
1293998522	1294157358	1293769084
1294000384	1294154666	1293764598
1294002940	1294159233	1293764598
1294009449	1294159318	1293767698
1294009994	1294161757	1293768850
1294012534	1294160837	1293768460
1294015181	1294159134	1293766524
1294016671	1294165886	1293771470
1294017528	1294163726	1293770463
1294024264	1294167070	1293769975
1294022399	1294165584	1293771747
1294025273	1294164188	1293768270
1294033034	1294168124	1293769316
1294029839	1294166595	1293770187
1294030088	1294168448	1293773257
1294033666	1294170943	1293769367
1294034687	1294164879	1293771660
1294034971	1294167616	1293773453
1294038015	1294169216	1293769414
1294040141	1294170743	1293775838
1294046402	1294171236	1293773963
1294037750	1294168685	1293768025
1294042611	1294170357	1293774243
1294045542	1294175882	1293772226
1294044867	1294168695	1293772854
1294046790	1294171748	1293773837
1294046562	1294171755	1293771822
1294048073	1294171756	1293776878
1294048558	1294173088	1293768583
1294049790	1294174001	1293769541
1294052565	1294173564	1293773428
1294048642	1294173675	1293768452
1294052657	1294173916	1293775836
1294049524	1294172605	1293775092
1294051974	1294174347	1293772803
1294053035	1294174421	1293778602
1294050102	1294177340	1293768772
1294047390	1294175814	1293774374
1294048939	1294174233	1293775171
1294050795	1294179171	1293774177
1294049304	1294176742	1293776340
1294049512	1294174976	1293773792
1294045163	1294176257	1293777270
1294045507	1294176458	1293774502
1294044106	1294173550	1293774386
1294045868	1294173832	1293770745
1294043335	1294173560	1293776087
1294042042	1294173000	1293774744
1294043537	1294173061	1293772092
1294040657	1294171835	1293773785
1294040731	1294176644	1293776256
1294042235	1294172315	1293775878
1294038952	1294170667	1293775065
1294038621	1294170728	1293777314
1294034779	1294172430	1293767982
1294037390	1294172021	1293775096
1294034377	1294172325	1293777244
1294031235	1294170206	1293772704
1294034810	1294170139	1293775755
1294028739	1294171211	1293770579
1294023334	1294164822	1293774038
1294027851	1294168431	1293775874
1294025320	1294171789	1293773654
1294024896	1294168329	1293773654
1294022333	1294165407	1293773850
1294020737	1294166987	1293775178
1294016750	1294167542	1293773230
1294016906	1294166218	1293773577
1294016985	1294164848	1293774040
1294014281	1294166187	1293770496
1294016119	1294163342	1293770964
1294012798	1294163408	1293771991
1294008593	1294163042	1293771347
1294008363	1294162976	1293775927
1294005999	1294162730	1293777880
1294002348	1294159826	1293772185
1294001334	1294160687	1293768479
1293998967	1294158005	1293773442
1294001295	1294161376	1293776163
1294000405	1294162502	1293772394
1293995062	1294160116	1293772835
1293999186	1294159312	1293775668
1293993677	1294160160	1293771911
1293993296	1294157893	1293771911
1293992014	1294156913	1293772228
1293990867	1294154400	1293769013
1293990033	1294159619	1293774351
1293987638	1294155331	1293769884
1293985727	1294157450	1293773336
1293985445	1294154961	1293770866
1293984962	1294154083	1293766114
1293983662	1294152051	1293773020
1293981144	1294154663	1293765733
1293981277	1294153675	1293770182
1293982855	1294157384	1293768645
1293979790	1294154069	1293767820
1293978990	1294148172	1293771662
1293974776	1294153288	1293772338
1293976750	1294150085	1293769016
1293972335	1294151286	1293769772
1293978486	1294155643	1293768731
1293974918	1294151135	1293773551
1293969585	1294149954	1293771008
1293972503	1294147884	1293773259
1293971615	1294148408	1293770513
1293970020	1294148099	1293772506
1293967447	1294148515	1293767932
1293967508	1294148074	1293766403
1293966635	1294147599	1293764390
1293964655	1294145464	1293763068
1293963766	1294148268	1293767013
1293963887	1294145707	1293768783
1293961881	1294147203	1293768536
1293961592	1294145440	1293768183
1293960031	1294145831	1293764358
1293961684	1294143703	1293768734
1293957455	1294145008	1293761158
1293956908	1294143132	1293762877
1293957839	1294142027	1293775308
1293956001	1294141123	1293764250
1293960079	1294143984	1293767167
1293953708	1294145373	1293767760
1293950555	1294143912	1293767432
1293950963	1294147331	1293767550
1293950891	1294137306	1293767550
1293946225	1294138566	1293766592
1293947996	1294138574	1293761166
1293946945	1294141603	1293759446
1293946297	1294141449	1293766976
1293942460	1294141674	1293763520
1293944916	1294139265	1293762817
1293947816	1294137775	1293763502
1293943210	1294138524	1293761684
1293942436	1294134939	1293759613
1293940748	1294137007	1293763250
1293938862	1294133417	1293763694
1293938304	1294135941	1293759811
1293940280	1294135100	1293759272
1293941805	1294137771	1293765465
1293937968	1294135349	1293762253
1293940910	1294137575	1293759308
1293932792	1294134989	1293757857
1293936376	1294136788	1293763829
1293936935	1294133845	1293761621
1293936809	1294137963	1293761621
1293935890	1294132410	1293759404
1293932659	1294134821	1293759323
1293935030	1294132838	1293759324
1293934839	1294134098	1293760418
1293931613	1294135166	1293760300
1293934244	1294132995	1293763911
1293931812	1294131146	1293757509
1293931446	1294134061	1293758089
1293932251	1294133572	1293761028
1293930028	1294134482	1293759734
1293931638	1294132480	1293753641
1293930960	1294136336	1293759909
1293929969	1294133519	1293760504
1293928714	1294132478	1293762302
1293930444	1294129425	1293757500
1293928529	1294129395	1293759992
1293932262	1294134177	1293758983
1293928287	1294133336	1293758958
1293935253	1294130840	1293757779
1293931980	1294132198	1293755616
1293929458	1294129289	1293760470
1293929908	1294132458	1293757314
1293930317	1294132930	1293756530
1293932395	1294129242	1293757984
1293933278	1294131475	1293761863
1293932857	1294136028	1293757983
1293933788	1294134316	1293758458
1293931032	1294135782	1293758157
1293936124	1294135998	1293761257
1293933596	1294135740	1293759701
1293936803	1294135358	1293760563
1293932316	1294131558	1293755944
1293936862	1294134841	1293759760
1293932622	1294132825	1293758701
1293939103	1294134260	1293758431
1293935559	1294133716	1293760608
1293934575	1294134570	1293760642
1293937865	1294132762	1293756662
1293939595	1294134316	1293754482
1293934587	1294132915	1293757863
1293938436	1294137928	1293760130
1293940958	1294137201	1293760522
1293941355	1294135799	1293761132
1293942057	1294138795	1293758411
1293943799	1294135825	1293759003
1293946357	1294136400	1293758453
1293945823	1294136328	1293760747
1293946093	1294141674	1293761852
1293949005	1294138387	1293760609
1293945330	1294134722	1293758267
1293948669	1294138385	1293763181
1293948141	1294138826	1293761035
1293951642	1294143095	1293763528
1293949978	1294138256	1293759947
1293949125	1294140090	1293765631
1293950507	1294137891	1293760768
1293952249	1294142934	1293762596
1293953606	1294142056	1293762802
1293954710	1294143082	1293759565
1293953155	1294143045	1293766749
1293955889	1294142458	1293766749
1293956277	1294142267	1293760079
1293957564	1294141069	1293762648
1293957136	1294141040	1293760670
1293959047	1294146270	1293763079
1293960439	1294142973	1293761356
1293960308	1294144602	1293760327
1293960999	1294144098	1293761877
1293962895	1294140594	1293759710
1293962644	1294143477	1293764395
1293963316	1294148349	1293763534
1293965195	1294146576	1293763181
1293964469	1294145469	1293761466
1293967458	1294147824	1293764226
1293962769	1294146191	1293761211
1293967193	1294148514	1293758828
1293969098	1294144394	1293763657
1293966984	1294145912	1293762572
1293967483	1294144877	1293763163
1293967477	1294145562	1293762918
1293970967	1294147812	1293762918
1293970954	1294147407	1293763802
1293969872	1294141518	1293768754
1293970780	1294147547	1293766461
1293969093	1294147039	1293765733
1293974457	1294146358	1293765274
1293971855	1294150185	1293764940
1293974036	1294146989	1293764858
1293973399	1294149306	1293765928
1293972954	1294147515	1293764116
1293973549	1294149574	1293764999
1293974540	1294147082	1293764284
1293973786	1294150956	1293772761
1293973623	1294148120	1293764701
1293974186	1294147019	1293766401
1293975865	1294145759	1293770399
1293974136	1294146431	1293769366
1293975530	1294147493	1293768113
1293973097	1294147073	1293765445
1293973372	1294152051	1293765225
1293974899	1294149240	1293765225
1293974991	1294148452	1293766098
1293973463	1294148161	1293760190
1293977081	1294146266	1293766843
1293974468	1294148404	1293762530
1293972347	1294148270	1293766398
1293971746	1294148486	1293765942
1293977259	1294148307	1293761005
1293976004	1294151738	1293771326
1293972071	1294151456	1293769026
1293973373	1294147202	1293764572
1293971783	1294146630	1293766093
1293972076	1294146438	1293766657
1293972972	1294145584	1293759957
1293971471	1294151485	1293766091
1293971062	1294144276	1293764316
1293968048	1294148563	1293765458
1293970260	1294145168	1293766260
1293971167	1294144393	1293769834
1293967693	1294146715	1293763887
1293971494	1294146530	1293763887
1293968924	1294144586	1293763909
1293968822	1294141361	1293766426
1293966642	1294143479	1293763503
1293967369	1294143870	1293767328
1293965729	1294142230	1293764248
1293965879	1294138845	1293766323
1293966955	1294143438	1293765298
1293965273	1294142592	1293763405
1293966955	1294142792	1293764984
1293961814	1294144005	1293767949
1293964619	1294140856	1293765441
1293963988	1294143230	1293765169
1293964187	1294138075	1293761185
1293962258	1294141426	1293765532
1293959052	1294138223	1293766694
[truncated: 84,932 more rows]
